# Supplementary material for: Considerations and Implications in the Purification of Extracellular Vesicles – A Cautionary Tale
Source: Front Neurosci. 2019 Oct 18;13:1067. doi: 10.3389/fnins.2019.01067 (PMC6813730; doi:10.3389/fnins.2019.01067)
Supplement: TABLE S1 — Table showing the protein expression of replicate runs of cells and EVs purified from mouse ESC and mouse iPSC. [file Table_1.XLS]

## Sheet: ES cells replicates
						ES_cells_R1	ES_cells_R2	ES_cells_R3
Accession	Description - all	Description	Gene Symbol	Species	Sum(Coverage)	A4: Area	B4: Area	C4: Area
P62806	Histone H4 OS=Mus musculus GN=Hist1h4a PE=1 SV=2 - [H4_MOUSE]	Histone H4 OS	Hist1h4a	Mus musculus	0.5437	5.07195e+10	6.7833e+10	6.55519e+10
P10853	Histone H2B type 1-F/J/L OS=Mus musculus GN=Hist1h2bf PE=1 SV=2 - [H2B1F_MOUSE]	Histone H2B type 1-F/J/L OS	Hist1h2bf	Mus musculus	0.5	3.58531e+10	4.32067e+10	5.20161e+10
P60710	Actin, cytoplasmic 1 OS=Mus musculus GN=Actb PE=1 SV=1 - [ACTB_MOUSE]	Actin, cytoplasmic 1 OS	Actb	Mus musculus	0.7013	3.48064e+10	3.60014e+10	3.68367e+10
Q8BFZ3	Beta-actin-like protein 2 OS=Mus musculus GN=Actbl2 PE=1 SV=1 - [ACTBL_MOUSE]	Beta-actin-like protein 2 OS	Actbl2	Mus musculus	0.3112	2.8757e+10	3.3141e+10	3.10464e+10
Q64524	Histone H2B type 2-E OS=Mus musculus GN=Hist2h2be PE=1 SV=3 - [H2B2E_MOUSE]	Histone H2B type 2-E OS	Hist2h2be	Mus musculus	0.4365	2.72313e+10	3.27407e+10	3.75672e+10
P70696	Histone H2B type 1-A OS=Mus musculus GN=Hist1h2ba PE=1 SV=3 - [H2B1A_MOUSE]	Histone H2B type 1-A OS	Hist1h2ba	Mus musculus	0.4173	2.64863e+10	1.96978e+10	2.65989e+10
P68033	Actin, alpha cardiac muscle 1 OS=Mus musculus GN=Actc1 PE=1 SV=1 - [ACTC_MOUSE]	Actin, alpha cardiac muscle 1 OS	Actc1	Mus musculus	0.6127	2.27431e+10	2.84875e+10	2.40314e+10
P84228	Histone H3.2 OS=Mus musculus GN=Hist1h3b PE=1 SV=2 - [H32_MOUSE]	Histone H3.2 OS	Hist1h3b	Mus musculus	0.375	1.71194e+10	4.90609e+09	7.61334e+09
P16858	Glyceraldehyde-3-phosphate dehydrogenase OS=Mus musculus GN=Gapdh PE=1 SV=2 - [G3P_MOUSE]	Glyceraldehyde-3-phosphate dehydrogenase OS	Gapdh	Mus musculus	0.5315	1.691e+10	1.95226e+10	1.16021e+10
E0CZ27	Histone H3 (Fragment) OS=Mus musculus GN=H3f3a PE=3 SV=1 - [E0CZ27_MOUSE]	Histone H3 (Fragment) OS	H3f3a	Mus musculus	0.4286	1.44495e+10	4.39655e+09	7.40601e+09
P68433	Histone H3.1 OS=Mus musculus GN=Hist1h3a PE=1 SV=2 - [H31_MOUSE]	Histone H3.1 OS	Hist1h3a	Mus musculus	0.375	1.42863e+10	3.4984e+09	7.26958e+09
P43277	Histone H1.3 OS=Mus musculus GN=Hist1h1d PE=1 SV=2 - [H13_MOUSE]	Histone H1.3 OS	Hist1h1d	Mus musculus	0.2986	1.41106e+10	1.32264e+10	3.34098e+10
P07901	Heat shock protein HSP 90-alpha OS=Mus musculus GN=Hsp90aa1 PE=1 SV=4 - [HS90A_MOUSE]	Heat shock protein HSP 90-alpha OS	Hsp90aa1	Mus musculus	0.6016	1.25601e+10	1.83468e+10	7.92918e+09
P11499	Heat shock protein HSP 90-beta OS=Mus musculus GN=Hsp90ab1 PE=1 SV=3 - [HS90B_MOUSE]	Heat shock protein HSP 90-beta OS	Hsp90ab1	Mus musculus	0.6133	1.22905e+10	1.83468e+10	7.92918e+09
P43274	Histone H1.4 OS=Mus musculus GN=Hist1h1e PE=1 SV=2 - [H14_MOUSE]	Histone H1.4 OS	Hist1h1e	Mus musculus	0.2603	1.16962e+10	1.01491e+10	1.32135e+10
P10126	Elongation factor 1-alpha 1 OS=Mus musculus GN=Eef1a1 PE=1 SV=3 - [EF1A1_MOUSE]	Elongation factor 1-alpha 1 OS	Eef1a1	Mus musculus	0.684	9.81925e+09	1.23007e+10	7.18149e+09
Q07133	Histone H1t OS=Mus musculus GN=Hist1h1t PE=1 SV=4 - [H1T_MOUSE]	Histone H1t OS	Hist1h1t	Mus musculus	0.1779	8.27407e+09	6.53979e+09	8.54044e+09
P05214	Tubulin alpha-3 chain OS=Mus musculus GN=Tuba3a PE=1 SV=1 - [TBA3_MOUSE]	Tubulin alpha-3 chain OS	Tuba3a	Mus musculus	0.5267	7.62655e+09	9.86556e+09	6.70236e+09
P68373	Tubulin alpha-1C chain OS=Mus musculus GN=Tuba1c PE=1 SV=1 - [TBA1C_MOUSE]	Tubulin alpha-1C chain OS	Tuba1c	Mus musculus	0.5479	7.62655e+09	9.86556e+09	6.70236e+09
Q61937	Nucleophosmin OS=Mus musculus GN=Npm1 PE=1 SV=1 - [NPM_MOUSE]	Nucleophosmin OS	Npm1	Mus musculus	0.6096	7.56269e+09	6.1812e+09	6.73029e+09
P62631	Elongation factor 1-alpha 2 OS=Mus musculus GN=Eef1a2 PE=1 SV=1 - [EF1A2_MOUSE]	Elongation factor 1-alpha 2 OS	Eef1a2	Mus musculus	0.3283	6.7147e+09	5.93018e+09	3.89315e+09
P99024	Tubulin beta-5 chain OS=Mus musculus GN=Tubb5 PE=1 SV=1 - [TBB5_MOUSE]	Tubulin beta-5 chain OS	Tubb5	Mus musculus	0.6081	6.57633e+09	8.48121e+09	5.47985e+09
Q9CQN1	Heat shock protein 75 kDa, mitochondrial OS=Mus musculus GN=Trap1 PE=1 SV=1 - [TRAP1_MOUSE]	Heat shock protein 75 kDa, mitochondrial OS	Trap1	Mus musculus	0.483	6.20733e+09	7.93165e+09	3.43551e+09
P68372	Tubulin beta-4B chain OS=Mus musculus GN=Tubb4b PE=1 SV=1 - [TBB4B_MOUSE]	Tubulin beta-4B chain OS	Tubb4b	Mus musculus	0.6067	6.17362e+09	7.67145e+09	4.79446e+09
Q7TMM9	Tubulin beta-2A chain OS=Mus musculus GN=Tubb2a PE=1 SV=1 - [TBB2A_MOUSE]	Tubulin beta-2A chain OS	Tubb2a	Mus musculus	0.6067	6.17362e+09	7.67145e+09	4.79446e+09
Q9CWF2	Tubulin beta-2B chain OS=Mus musculus GN=Tubb2b PE=1 SV=1 - [TBB2B_MOUSE]	Tubulin beta-2B chain OS	Tubb2b	Mus musculus	0.6157	6.17362e+09	7.67145e+09	4.79446e+09
P63017	Heat shock cognate 71 kDa protein OS=Mus musculus GN=Hspa8 PE=1 SV=1 - [HSP7C_MOUSE]	Heat shock cognate 71 kDa protein OS	Hspa8	Mus musculus	0.6084	5.98557e+09	9.33184e+09	4.70852e+09
P68368	Tubulin alpha-4A chain OS=Mus musculus GN=Tuba4a PE=1 SV=1 - [TBA4A_MOUSE]	Tubulin alpha-4A chain OS	Tuba4a	Mus musculus	0.5491	5.36644e+09	9.07332e+09	5.93211e+09
Q9ERD7	Tubulin beta-3 chain OS=Mus musculus GN=Tubb3 PE=1 SV=1 - [TBB3_MOUSE]	Tubulin beta-3 chain OS	Tubb3	Mus musculus	0.42	5.30612e+09	7.30785e+09	4.70207e+09
P62983	Ubiquitin-40S ribosomal protein S27a OS=Mus musculus GN=Rps27a PE=1 SV=2 - [RS27A_MOUSE]	Ubiquitin-40S ribosomal protein S27a OS	Rps27a	Mus musculus	0.5641	4.29138e+09	4.83104e+09	3.22066e+09
P43275	Histone H1.1 OS=Mus musculus GN=Hist1h1a PE=1 SV=2 - [H11_MOUSE]	Histone H1.1 OS	Hist1h1a	Mus musculus	0.2066	4.12284e+09	4.09133e+09	4.889e+09
Q922F4	Tubulin beta-6 chain OS=Mus musculus GN=Tubb6 PE=1 SV=1 - [TBB6_MOUSE]	Tubulin beta-6 chain OS	Tubb6	Mus musculus	0.4385	4.1193e+09	6.01274e+09	3.77068e+09
P17742	Peptidyl-prolyl cis-trans isomerase A OS=Mus musculus GN=Ppia PE=1 SV=2 - [PPIA_MOUSE]	Peptidyl-prolyl cis-trans isomerase A OS	Ppia	Mus musculus	0.5854	4.01285e+09	1.2334e+10	4.38194e+09
P09405	Nucleolin OS=Mus musculus GN=Ncl PE=1 SV=2 - [NUCL_MOUSE]	Nucleolin OS	Ncl	Mus musculus	0.3465	3.96318e+09	5.36059e+09	3.53649e+09
P56480	ATP synthase subunit beta, mitochondrial OS=Mus musculus GN=Atp5b PE=1 SV=2 - [ATPB_MOUSE]	ATP synthase subunit beta, mitochondrial OS	Atp5b	Mus musculus	0.7353	3.92947e+09	4.42658e+09	3.68689e+09
P07724	Serum albumin OS=Mus musculus GN=Alb PE=1 SV=3 - [ALBU_MOUSE]	Serum albumin OS	Alb	Mus musculus	0.2632	3.63853e+09	4.43658e+09	5.16508e+09
Q03265	ATP synthase subunit alpha, mitochondrial OS=Mus musculus GN=Atp5a1 PE=1 SV=1 - [ATPA_MOUSE]	ATP synthase subunit alpha, mitochondrial OS	Atp5a1	Mus musculus	0.4611	3.45226e+09	3.75358e+09	3.66648e+09
Q9D125	28S ribosomal protein S25, mitochondrial OS=Mus musculus GN=Mrps25 PE=1 SV=1 - [RT25_MOUSE]	28S ribosomal protein S25, mitochondrial OS	Mrps25	Mus musculus	0.2865	3.21986e+09	3.29908e+07	1.89286e+07
P16627	Heat shock 70 kDa protein 1-like OS=Mus musculus GN=Hspa1l PE=2 SV=4 - [HS71L_MOUSE]	Heat shock 70 kDa protein 1-like OS	Hspa1l	Mus musculus	0.1529	3.101e+09	4.71262e+09	2.86615e+09
Q60932	Voltage-dependent anion-selective channel protein 1 OS=Mus musculus GN=Vdac1 PE=1 SV=3 - [VDAC1_MOUSE]	Voltage-dependent anion-selective channel protein 1 OS	Vdac1	Mus musculus	0.625	2.95908e+09	2.75869e+09	3.2733e+09
P43276	Histone H1.5 OS=Mus musculus GN=Hist1h1b PE=1 SV=2 - [H15_MOUSE]	Histone H1.5 OS	Hist1h1b	Mus musculus	0.2646	2.82248e+09	3.33328e+09	4.3046e+09
P14602	Heat shock protein beta-1 OS=Mus musculus GN=Hspb1 PE=1 SV=3 - [HSPB1_MOUSE]	Heat shock protein beta-1 OS	Hspb1	Mus musculus	0.6364	2.57412e+09	2.4076e+09	2.21944e+09
Q61696	Heat shock 70 kDa protein 1A OS=Mus musculus GN=Hspa1a PE=1 SV=2 - [HS71A_MOUSE]	Heat shock 70 kDa protein 1A OS	Hspa1a	Mus musculus	0.1654	2.54396e+09	3.24571e+09	1.75643e+09
A2AL12	Heterogeneous nuclear ribonucleoprotein A3 OS=Mus musculus GN=Hnrnpa3 PE=4 SV=1 - [A2AL12_MOUSE]	Heterogeneous nuclear ribonucleoprotein A3 OS	Hnrnpa3	Mus musculus	0.4874	2.51203e+09	3.74775e+09	3.60417e+09
P62827	GTP-binding nuclear protein Ran OS=Mus musculus GN=Ran PE=1 SV=3 - [RAN_MOUSE]	GTP-binding nuclear protein Ran OS	Ran	Mus musculus	0.3843	2.48541e+09	3.92037e+09	2.5052e+09
G3XA10	Heterogeneous nuclear ribonucleoprotein U, isoform CRA_b OS=Mus musculus GN=Hnrpu PE=1 SV=1 - [G3XA10_MOUSE]	Heterogeneous nuclear ribonucleoprotein U, isoform CRA_b OS	Hnrpu	Mus musculus	0.3329	2.46767e+09	3.67853e+09	4.17353e+09
P12970	60S ribosomal protein L7a OS=Mus musculus GN=Rpl7a PE=1 SV=2 - [RL7A_MOUSE]	60S ribosomal protein L7a OS	Rpl7a	Mus musculus	0.3684	2.45703e+09	2.0073e+09	1.65545e+09
P14211	Calreticulin OS=Mus musculus GN=Calr PE=1 SV=1 - [CALR_MOUSE]	Calreticulin OS	Calr	Mus musculus	0.5505	2.45526e+09	3.12646e+09	2.83822e+09
P0C0S6	Histone H2A.Z OS=Mus musculus GN=H2afz PE=1 SV=2 - [H2AZ_MOUSE]	Histone H2A.Z OS	H2afz	Mus musculus	0.4688	2.43042e+09	1.78381e+09	2.76624e+09
P63038	60 kDa heat shock protein, mitochondrial OS=Mus musculus GN=Hspd1 PE=1 SV=1 - [CH60_MOUSE]	60 kDa heat shock protein, mitochondrial OS	Hspd1	Mus musculus	0.7452	2.37897e+09	4.09633e+09	3.04448e+09
E9PZJ8	Activating signal cointegrator 1 complex subunit 3 OS=Mus musculus GN=Ascc3 PE=1 SV=1 - [ASCC3_MOUSE]	Activating signal cointegrator 1 complex subunit 3 OS	Ascc3	Mus musculus	0.0182	2.36301e+09	9.12335e+06	0
P08113	Endoplasmin OS=Mus musculus GN=Hsp90b1 PE=1 SV=2 - [ENPL_MOUSE]	Endoplasmin OS	Hsp90b1	Mus musculus	0.4638	2.35059e+09	3.87534e+09	2.59866e+09
Q62318	Transcription intermediary factor 1-beta OS=Mus musculus GN=Trim28 PE=1 SV=3 - [TIF1B_MOUSE]	Transcription intermediary factor 1-beta OS	Trim28	Mus musculus	0.3669	2.31156e+09	2.16742e+09	1.75643e+09
P35980	60S ribosomal protein L18 OS=Mus musculus GN=Rpl18 PE=2 SV=3 - [RL18_MOUSE]	60S ribosomal protein L18 OS	Rpl18	Mus musculus	0.1968	2.2814e+09	3.26573e+09	2.7512e+09
E9PZB3	Protein Gm5093 OS=Mus musculus GN=Gm5093 PE=3 SV=1 - [E9PZB3_MOUSE]	Protein Gm5093 OS	Gm5093	Mus musculus	0.2586	2.2406e+09	1.818e+09	1.40192e+09
P14148	60S ribosomal protein L7 OS=Mus musculus GN=Rpl7 PE=1 SV=2 - [RL7_MOUSE]	60S ribosomal protein L7 OS	Rpl7	Mus musculus	0.4593	2.22463e+09	2.74701e+09	1.84989e+09
P35700	Peroxiredoxin-1 OS=Mus musculus GN=Prdx1 PE=1 SV=1 - [PRDX1_MOUSE]	Peroxiredoxin-1 OS	Prdx1	Mus musculus	0.598	2.22108e+09	6.58149e+09	2.45041e+09
P62242	40S ribosomal protein S8 OS=Mus musculus GN=Rps8 PE=1 SV=2 - [RS8_MOUSE]	40S ribosomal protein S8 OS	Rps8	Mus musculus	0.4231	2.04723e+09	2.71449e+09	2.23985e+09
P17182	Alpha-enolase OS=Mus musculus GN=Eno1 PE=1 SV=3 - [ENOA_MOUSE]	Alpha-enolase OS	Eno1	Mus musculus	0.735	1.96917e+09	5.36977e+09	1.93691e+09
P20029	78 kDa glucose-regulated protein OS=Mus musculus GN=Hspa5 PE=1 SV=3 - [GRP78_MOUSE]	78 kDa glucose-regulated protein OS	Hspa5	Mus musculus	0.5115	1.90353e+09	2.94466e+09	2.53957e+09
P08249	Malate dehydrogenase, mitochondrial OS=Mus musculus GN=Mdh2 PE=1 SV=3 - [MDHM_MOUSE]	Malate dehydrogenase, mitochondrial OS	Mdh2	Mus musculus	0.5385	1.89821e+09	2.30169e+09	2.06152e+09
P60843	Eukaryotic initiation factor 4A-I OS=Mus musculus GN=Eif4a1 PE=1 SV=1 - [IF4A1_MOUSE]	Eukaryotic initiation factor 4A-I OS	Eif4a1	Mus musculus	0.6108	1.76214e+09	2.19661e+09	1.41159e+09
P47963	60S ribosomal protein L13 OS=Mus musculus GN=Rpl13 PE=2 SV=3 - [RL13_MOUSE]	60S ribosomal protein L13 OS	Rpl13	Mus musculus	0.237	1.74068e+09	1.22757e+09	1.03162e+09
G5E924	Heterogeneous nuclear ribonucleoprotein L (Fragment) OS=Mus musculus GN=Hnrnpl PE=4 SV=1 - [G5E924_MOUSE]	Heterogeneous nuclear ribonucleoprotein L (Fragment) OS	Hnrnpl	Mus musculus	0.5317	1.72134e+09	2.04066e+09	1.97665e+09
Q7TPV4	Myb-binding protein 1A OS=Mus musculus GN=Mybbp1a PE=1 SV=2 - [MBB1A_MOUSE]	Myb-binding protein 1A OS	Mybbp1a	Mus musculus	0.4479	1.68444e+09	2.05067e+09	2.54387e+09
P38647	Stress-70 protein, mitochondrial OS=Mus musculus GN=Hspa9 PE=1 SV=3 - [GRP75_MOUSE]	Stress-70 protein, mitochondrial OS	Hspa9	Mus musculus	0.5096	1.68213e+09	1.94392e+09	1.99062e+09
P61358	60S ribosomal protein L27 OS=Mus musculus GN=Rpl27 PE=1 SV=2 - [RL27_MOUSE]	60S ribosomal protein L27 OS	Rpl27	Mus musculus	0.4779	1.67912e+09	2.37674e+09	1.86493e+09
P14869	60S acidic ribosomal protein P0 OS=Mus musculus GN=Rplp0 PE=1 SV=3 - [RLA0_MOUSE]	60S acidic ribosomal protein P0 OS	Rplp0	Mus musculus	0.4669	1.66972e+09	2.10821e+09	1.1688e+09
E9Q070	Uncharacterized protein OS=Mus musculus GN=Gm8730 PE=3 SV=1 - [E9Q070_MOUSE]	Uncharacterized protein OS	Gm8730	Mus musculus	0.4795	1.66972e+09	2.10821e+09	1.1688e+09
P62908	40S ribosomal protein S3 OS=Mus musculus GN=Rps3 PE=1 SV=1 - [RS3_MOUSE]	40S ribosomal protein S3 OS	Rps3	Mus musculus	0.6584	1.64311e+09	2.67863e+09	2.05508e+09
P35979	60S ribosomal protein L12 OS=Mus musculus GN=Rpl12 PE=1 SV=2 - [RL12_MOUSE]	60S ribosomal protein L12 OS	Rpl12	Mus musculus	0.5455	1.64133e+09	2.44929e+09	1.41159e+09
P27773	Protein disulfide-isomerase A3 OS=Mus musculus GN=Pdia3 PE=1 SV=2 - [PDIA3_MOUSE]	Protein disulfide-isomerase A3 OS	Pdia3	Mus musculus	0.5723	1.63051e+09	2.29752e+09	2.36554e+09
P25444	40S ribosomal protein S2 OS=Mus musculus GN=Rps2 PE=2 SV=3 - [RS2_MOUSE]	40S ribosomal protein S2 OS	Rps2	Mus musculus	0.4403	1.62253e+09	2.46431e+09	1.52654e+09
Q501J6	Probable ATP-dependent RNA helicase DDX17 OS=Mus musculus GN=Ddx17 PE=1 SV=1 - [DDX17_MOUSE]	Probable ATP-dependent RNA helicase DDX17 OS	Ddx17	Mus musculus	0.4123	1.6172e+09	1.7788e+09	1.39118e+09
Q61656	Probable ATP-dependent RNA helicase DDX5 OS=Mus musculus GN=Ddx5 PE=1 SV=2 - [DDX5_MOUSE]	Probable ATP-dependent RNA helicase DDX5 OS	Ddx5	Mus musculus	0.456	1.6172e+09	1.8622e+09	1.51042e+09
P58252	Elongation factor 2 OS=Mus musculus GN=Eef2 PE=1 SV=2 - [EF2_MOUSE]	Elongation factor 2 OS	Eef2	Mus musculus	0.6177	1.58882e+09	2.56938e+09	1.18599e+09
P47911	60S ribosomal protein L6 OS=Mus musculus GN=Rpl6 PE=1 SV=3 - [RL6_MOUSE]	60S ribosomal protein L6 OS	Rpl6	Mus musculus	0.3243	1.58669e+09	2.20995e+09	1.40192e+09
Q6ZWZ7	60S ribosomal protein L17 OS=Mus musculus GN=Rpl17 PE=2 SV=1 - [Q6ZWZ7_MOUSE]	60S ribosomal protein L17 OS	Rpl17	Mus musculus	0.4837	1.58314e+09	2.18243e+09	1.77469e+09
Q6ZWN5	40S ribosomal protein S9 OS=Mus musculus GN=Rps9 PE=1 SV=3 - [RS9_MOUSE]	40S ribosomal protein S9 OS	Rps9	Mus musculus	0.3144	1.54695e+09	2.24081e+09	1.6157e+09
P62855	40S ribosomal protein S26 OS=Mus musculus GN=Rps26 PE=2 SV=3 - [RS26_MOUSE]	40S ribosomal protein S26 OS	Rps26	Mus musculus	0.3739	1.54536e+09	5.71252e+08	5.62595e+08
P62754	40S ribosomal protein S6 OS=Mus musculus GN=Rps6 PE=1 SV=1 - [RS6_MOUSE]	40S ribosomal protein S6 OS	Rps6	Mus musculus	0.2731	1.54376e+09	1.83635e+09	1.64578e+09
P19246	Neurofilament heavy polypeptide OS=Mus musculus GN=Nefh PE=1 SV=3 - [NFH_MOUSE]	Neurofilament heavy polypeptide OS	Nefh	Mus musculus	0.0248	1.54216e+09	3.35663e+08	3.62781e+09
P46660	Alpha-internexin OS=Mus musculus GN=Ina PE=1 SV=3 - [AINX_MOUSE]	Alpha-internexin OS	Ina	Mus musculus	0.0679	1.54216e+09	5.20965e+08	3.62781e+09
Q5XJF6	Ribosomal protein OS=Mus musculus GN=Rpl10a PE=1 SV=1 - [Q5XJF6_MOUSE]	Ribosomal protein OS	Rpl10a	Mus musculus	0.3272	1.53383e+09	2.1324e+09	1.21715e+09
P99027	60S acidic ribosomal protein P2 OS=Mus musculus GN=Rplp2 PE=1 SV=3 - [RLA2_MOUSE]	60S acidic ribosomal protein P2 OS	Rplp2	Mus musculus	0.887	1.50012e+09	1.7688e+09	7.99578e+08
P60867	40S ribosomal protein S20 OS=Mus musculus GN=Rps20 PE=1 SV=1 - [RS20_MOUSE]	40S ribosomal protein S20 OS	Rps20	Mus musculus	0.4538	1.48664e+09	1.42604e+09	8.60597e+08
Q99020	Heterogeneous nuclear ribonucleoprotein A/B OS=Mus musculus GN=Hnrnpab PE=1 SV=1 - [ROAA_MOUSE]	Heterogeneous nuclear ribonucleoprotein A/B OS	Hnrnpab	Mus musculus	0.2737	1.48256e+09	2.74118e+09	2.22159e+09
O35737	Heterogeneous nuclear ribonucleoprotein H OS=Mus musculus GN=Hnrnph1 PE=1 SV=3 - [HNRH1_MOUSE]	Heterogeneous nuclear ribonucleoprotein H OS	Hnrnph1	Mus musculus	0.4633	1.48114e+09	2.18744e+09	1.63933e+09
P67984	60S ribosomal protein L22 OS=Mus musculus GN=Rpl22 PE=1 SV=2 - [RL22_MOUSE]	60S ribosomal protein L22 OS	Rpl22	Mus musculus	0.3984	1.47741e+09	1.60784e+09	1.10113e+09
Q8BP67	60S ribosomal protein L24 OS=Mus musculus GN=Rpl24 PE=1 SV=2 - [RL24_MOUSE]	60S ribosomal protein L24 OS	Rpl24	Mus musculus	0.1592	1.46375e+09	1.41187e+09	1.09468e+09
Q8BHW4	Protein 4933430I17Rik OS=Mus musculus GN=4933430I17Rik PE=2 SV=1 - [Q8BHW4_MOUSE]	Protein 4933430I17Rik OS	4933430I17Rik	Mus musculus	0.0343	1.4618e+09	0	1.10113e+08
P62962	Profilin-1 OS=Mus musculus GN=Pfn1 PE=1 SV=2 - [PROF1_MOUSE]	Profilin-1 OS	Pfn1	Mus musculus	0.6286	1.44459e+09	3.02555e+09	1.33961e+09
P14206	40S ribosomal protein SA OS=Mus musculus GN=Rpsa PE=1 SV=4 - [RSSA_MOUSE]	40S ribosomal protein SA OS	Rpsa	Mus musculus	0.4271	1.43874e+09	2.83208e+09	1.75536e+09
O88569	Heterogeneous nuclear ribonucleoproteins A2/B1 OS=Mus musculus GN=Hnrnpa2b1 PE=1 SV=2 - [ROA2_MOUSE]	Heterogeneous nuclear ribonucleoproteins A2/B1 OS	Hnrnpa2b1	Mus musculus	0.4929	1.41408e+09	1.96394e+09	2.26348e+09
P20152	Vimentin OS=Mus musculus GN=Vim PE=1 SV=3 - [VIME_MOUSE]	Vimentin OS	Vim	Mus musculus	0.6202	1.41159e+09	7.16442e+08	4.296e+09
Q9D8E6	60S ribosomal protein L4 OS=Mus musculus GN=Rpl4 PE=1 SV=3 - [RL4_MOUSE]	60S ribosomal protein L4 OS	Rpl4	Mus musculus	0.315	1.40876e+09	2.21662e+09	2.08301e+09
P47962	60S ribosomal protein L5 OS=Mus musculus GN=Rpl5 PE=1 SV=3 - [RL5_MOUSE]	60S ribosomal protein L5 OS	Rpl5	Mus musculus	0.3535	1.39581e+09	1.83218e+09	1.01561e+09
P14115	60S ribosomal protein L27a OS=Mus musculus GN=Rpl27a PE=2 SV=5 - [RL27A_MOUSE]	60S ribosomal protein L27a OS	Rpl27a	Mus musculus	0.2365	1.39013e+09	2.4618e+09	1.7285e+09
Q9Z2X1	Heterogeneous nuclear ribonucleoprotein F OS=Mus musculus GN=Hnrnpf PE=1 SV=3 - [HNRPF_MOUSE]	Heterogeneous nuclear ribonucleoprotein F OS	Hnrnpf	Mus musculus	0.4289	1.38977e+09	2.16075e+09	1.6533e+09
P09103	Protein disulfide-isomerase OS=Mus musculus GN=P4hb PE=1 SV=2 - [PDIA1_MOUSE]	Protein disulfide-isomerase OS	P4hb	Mus musculus	0.5678	1.38552e+09	1.37351e+09	1.59099e+09
P62830	60S ribosomal protein L23 OS=Mus musculus GN=Rpl23 PE=1 SV=1 - [RL23_MOUSE]	60S ribosomal protein L23 OS	Rpl23	Mus musculus	0.4929	1.37186e+09	2.21579e+09	1.54802e+09
P62702	40S ribosomal protein S4, X isoform OS=Mus musculus GN=Rps4x PE=2 SV=2 - [RS4X_MOUSE]	40S ribosomal protein S4, X isoform OS	Rps4x	Mus musculus	0.4487	1.37026e+09	1.96561e+09	1.38796e+09
P60335	Poly(rC)-binding protein 1 OS=Mus musculus GN=Pcbp1 PE=1 SV=1 - [PCBP1_MOUSE]	Poly(rC)-binding protein 1 OS	Pcbp1	Mus musculus	0.6067	1.36937e+09	1.40103e+09	8.79826e+08
P61979	Heterogeneous nuclear ribonucleoprotein K OS=Mus musculus GN=Hnrnpk PE=1 SV=1 - [HNRPK_MOUSE]	Heterogeneous nuclear ribonucleoprotein K OS	Hnrnpk	Mus musculus	0.4492	1.3527e+09	1.72043e+09	1.23971e+09
P14131	40S ribosomal protein S16 OS=Mus musculus GN=Rps16 PE=2 SV=4 - [RS16_MOUSE]	40S ribosomal protein S16 OS	Rps16	Mus musculus	0.4178	1.3158e+09	1.4494e+09	8.95725e+08
P62751	60S ribosomal protein L23a OS=Mus musculus GN=Rpl23a PE=1 SV=1 - [RL23A_MOUSE]	60S ribosomal protein L23a OS	Rpl23a	Mus musculus	0.4423	1.2954e+09	2.05734e+09	9.33647e+08
O08807	Peroxiredoxin-4 OS=Mus musculus GN=Prdx4 PE=1 SV=1 - [PRDX4_MOUSE]	Peroxiredoxin-4 OS	Prdx4	Mus musculus	0.4453	1.28174e+09	2.23497e+09	1.06256e+09
Q64433	10 kDa heat shock protein, mitochondrial OS=Mus musculus GN=Hspe1 PE=1 SV=2 - [CH10_MOUSE]	10 kDa heat shock protein, mitochondrial OS	Hspe1	Mus musculus	0.598	1.2757e+09	2.49016e+09	1.85634e+09
Q5SW88	Ras-related protein Rab-1A OS=Mus musculus GN=Rab1 PE=3 SV=1 - [Q5SW88_MOUSE]	Ras-related protein Rab-1A OS	Rab1	Mus musculus	0.5495	1.27287e+09	1.57782e+09	1.53083e+09
P97351	40S ribosomal protein S3a OS=Mus musculus GN=Rps3a PE=1 SV=3 - [RS3A_MOUSE]	40S ribosomal protein S3a OS	Rps3a	Mus musculus	0.5341	1.2679e+09	1.86136e+09	1.23004e+09
P62245	40S ribosomal protein S15a OS=Mus musculus GN=Rps15a PE=1 SV=2 - [RS15A_MOUSE]	40S ribosomal protein S15a OS	Rps15a	Mus musculus	0.4077	1.22497e+09	6.72826e+08	5.71511e+08
P62264	40S ribosomal protein S14 OS=Mus musculus GN=Rps14 PE=2 SV=3 - [RS14_MOUSE]	40S ribosomal protein S14 OS	Rps14	Mus musculus	0.6887	1.19534e+09	2.00814e+09	1.62537e+09
P62259	14-3-3 protein epsilon OS=Mus musculus GN=Ywhae PE=1 SV=1 - [1433E_MOUSE]	14-3-3 protein epsilon OS	Ywhae	Mus musculus	0.6196	1.18186e+09	2.88878e+09	1.27731e+09
P45591	Cofilin-2 OS=Mus musculus GN=Cfl2 PE=1 SV=1 - [COF2_MOUSE]	Cofilin-2 OS	Cfl2	Mus musculus	0.3373	1.17121e+09	2.7245e+09	2.12383e+09
P63011	Ras-related protein Rab-3A OS=Mus musculus GN=Rab3a PE=1 SV=1 - [RAB3A_MOUSE]	Ras-related protein Rab-3A OS	Rab3a	Mus musculus	0.1227	1.16962e+09	8.43952e+08	1.74461e+09
P56371	Ras-related protein Rab-4A OS=Mus musculus GN=Rab4a PE=1 SV=2 - [RAB4A_MOUSE]	Ras-related protein Rab-4A OS	Rab4a	Mus musculus	0.1743	1.16962e+09	8.648e+08	8.9594e+08
Q9D0T1	NHP2-like protein 1 OS=Mus musculus GN=Nhp2l1 PE=1 SV=4 - [NH2L1_MOUSE]	NHP2-like protein 1 OS	Nhp2l1	Mus musculus	0.3438	1.16589e+09	1.41437e+09	2.01748e+09
Q8CGP6	Histone H2A type 1-H OS=Mus musculus GN=Hist1h2ah PE=1 SV=3 - [H2A1H_MOUSE]	Histone H2A type 1-H OS	Hist1h2ah	Mus musculus	0.3984	1.16305e+09	1.30846e+09	5.27788e+08
P26443	Glutamate dehydrogenase 1, mitochondrial OS=Mus musculus GN=Glud1 PE=1 SV=1 - [DHE3_MOUSE]	Glutamate dehydrogenase 1, mitochondrial OS	Glud1	Mus musculus	0.4857	1.16234e+09	1.45523e+09	1.22359e+09
P19253	60S ribosomal protein L13a OS=Mus musculus GN=Rpl13a PE=1 SV=4 - [RL13A_MOUSE]	60S ribosomal protein L13a OS	Rpl13a	Mus musculus	0.266	1.15862e+09	1.37351e+09	1.07534e+09
E9PZF0	Nucleoside diphosphate kinase OS=Mus musculus GN=Gm20390 PE=3 SV=1 - [E9PZF0_MOUSE]	Nucleoside diphosphate kinase OS	Gm20390	Mus musculus	0.6292	1.15773e+09	4.04129e+09	1.2526e+09
P68040	Guanine nucleotide-binding protein subunit beta-2-like 1 OS=Mus musculus GN=Gnb2l1 PE=1 SV=3 - [GBLP_MOUSE]	Guanine nucleotide-binding protein subunit beta-2-like 1 OS	Gnb2l1	Mus musculus	0.6562	1.15383e+09	1.4052e+09	8.76711e+08
P62852	40S ribosomal protein S25 OS=Mus musculus GN=Rps25 PE=1 SV=1 - [RS25_MOUSE]	40S ribosomal protein S25 OS	Rps25	Mus musculus	0.24	1.15312e+09	1.99063e+09	1.10435e+09
P62717	60S ribosomal protein L18a OS=Mus musculus GN=Rpl18a PE=1 SV=1 - [RL18A_MOUSE]	60S ribosomal protein L18a OS	Rpl18a	Mus musculus	0.2614	1.14301e+09	1.85302e+09	1.73494e+09
P35550	rRNA 2'-O-methyltransferase fibrillarin OS=Mus musculus GN=Fbl PE=2 SV=2 - [FBRL_MOUSE]	rRNA 2'-O-methyltransferase fibrillarin OS	Fbl	Mus musculus	0.4709	1.13946e+09	1.4619e+09	2.20225e+09
P70333	Heterogeneous nuclear ribonucleoprotein H2 OS=Mus musculus GN=Hnrnph2 PE=2 SV=1 - [HNRH2_MOUSE]	Heterogeneous nuclear ribonucleoprotein H2 OS	Hnrnph2	Mus musculus	0.3608	1.13839e+09	1.15918e+09	9.72428e+08
Q9D1G1	Ras-related protein Rab-1B OS=Mus musculus GN=Rab1b PE=1 SV=1 - [RAB1B_MOUSE]	Ras-related protein Rab-1B OS	Rab1b	Mus musculus	0.5224	1.13786e+09	1.46607e+09	1.37721e+09
P67778	Prohibitin OS=Mus musculus GN=Phb PE=1 SV=1 - [PHB_MOUSE]	Prohibitin OS	Phb	Mus musculus	0.4853	1.12083e+09	1.42271e+09	1.26227e+09
P18760	Cofilin-1 OS=Mus musculus GN=Cfl1 PE=1 SV=3 - [COF1_MOUSE]	Cofilin-1 OS	Cfl1	Mus musculus	0.6265	1.10557e+09	2.41177e+09	1.18277e+09
P52480	Pyruvate kinase PKM OS=Mus musculus GN=Pkm PE=1 SV=4 - [KPYM_MOUSE]	Pyruvate kinase PKM OS	Pkm	Mus musculus	0.6403	1.10362e+09	2.87711e+09	1.19244e+09
P14733	Lamin-B1 OS=Mus musculus GN=Lmnb1 PE=1 SV=3 - [LMNB1_MOUSE]	Lamin-B1 OS	Lmnb1	Mus musculus	0.4694	1.08287e+09	7.81323e+08	1.42663e+09
Q61990	Poly(rC)-binding protein 2 OS=Mus musculus GN=Pcbp2 PE=1 SV=1 - [PCBP2_MOUSE]	Poly(rC)-binding protein 2 OS	Pcbp2	Mus musculus	0.3177	1.08287e+09	8.15514e+08	6.17597e+08
F8WIX8	Histone H2A OS=Mus musculus GN=Hist1h2al PE=3 SV=1 - [F8WIX8_MOUSE]	Histone H2A OS	Hist1h2al	Mus musculus	0.408	1.07808e+09	1.24425e+09	4.7719e+08
Q6ZWZ4	60S ribosomal protein L36 OS=Mus musculus GN=Rpl36 PE=2 SV=1 - [Q6ZWZ4_MOUSE]	60S ribosomal protein L36 OS	Rpl36	Mus musculus	0.2952	1.07559e+09	1.41854e+09	8.13759e+08
Q9DBJ1	Phosphoglycerate mutase 1 OS=Mus musculus GN=Pgam1 PE=1 SV=3 - [PGAM1_MOUSE]	Phosphoglycerate mutase 1 OS	Pgam1	Mus musculus	0.6575	1.06868e+09	2.34255e+09	8.03983e+08
Q8VEM8	Phosphate carrier protein, mitochondrial OS=Mus musculus GN=Slc25a3 PE=1 SV=1 - [MPCP_MOUSE]	Phosphate carrier protein, mitochondrial OS	Slc25a3	Mus musculus	0.1989	1.06779e+09	1.71626e+09	1.84452e+09
P31001	Desmin OS=Mus musculus GN=Des PE=1 SV=3 - [DESM_MOUSE]	Desmin OS	Des	Mus musculus	0.1578	1.06584e+09	3.56094e+08	2.25489e+09
H3BLL4	Heterogeneous nuclear ribonucleoprotein K OS=Mus musculus GN=Hnrnpk PE=1 SV=1 - [H3BLL4_MOUSE]	Heterogeneous nuclear ribonucleoprotein K OS	Hnrnpk	Mus musculus	0.4569	1.06459e+09	1.38101e+09	1.07534e+09
P63242	Eukaryotic translation initiation factor 5A-1 OS=Mus musculus GN=Eif5a PE=1 SV=2 - [IF5A1_MOUSE]	Eukaryotic translation initiation factor 5A-1 OS	Eif5a	Mus musculus	0.6169	1.06442e+09	2.85292e+09	7.80456e+08
P35564	Calnexin OS=Mus musculus GN=Canx PE=1 SV=1 - [CALX_MOUSE]	Calnexin OS	Canx	Mus musculus	0.3706	1.06264e+09	2.01481e+09	1.72528e+09
Q922Q8	Leucine-rich repeat-containing protein 59 OS=Mus musculus GN=Lrrc59 PE=1 SV=1 - [LRC59_MOUSE]	Leucine-rich repeat-containing protein 59 OS	Lrrc59	Mus musculus	0.3844	1.05306e+09	9.09833e+08	1.31705e+09
P10630	Eukaryotic initiation factor 4A-II OS=Mus musculus GN=Eif4a2 PE=2 SV=2 - [IF4A2_MOUSE]	Eukaryotic initiation factor 4A-II OS	Eif4a2	Mus musculus	0.4988	1.04774e+09	1.51027e+09	1.10113e+09
O88477	Insulin-like growth factor 2 mRNA-binding protein 1 OS=Mus musculus GN=Igf2bp1 PE=1 SV=1 - [IF2B1_MOUSE]	Insulin-like growth factor 2 mRNA-binding protein 1 OS	Igf2bp1	Mus musculus	0.3362	1.0449e+09	1.42855e+09	8.0828e+08
G3UYV7	40S ribosomal protein S28 (Fragment) OS=Mus musculus GN=Rps28 PE=4 SV=1 - [G3UYV7_MOUSE]	40S ribosomal protein S28 (Fragment) OS	Rps28	Mus musculus	0.375	1.04136e+09	1.78214e+09	9.99607e+08
Q60668	Heterogeneous nuclear ribonucleoprotein D0 OS=Mus musculus GN=Hnrnpd PE=1 SV=2 - [HNRPD_MOUSE]	Heterogeneous nuclear ribonucleoprotein D0 OS	Hnrnpd	Mus musculus	0.338	1.03657e+09	1.75212e+09	1.52654e+09
Q9EQU5	Protein SET OS=Mus musculus GN=Set PE=1 SV=1 - [SET_MOUSE]	Protein SET OS	Set	Mus musculus	0.4913	1.03408e+09	2.69531e+09	1.08609e+09
Q6PDM2	Serine/arginine-rich splicing factor 1 OS=Mus musculus GN=Srsf1 PE=1 SV=3 - [SRSF1_MOUSE]	Serine/arginine-rich splicing factor 1 OS	Srsf1	Mus musculus	0.4073	1.02432e+09	1.0441e+09	9.65768e+08
Q3V1Z5	40S ribosomal protein S4 OS=Mus musculus GN=Rps4l PE=2 SV=1 - [Q3V1Z5_MOUSE]	40S ribosomal protein S4 OS	Rps4l	Mus musculus	0.4198	1.01865e+09	1.35683e+09	1.01486e+09
Q9D1R9	60S ribosomal protein L34 OS=Mus musculus GN=Rpl34 PE=1 SV=2 - [RL34_MOUSE]	60S ribosomal protein L34 OS	Rpl34	Mus musculus	0.2051	1.01279e+09	7.37123e+08	8.31484e+08
P84104	Serine/arginine-rich splicing factor 3 OS=Mus musculus GN=Srsf3 PE=1 SV=1 - [SRSF3_MOUSE]	Serine/arginine-rich splicing factor 3 OS	Srsf3	Mus musculus	0.3537	1.0112e+09	1.07162e+09	9.46538e+08
P62889	60S ribosomal protein L30 OS=Mus musculus GN=Rpl30 PE=2 SV=2 - [RL30_MOUSE]	60S ribosomal protein L30 OS	Rpl30	Mus musculus	0.487	9.94166e+08	1.34265e+09	1.21178e+09
P63276	40S ribosomal protein S17 OS=Mus musculus GN=Rps17 PE=1 SV=2 - [RS17_MOUSE]	40S ribosomal protein S17 OS	Rps17	Mus musculus	0.437	9.86715e+08	7.48882e+08	5.35093e+08
O35857	Mitochondrial import inner membrane translocase subunit TIM44 OS=Mus musculus GN=Timm44 PE=1 SV=2 - [TIM44_MOUSE]	Mitochondrial import inner membrane translocase subunit TIM44 OS	Timm44	Mus musculus	0.2522	9.64894e+08	1.29428e+08	9.11732e+07
Q62167	ATP-dependent RNA helicase DDX3X OS=Mus musculus GN=Ddx3x PE=1 SV=3 - [DDX3X_MOUSE]	ATP-dependent RNA helicase DDX3X OS	Ddx3x	Mus musculus	0.4668	9.5904e+08	8.4145e+08	6.41876e+08
P16381	Putative ATP-dependent RNA helicase Pl10 OS=Mus musculus GN=D1Pas1 PE=2 SV=1 - [DDX3L_MOUSE]	Putative ATP-dependent RNA helicase Pl10 OS	D1Pas1	Mus musculus	0.3682	9.5904e+08	8.4145e+08	6.41876e+08
P15532	Nucleoside diphosphate kinase A OS=Mus musculus GN=Nme1 PE=1 SV=1 - [NDKA_MOUSE]	Nucleoside diphosphate kinase A OS	Nme1	Mus musculus	0.5197	9.52654e+08	3.82364e+09	1.2526e+09
F6YVP7	Uncharacterized protein OS=Mus musculus GN=Gm10260 PE=3 SV=2 - [F6YVP7_MOUSE]	Uncharacterized protein OS	Gm10260	Mus musculus	0.375	9.48751e+08	1.0416e+09	5.28863e+08
P49312	Heterogeneous nuclear ribonucleoprotein A1 OS=Mus musculus GN=Hnrnpa1 PE=1 SV=2 - [ROA1_MOUSE]	Heterogeneous nuclear ribonucleoprotein A1 OS	Hnrnpa1	Mus musculus	0.5844	9.413e+08	2.39259e+09	2.32042e+09
Q9EST5	Acidic leucine-rich nuclear phosphoprotein 32 family member B OS=Mus musculus GN=Anp32b PE=1 SV=1 - [AN32B_MOUSE]	Acidic leucine-rich nuclear phosphoprotein 32 family member B OS	Anp32b	Mus musculus	0.1801	9.32252e+08	1.57199e+09	8.91751e+08
P70168	Importin subunit beta-1 OS=Mus musculus GN=Kpnb1 PE=1 SV=2 - [IMB1_MOUSE]	Importin subunit beta-1 OS	Kpnb1	Mus musculus	0.3402	9.28349e+08	1.12499e+09	7.2062e+08
P62918	60S ribosomal protein L8 OS=Mus musculus GN=Rpl8 PE=1 SV=2 - [RL8_MOUSE]	60S ribosomal protein L8 OS	Rpl8	Mus musculus	0.3658	9.18947e+08	1.06161e+09	5.57438e+08
E9QNN1	ATP-dependent RNA helicase A OS=Mus musculus GN=Dhx9 PE=1 SV=1 - [E9QNN1_MOUSE]	ATP-dependent RNA helicase A OS	Dhx9	Mus musculus	0.3165	9.16818e+08	1.27927e+09	1.56628e+09
A0A087WPL5	ATP-dependent RNA helicase A OS=Mus musculus GN=Dhx9 PE=1 SV=1 - [A0A087WPL5_MOUSE]	ATP-dependent RNA helicase A OS	Dhx9	Mus musculus	0.316	9.16818e+08	1.27927e+09	1.56628e+09
E9QAZ2	Ribosomal protein L15 OS=Mus musculus GN=Gm10020 PE=3 SV=1 - [E9QAZ2_MOUSE]	Ribosomal protein L15 OS	Gm10020	Mus musculus	0.3824	8.99965e+08	1.59784e+09	1.06063e+09
Q9D6Z1	Nucleolar protein 56 OS=Mus musculus GN=Nop56 PE=1 SV=2 - [NOP56_MOUSE]	Nucleolar protein 56 OS	Nop56	Mus musculus	0.5828	8.9145e+08	8.28691e+08	1.32994e+09
P61028	Ras-related protein Rab-8B OS=Mus musculus GN=Rab8b PE=1 SV=1 - [RAB8B_MOUSE]	Ras-related protein Rab-8B OS	Rab8b	Mus musculus	0.2464	8.73e+08	1.10748e+09	1.08501e+09
P55258	Ras-related protein Rab-8A OS=Mus musculus GN=Rab8a PE=1 SV=2 - [RAB8A_MOUSE]	Ras-related protein Rab-8A OS	Rab8a	Mus musculus	0.3043	8.73e+08	1.11665e+09	1.08609e+09
P62204	Calmodulin OS=Mus musculus GN=Calm1 PE=1 SV=2 - [CALM_MOUSE]	Calmodulin OS	Calm1	Mus musculus	0.3221	8.67678e+08	1.25425e+09	9.16351e+08
P27659	60S ribosomal protein L3 OS=Mus musculus GN=Rpl3 PE=1 SV=3 - [RL3_MOUSE]	60S ribosomal protein L3 OS	Rpl3	Mus musculus	0.3474	8.5384e+08	1.6854e+09	1.08501e+09
Q64511	DNA topoisomerase 2-beta OS=Mus musculus GN=Top2b PE=1 SV=2 - [TOP2B_MOUSE]	DNA topoisomerase 2-beta OS	Top2b	Mus musculus	0.1613	8.52776e+08	8.2402e+08	9.5148e+08
Q01320	DNA topoisomerase 2-alpha OS=Mus musculus GN=Top2a PE=1 SV=2 - [TOP2A_MOUSE]	DNA topoisomerase 2-alpha OS	Top2a	Mus musculus	0.3639	8.52776e+08	9.49863e+08	9.90798e+08
P11679	Keratin, type II cytoskeletal 8 OS=Mus musculus GN=Krt8 PE=1 SV=4 - [K2C8_MOUSE]	Keratin, type II cytoskeletal 8 OS	Krt8	Mus musculus	0.5041	8.51889e+08	2.06401e+08	1.43845e+09
Q9JIK5	Nucleolar RNA helicase 2 OS=Mus musculus GN=Ddx21 PE=1 SV=3 - [DDX21_MOUSE]	Nucleolar RNA helicase 2 OS	Ddx21	Mus musculus	0.5394	8.50824e+08	6.65821e+08	1.11294e+09
P21550	Beta-enolase OS=Mus musculus GN=Eno3 PE=1 SV=3 - [ENOB_MOUSE]	Beta-enolase OS	Eno3	Mus musculus	0.2627	8.49937e+08	2.5035e+09	9.82634e+08
P80315	T-complex protein 1 subunit delta OS=Mus musculus GN=Cct4 PE=1 SV=3 - [TCPD_MOUSE]	T-complex protein 1 subunit delta OS	Cct4	Mus musculus	0.5529	8.45147e+08	1.20672e+09	7.25024e+08
Q6PHN9	Ras-related protein Rab-35 OS=Mus musculus GN=Rab35 PE=1 SV=1 - [RAB35_MOUSE]	Ras-related protein Rab-35 OS	Rab35	Mus musculus	0.3781	8.43728e+08	1.10748e+09	1.07319e+09
P51881	ADP/ATP translocase 2 OS=Mus musculus GN=Slc25a5 PE=1 SV=3 - [ADT2_MOUSE]	ADP/ATP translocase 2 OS	Slc25a5	Mus musculus	0.3188	8.41599e+08	2.19744e+09	2.12276e+09
Q9DCN2	NADH-cytochrome b5 reductase 3 OS=Mus musculus GN=Cyb5r3 PE=1 SV=3 - [NB5R3_MOUSE]	NADH-cytochrome b5 reductase 3 OS	Cyb5r3	Mus musculus	0.5814	8.37874e+08	8.57295e+08	9.45894e+08
P61027	Ras-related protein Rab-10 OS=Mus musculus GN=Rab10 PE=1 SV=1 - [RAB10_MOUSE]	Ras-related protein Rab-10 OS	Rab10	Mus musculus	0.38	8.37519e+08	1.10664e+09	1.07749e+09
F6XWD4	Protein phosphatase 1 regulatory subunit 12C (Fragment) OS=Mus musculus GN=Ppp1r12c PE=4 SV=1 - [F6XWD4_MOUSE]	Protein phosphatase 1 regulatory subunit 12C (Fragment) OS	Ppp1r12c	Mus musculus	0.0327	8.37519e+08	1.26343e+09	6.70666e+08
Q8BL97	Serine/arginine-rich splicing factor 7 OS=Mus musculus GN=Srsf7 PE=1 SV=1 - [SRSF7_MOUSE]	Serine/arginine-rich splicing factor 7 OS	Srsf7	Mus musculus	0.2659	8.25633e+08	1.13667e+09	1.52009e+09
Q6ZWU9	40S ribosomal protein S27 OS=Mus musculus GN=Rps27 PE=1 SV=3 - [RS27_MOUSE]	40S ribosomal protein S27 OS	Rps27	Mus musculus	0.4048	8.04167e+08	1.78547e+09	1.14839e+09
Q921K2	Poly (ADP-ribose) polymerase family, member 1 OS=Mus musculus GN=Parp1 PE=1 SV=1 - [Q921K2_MOUSE]	Poly (ADP-ribose) polymerase family, member 1 OS	Parp1	Mus musculus	0.4438	7.92459e+08	1.0933e+09	5.70866e+08
P11103	Poly [ADP-ribose] polymerase 1 OS=Mus musculus GN=Parp1 PE=1 SV=3 - [PARP1_MOUSE]	Poly [ADP-ribose] polymerase 1 OS	Parp1	Mus musculus	0.3327	7.90862e+08	7.97835e+08	5.70866e+08
Q6DFW4	Nucleolar protein 58 OS=Mus musculus GN=Nop58 PE=1 SV=1 - [NOP58_MOUSE]	Nucleolar protein 58 OS	Nop58	Mus musculus	0.4571	7.90862e+08	8.07508e+08	1.09683e+09
Q9CZX8	40S ribosomal protein S19 OS=Mus musculus GN=Rps19 PE=1 SV=3 - [RS19_MOUSE]	40S ribosomal protein S19 OS	Rps19	Mus musculus	0.3586	7.89265e+08	1.31513e+09	6.60998e+08
Q62093	Serine/arginine-rich splicing factor 2 OS=Mus musculus GN=Srsf2 PE=1 SV=4 - [SRSF2_MOUSE]	Serine/arginine-rich splicing factor 2 OS	Srsf2	Mus musculus	0.1131	7.86959e+08	9.54866e+08	3.78895e+08
Q6J1H4	Undifferentiated embryonic cell transcription factor 1 OS=Mus musculus GN=Utf1 PE=1 SV=2 - [UTF1_MOUSE]	Undifferentiated embryonic cell transcription factor 1 OS	Utf1	Mus musculus	0.3717	7.82347e+08	6.28794e+08	9.40952e+08
P29341	Polyadenylate-binding protein 1 OS=Mus musculus GN=Pabpc1 PE=1 SV=2 - [PABP1_MOUSE]	Polyadenylate-binding protein 1 OS	Pabpc1	Mus musculus	0.4072	7.74364e+08	1.00324e+09	6.2877e+08
O35129	Prohibitin-2 OS=Mus musculus GN=Phb2 PE=1 SV=1 - [PHB2_MOUSE]	Prohibitin-2 OS	Phb2	Mus musculus	0.4348	7.72412e+08	8.06257e+08	8.60489e+08
P48962	ADP/ATP translocase 1 OS=Mus musculus GN=Slc25a4 PE=1 SV=4 - [ADT1_MOUSE]	ADP/ATP translocase 1 OS	Slc25a4	Mus musculus	0.3624	7.69574e+08	8.46454e+08	1.08071e+09
Q9D8N0	Elongation factor 1-gamma OS=Mus musculus GN=Eef1g PE=1 SV=3 - [EF1G_MOUSE]	Elongation factor 1-gamma OS	Eef1g	Mus musculus	0.3158	7.68332e+08	1.21506e+09	6.26191e+08
O54962	Barrier-to-autointegration factor OS=Mus musculus GN=Banf1 PE=1 SV=1 - [BAF_MOUSE]	Barrier-to-autointegration factor OS	Banf1	Mus musculus	0.5169	7.68155e+08	9.56534e+08	1.81874e+09
P63101	14-3-3 protein zeta/delta OS=Mus musculus GN=Ywhaz PE=1 SV=1 - [1433Z_MOUSE]	14-3-3 protein zeta/delta OS	Ywhaz	Mus musculus	0.5673	7.63542e+08	2.04567e+09	9.45894e+08
Q68FD5	Clathrin heavy chain 1 OS=Mus musculus GN=Cltc PE=1 SV=3 - [CLH1_MOUSE]	Clathrin heavy chain 1 OS	Cltc	Mus musculus	0.4979	7.61768e+08	1.00824e+09	7.25454e+08
Q6ZWZ6	40S ribosomal protein S12 OS=Mus musculus GN=Rps12 PE=1 SV=1 - [Q6ZWZ6_MOUSE]	40S ribosomal protein S12 OS	Rps12	Mus musculus	0.5758	7.58043e+08	1.2801e+09	7.08695e+08
Q9Z130	Heterogeneous nuclear ribonucleoprotein D-like OS=Mus musculus GN=Hnrnpdl PE=1 SV=1 - [HNRDL_MOUSE]	Heterogeneous nuclear ribonucleoprotein D-like OS	Hnrnpdl	Mus musculus	0.2691	7.48818e+08	1.10331e+09	1.03334e+09
P42932	T-complex protein 1 subunit theta OS=Mus musculus GN=Cct8 PE=1 SV=3 - [TCPQ_MOUSE]	T-complex protein 1 subunit theta OS	Cct8	Mus musculus	0.5529	7.45092e+08	1.20005e+09	4.43673e+08
P80314	T-complex protein 1 subunit beta OS=Mus musculus GN=Cct2 PE=1 SV=4 - [TCPB_MOUSE]	T-complex protein 1 subunit beta OS	Cct2	Mus musculus	0.6355	7.44915e+08	1.06828e+09	5.08559e+08
Q91VM5	RNA binding motif protein, X-linked-like-1 OS=Mus musculus GN=Rbmxl1 PE=1 SV=1 - [RMXL1_MOUSE]	RNA binding motif protein, X-linked-like-1 OS	Rbmxl1	Mus musculus	0.3299	7.42431e+08	7.40876e+08	9.60289e+08
G3UZX6	Small ubiquitin-related modifier 3 (Fragment) OS=Mus musculus GN=Sumo3 PE=4 SV=1 - [G3UZX6_MOUSE]	Small ubiquitin-related modifier 3 (Fragment) OS	Sumo3	Mus musculus	0.2553	7.40835e+08	1.96644e+09	9.49761e+08
Q6ZWY3	40S ribosomal protein S27-like OS=Mus musculus GN=Rps27l PE=2 SV=3 - [RS27L_MOUSE]	40S ribosomal protein S27-like OS	Rps27l	Mus musculus	0.4048	7.39415e+08	1.28844e+09	8.49854e+08
O70251	Elongation factor 1-beta OS=Mus musculus GN=Eef1b PE=1 SV=5 - [EF1B_MOUSE]	Elongation factor 1-beta OS	Eef1b	Mus musculus	0.5467	7.37819e+08	1.37351e+09	7.82927e+08
A2A547	Ribosomal protein L19 OS=Mus musculus GN=Rpl19 PE=3 SV=1 - [A2A547_MOUSE]	Ribosomal protein L19 OS	Rpl19	Mus musculus	0.232	7.37109e+08	1.88638e+09	1.48464e+09
Q9D0E1	Heterogeneous nuclear ribonucleoprotein M OS=Mus musculus GN=Hnrnpm PE=1 SV=3 - [HNRPM_MOUSE]	Heterogeneous nuclear ribonucleoprotein M OS	Hnrnpm	Mus musculus	0.4321	7.34271e+08	7.18693e+08	7.73366e+08
Q9Z204	Heterogeneous nuclear ribonucleoproteins C1/C2 OS=Mus musculus GN=Hnrnpc PE=1 SV=1 - [HNRPC_MOUSE]	Heterogeneous nuclear ribonucleoproteins C1/C2 OS	Hnrnpc	Mus musculus	0.4441	7.3019e+08	9.01494e+08	1.34391e+09
Q99K48	Non-POU domain-containing octamer-binding protein OS=Mus musculus GN=Nono PE=1 SV=3 - [NONO_MOUSE]	Non-POU domain-containing octamer-binding protein OS	Nono	Mus musculus	0.2304	7.29481e+08	5.01201e+08	5.11782e+08
Q3TWW8	Serine/arginine-rich splicing factor 6 OS=Mus musculus GN=Srsf6 PE=2 SV=1 - [SRSF6_MOUSE]	Serine/arginine-rich splicing factor 6 OS	Srsf6	Mus musculus	0.2448	7.25755e+08	5.4098e+08	4.88577e+08
Q80T06	Elongation factor 1-delta OS=Mus musculus GN=Eef1d PE=1 SV=1 - [Q80T06_MOUSE]	Elongation factor 1-delta OS	Eef1d	Mus musculus	0.6975	7.18482e+08	1.17253e+09	6.33174e+08
H3BJS9	Heterogeneous nuclear ribonucleoprotein K (Fragment) OS=Mus musculus GN=Hnrnpk PE=4 SV=1 - [H3BJS9_MOUSE]	Heterogeneous nuclear ribonucleoprotein K (Fragment) OS	Hnrnpk	Mus musculus	0.5287	7.15998e+08	7.29535e+08	1.17095e+09
Q99P72	Reticulon-4 OS=Mus musculus GN=Rtn4 PE=1 SV=2 - [RTN4_MOUSE]	Reticulon-4 OS	Rtn4	Mus musculus	0.4028	7.09612e+08	5.91517e+08	9.60934e+08
P24369	Peptidyl-prolyl cis-trans isomerase B OS=Mus musculus GN=Ppib PE=1 SV=2 - [PPIB_MOUSE]	Peptidyl-prolyl cis-trans isomerase B OS	Ppib	Mus musculus	0.537	7.00387e+08	6.93341e+08	5.62272e+08
Q04447	Creatine kinase B-type OS=Mus musculus GN=Ckb PE=1 SV=1 - [KCRB_MOUSE]	Creatine kinase B-type OS	Ckb	Mus musculus	0.5486	6.98967e+08	1.0441e+09	4.25733e+08
P61982	14-3-3 protein gamma OS=Mus musculus GN=Ywhag PE=1 SV=2 - [1433G_MOUSE]	14-3-3 protein gamma OS	Ywhag	Mus musculus	0.5263	6.93823e+08	1.55447e+09	7.71325e+08
Q9DCW4	Electron transfer flavoprotein subunit beta OS=Mus musculus GN=Etfb PE=1 SV=3 - [ETFB_MOUSE]	Electron transfer flavoprotein subunit beta OS	Etfb	Mus musculus	0.502	6.90097e+08	7.051e+08	6.19746e+08
P68254	14-3-3 protein theta OS=Mus musculus GN=Ywhaq PE=1 SV=1 - [1433T_MOUSE]	14-3-3 protein theta OS	Ywhaq	Mus musculus	0.5061	6.88678e+08	1.50444e+09	7.89802e+08
D3YTQ9	40S ribosomal protein S15 OS=Mus musculus GN=Rps15 PE=3 SV=1 - [D3YTQ9_MOUSE]	40S ribosomal protein S15 OS	Rps15	Mus musculus	0.2712	6.87791e+08	4.58336e+08	1.20748e+08
I7HLV2	60S ribosomal protein L10 (Fragment) OS=Mus musculus GN=Rpl10 PE=4 SV=1 - [I7HLV2_MOUSE]	60S ribosomal protein L10 (Fragment) OS	Rpl10	Mus musculus	0.2985	6.83888e+08	9.26512e+08	8.62208e+08
Q8BK67	Protein RCC2 OS=Mus musculus GN=Rcc2 PE=1 SV=1 - [RCC2_MOUSE]	Protein RCC2 OS	Rcc2	Mus musculus	0.4904	6.82292e+08	8.89819e+08	3.65359e+08
Q60605	Myosin light polypeptide 6 OS=Mus musculus GN=Myl6 PE=1 SV=3 - [MYL6_MOUSE]	Myosin light polypeptide 6 OS	Myl6	Mus musculus	0.5828	6.80163e+08	8.18683e+08	6.41553e+08
Q8BL66	Early endosome antigen 1 OS=Mus musculus GN=Eea1 PE=1 SV=2 - [EEA1_MOUSE]	Early endosome antigen 1 OS	Eea1	Mus musculus	0.056	6.78389e+08	1.1375e+08	1.18599e+08
Q9CZN7	Serine hydroxymethyltransferase OS=Mus musculus GN=Shmt2 PE=1 SV=1 - [Q9CZN7_MOUSE]	Serine hydroxymethyltransferase OS	Shmt2	Mus musculus	0.4603	6.77147e+08	6.96594e+08	5.79998e+08
P62911	60S ribosomal protein L32 OS=Mus musculus GN=Rpl32 PE=1 SV=2 - [RL32_MOUSE]	60S ribosomal protein L32 OS	Rpl32	Mus musculus	0.2741	6.73599e+08	9.98231e+08	6.58419e+08
Q8BGJ5	MCG13402, isoform CRA_a OS=Mus musculus GN=Ptbp1 PE=1 SV=1 - [Q8BGJ5_MOUSE]	MCG13402, isoform CRA_a OS	Ptbp1	Mus musculus	0.4083	6.72712e+08	1.27093e+09	1.23648e+09
P28656	Nucleosome assembly protein 1-like 1 OS=Mus musculus GN=Nap1l1 PE=1 SV=2 - [NP1L1_MOUSE]	Nucleosome assembly protein 1-like 1 OS	Nap1l1	Mus musculus	0.3811	6.72534e+08	1.56615e+09	7.3394e+08
P05784	Keratin, type I cytoskeletal 18 OS=Mus musculus GN=Krt18 PE=1 SV=5 - [K1C18_MOUSE]	Keratin, type I cytoskeletal 18 OS	Krt18	Mus musculus	0.5366	6.64196e+08	1.23174e+08	9.65016e+08
G3UX26	Voltage-dependent anion-selective channel protein 2 (Fragment) OS=Mus musculus GN=Vdac2 PE=1 SV=1 - [G3UX26_MOUSE]	Voltage-dependent anion-selective channel protein 2 (Fragment) OS	Vdac2	Mus musculus	0.371	6.59052e+08	8.76476e+08	9.14203e+08
O35326	Serine/arginine-rich splicing factor 5 OS=Mus musculus GN=Srsf5 PE=1 SV=2 - [SRSF5_MOUSE]	Serine/arginine-rich splicing factor 5 OS	Srsf5	Mus musculus	0.2528	6.57633e+08	4.30565e+08	3.99843e+08
Q8VE97	Serine/arginine-rich splicing factor 4 OS=Mus musculus GN=Srsf4 PE=2 SV=1 - [SRSF4_MOUSE]	Serine/arginine-rich splicing factor 4 OS	Srsf4	Mus musculus	0.0961	6.571e+08	3.30159e+08	2.96606e+08
P70372	ELAV-like protein 1 OS=Mus musculus GN=Elavl1 PE=1 SV=2 - [ELAV1_MOUSE]	ELAV-like protein 1 OS	Elavl1	Mus musculus	0.3221	6.56391e+08	6.23624e+08	6.59709e+08
Q60972	Histone-binding protein RBBP4 OS=Mus musculus GN=Rbbp4 PE=1 SV=5 - [RBBP4_MOUSE]	Histone-binding protein RBBP4 OS	Rbbp4	Mus musculus	0.3224	6.54617e+08	1.26509e+09	1.09898e+09
E9PV04	Protein Gm8994 OS=Mus musculus GN=Gm8994 PE=3 SV=2 - [E9PV04_MOUSE]	Protein Gm8994 OS	Gm8994	Mus musculus	0.3698	6.52488e+08	2.1349e+09	2.53635e+09
Q91VC3	Eukaryotic initiation factor 4A-III OS=Mus musculus GN=Eif4a3 PE=2 SV=3 - [IF4A3_MOUSE]	Eukaryotic initiation factor 4A-III OS	Eif4a3	Mus musculus	0.4477	6.52488e+08	2.1349e+09	2.53635e+09
P12787	Cytochrome c oxidase subunit 5A, mitochondrial OS=Mus musculus GN=Cox5a PE=1 SV=2 - [COX5A_MOUSE]	Cytochrome c oxidase subunit 5A, mitochondrial OS	Cox5a	Mus musculus	0.4863	6.3865e+08	6.46891e+08	7.03109e+08
Q9Z1N5	Spliceosome RNA helicase Ddx39b OS=Mus musculus GN=Ddx39b PE=1 SV=1 - [DX39B_MOUSE]	Spliceosome RNA helicase Ddx39b OS	Ddx39b	Mus musculus	0.3715	6.36167e+08	1.41354e+09	9.21293e+08
Q8VDW0	ATP-dependent RNA helicase DDX39A OS=Mus musculus GN=Ddx39a PE=2 SV=1 - [DX39A_MOUSE]	ATP-dependent RNA helicase DDX39A OS	Ddx39a	Mus musculus	0.4005	6.36167e+08	1.47441e+09	9.73932e+08
A2ACG7	Dolichyl-diphosphooligosaccharide--protein glycosyltransferase subunit 2 OS=Mus musculus GN=Rpn2 PE=4 SV=1 - [A2ACG7_MOUSE]	Dolichyl-diphosphooligosaccharide--protein glycosyltransferase subunit 2 OS	Rpn2	Mus musculus	0.4618	6.35457e+08	6.59066e+08	7.38452e+08
Q922R8	Protein disulfide-isomerase A6 OS=Mus musculus GN=Pdia6 PE=1 SV=3 - [PDIA6_MOUSE]	Protein disulfide-isomerase A6 OS	Pdia6	Mus musculus	0.5023	6.29958e+08	1.26593e+09	9.23227e+08
Q9WUJ8	Origin recognition complex subunit 6 OS=Mus musculus GN=Orc6 PE=1 SV=1 - [ORC6_MOUSE]	Origin recognition complex subunit 6 OS	Orc6	Mus musculus	0.0916	6.28184e+08	0	2.58254e+07
P19324	Serpin H1 OS=Mus musculus GN=Serpinh1 PE=1 SV=3 - [SERPH_MOUSE]	Serpin H1 OS	Serpinh1	Mus musculus	0.4317	6.26587e+08	4.41323e+08	1.13443e+09
Q91YZ8	Poly(A) binding protein, cytoplasmic 4 OS=Mus musculus GN=Pabpc4 PE=2 SV=1 - [Q91YZ8_MOUSE]	Poly(A) binding protein, cytoplasmic 4 OS	Pabpc4	Mus musculus	0.3122	6.22329e+08	8.78977e+08	6.08466e+08
Q60973	Histone-binding protein RBBP7 OS=Mus musculus GN=Rbbp7 PE=1 SV=1 - [RBBP7_MOUSE]	Histone-binding protein RBBP7 OS	Rbbp7	Mus musculus	0.3106	6.2162e+08	1.09247e+09	8.79074e+08
O55142	60S ribosomal protein L35a OS=Mus musculus GN=Rpl35a PE=1 SV=2 - [RL35A_MOUSE]	60S ribosomal protein L35a OS	Rpl35a	Mus musculus	0.2909	6.19314e+08	5.51821e+08	4.99535e+08
A0A087WRZ5	TAR DNA-binding protein 43 OS=Mus musculus GN=Tardbp PE=4 SV=1 - [A0A087WRZ5_MOUSE]	TAR DNA-binding protein 43 OS	Tardbp	Mus musculus	0.3614	6.17362e+08	7.43712e+08	9.3601e+08
P19783	Cytochrome c oxidase subunit 4 isoform 1, mitochondrial OS=Mus musculus GN=Cox4i1 PE=1 SV=2 - [COX41_MOUSE]	Cytochrome c oxidase subunit 4 isoform 1, mitochondrial OS	Cox4i1	Mus musculus	0.4734	6.12395e+08	6.02191e+08	7.95174e+08
Q8BGQ7	Alanine--tRNA ligase, cytoplasmic OS=Mus musculus GN=Aars PE=1 SV=1 - [SYAC_MOUSE]	Alanine--tRNA ligase, cytoplasmic OS	Aars	Mus musculus	0.4184	6.10266e+08	6.17035e+08	3.84373e+08
Q3U9G9	Lamin-B receptor OS=Mus musculus GN=Lbr PE=1 SV=2 - [LBR_MOUSE]	Lamin-B receptor OS	Lbr	Mus musculus	0.262	6.07782e+08	7.20278e+08	9.20434e+08
P62849	40S ribosomal protein S24 OS=Mus musculus GN=Rps24 PE=2 SV=1 - [RS24_MOUSE]	40S ribosomal protein S24 OS	Rps24	Mus musculus	0.2932	6.04234e+08	7.58055e+08	4.45714e+08
P80317	T-complex protein 1 subunit zeta OS=Mus musculus GN=Cct6a PE=1 SV=3 - [TCPZ_MOUSE]	T-complex protein 1 subunit zeta OS	Cct6a	Mus musculus	0.4482	5.97138e+08	1.23841e+09	4.80306e+08
P05064	Fructose-bisphosphate aldolase A OS=Mus musculus GN=Aldoa PE=1 SV=2 - [ALDOA_MOUSE]	Fructose-bisphosphate aldolase A OS	Aldoa	Mus musculus	0.4973	5.96251e+08	2.19744e+09	6.36075e+08
Q02053	Ubiquitin-like modifier-activating enzyme 1 OS=Mus musculus GN=Uba1 PE=1 SV=1 - [UBA1_MOUSE]	Ubiquitin-like modifier-activating enzyme 1 OS	Uba1	Mus musculus	0.3913	5.92348e+08	8.24104e+08	3.95868e+08
P61205	ADP-ribosylation factor 3 OS=Mus musculus GN=Arf3 PE=2 SV=2 - [ARF3_MOUSE]	ADP-ribosylation factor 3 OS	Arf3	Mus musculus	0.4751	5.88268e+08	9.54866e+08	4.09511e+08
Q3U2G2	Heat shock 70 kDa protein 4 OS=Mus musculus GN=Hspa4 PE=1 SV=1 - [Q3U2G2_MOUSE]	Heat shock 70 kDa protein 4 OS	Hspa4	Mus musculus	0.6532	5.88268e+08	1.49526e+09	4.83636e+08
Q61316	Heat shock 70 kDa protein 4 OS=Mus musculus GN=Hspa4 PE=1 SV=1 - [HSP74_MOUSE]	Heat shock 70 kDa protein 4 OS	Hspa4	Mus musculus	0.6373	5.88268e+08	1.49526e+09	4.83636e+08
P52293	Importin subunit alpha-1 OS=Mus musculus GN=Kpna2 PE=1 SV=2 - [IMA1_MOUSE]	Importin subunit alpha-1 OS	Kpna2	Mus musculus	0.3497	5.82059e+08	6.83167e+08	5.22739e+08
P80318	T-complex protein 1 subunit gamma OS=Mus musculus GN=Cct3 PE=1 SV=1 - [TCPG_MOUSE]	T-complex protein 1 subunit gamma OS	Cct3	Mus musculus	0.6073	5.7922e+08	1.10498e+09	5.85154e+08
P40142	Transketolase OS=Mus musculus GN=Tkt PE=1 SV=1 - [TKT_MOUSE]	Transketolase OS	Tkt	Mus musculus	0.4623	5.79043e+08	1.19254e+09	3.95331e+08
Q60817	Nascent polypeptide-associated complex subunit alpha OS=Mus musculus GN=Naca PE=1 SV=1 - [NACA_MOUSE]	Nascent polypeptide-associated complex subunit alpha OS	Naca	Mus musculus	0.3256	5.74963e+08	1.30262e+09	4.50119e+08
Q8K3F7	L-threonine 3-dehydrogenase, mitochondrial OS=Mus musculus GN=Tdh PE=2 SV=1 - [TDH_MOUSE]	L-threonine 3-dehydrogenase, mitochondrial OS	Tdh	Mus musculus	0.4638	5.73366e+08	6.44389e+08	5.6904e+08
Q91YQ5	Dolichyl-diphosphooligosaccharide--protein glycosyltransferase subunit 1 OS=Mus musculus GN=Rpn1 PE=1 SV=1 - [RPN1_MOUSE]	Dolichyl-diphosphooligosaccharide--protein glycosyltransferase subunit 1 OS	Rpn1	Mus musculus	0.4194	5.72657e+08	6.21289e+08	6.72922e+08
P62900	60S ribosomal protein L31 OS=Mus musculus GN=Rpl31 PE=1 SV=1 - [RL31_MOUSE]	60S ribosomal protein L31 OS	Rpl31	Mus musculus	0.328	5.70528e+08	3.29742e+08	1.30846e+08
P16460	Argininosuccinate synthase OS=Mus musculus GN=Ass1 PE=1 SV=1 - [ASSY_MOUSE]	Argininosuccinate synthase OS	Ass1	Mus musculus	0.4757	5.6556e+08	5.76673e+08	4.90296e+08
Q8K310	Matrin-3 OS=Mus musculus GN=Matr3 PE=1 SV=1 - [MATR3_MOUSE]	Matrin-3 OS	Matr3	Mus musculus	0.2754	5.65383e+08	6.10364e+08	7.46617e+08
P41105	60S ribosomal protein L28 OS=Mus musculus GN=Rpl28 PE=1 SV=2 - [RL28_MOUSE]	60S ribosomal protein L28 OS	Rpl28	Mus musculus	0.0584	5.63964e+08	7.77486e+08	7.0934e+08
P32037	Solute carrier family 2, facilitated glucose transporter member 3 OS=Mus musculus GN=Slc2a3 PE=1 SV=1 - [GTR3_MOUSE]	Solute carrier family 2, facilitated glucose transporter member 3 OS	Slc2a3	Mus musculus	0.215	5.60948e+08	6.00357e+08	9.74254e+08
Q99MN1	Lysine--tRNA ligase OS=Mus musculus GN=Kars PE=1 SV=1 - [SYK_MOUSE]	Lysine--tRNA ligase OS	Kars	Mus musculus	0.4454	5.60771e+08	8.33944e+08	3.12183e+08
P11983	T-complex protein 1 subunit alpha OS=Mus musculus GN=Tcp1 PE=1 SV=3 - [TCPA_MOUSE]	T-complex protein 1 subunit alpha OS	Tcp1	Mus musculus	0.5306	5.58997e+08	8.43952e+08	4.33575e+08
Q99LC5	Electron transfer flavoprotein subunit alpha, mitochondrial OS=Mus musculus GN=Etfa PE=1 SV=2 - [ETFA_MOUSE]	Electron transfer flavoprotein subunit alpha, mitochondrial OS	Etfa	Mus musculus	0.5315	5.54739e+08	6.24291e+08	7.1267e+08
Q61029	Lamina-associated polypeptide 2, isoforms beta/delta/epsilon/gamma OS=Mus musculus GN=Tmpo PE=1 SV=4 - [LAP2B_MOUSE]	Lamina-associated polypeptide 2, isoforms beta/delta/epsilon/gamma OS	Tmpo	Mus musculus	0.4735	5.52433e+08	8.49789e+08	9.29672e+08
P54276	DNA mismatch repair protein Msh6 OS=Mus musculus GN=Msh6 PE=1 SV=3 - [MSH6_MOUSE]	DNA mismatch repair protein Msh6 OS	Msh6	Mus musculus	0.4588	5.46578e+08	6.35549e+08	4.15312e+08
P80313	T-complex protein 1 subunit eta OS=Mus musculus GN=Cct7 PE=1 SV=1 - [TCPH_MOUSE]	T-complex protein 1 subunit eta OS	Cct7	Mus musculus	0.546	5.45691e+08	1.07329e+09	4.96527e+08
Q8BVY0	Ribosomal L1 domain-containing protein 1 OS=Mus musculus GN=Rsl1d1 PE=2 SV=1 - [RL1D1_MOUSE]	Ribosomal L1 domain-containing protein 1 OS	Rsl1d1	Mus musculus	0.4624	5.45337e+08	5.80342e+08	1.25367e+09
P51410	60S ribosomal protein L9 OS=Mus musculus GN=Rpl9 PE=1 SV=2 - [RL9_MOUSE]	60S ribosomal protein L9 OS	Rpl9	Mus musculus	0.4167	5.4374e+08	9.44025e+08	7.03968e+08
Q922D8	C-1-tetrahydrofolate synthase, cytoplasmic OS=Mus musculus GN=Mthfd1 PE=1 SV=4 - [C1TC_MOUSE]	C-1-tetrahydrofolate synthase, cytoplasmic OS	Mthfd1	Mus musculus	0.3583	5.38063e+08	7.14524e+08	4.3046e+08
Q8CFQ9	Fusion, derived from t(1216) malignant liposarcoma (Human) OS=Mus musculus GN=Fus PE=2 SV=1 - [Q8CFQ9_MOUSE]	Fusion, derived from t(1216) malignant liposarcoma (Human) OS	Fus	Mus musculus	0.2321	5.33273e+08	8.19934e+08	3.93505e+08
F6ZFU0	Elongation factor 1-delta (Fragment) OS=Mus musculus GN=Eef1d PE=1 SV=1 - [F6ZFU0_MOUSE]	Elongation factor 1-delta (Fragment) OS	Eef1d	Mus musculus	0.3315	5.32564e+08	8.97324e+08	4.73323e+08
P70349	Histidine triad nucleotide-binding protein 1 OS=Mus musculus GN=Hint1 PE=1 SV=3 - [HINT1_MOUSE]	Histidine triad nucleotide-binding protein 1 OS	Hint1	Mus musculus	0.5159	5.32031e+08	9.09833e+08	7.84001e+08
Q8VDN2	Sodium/potassium-transporting ATPase subunit alpha-1 OS=Mus musculus GN=Atp1a1 PE=1 SV=1 - [AT1A1_MOUSE]	Sodium/potassium-transporting ATPase subunit alpha-1 OS	Atp1a1	Mus musculus	0.4037	5.31676e+08	4.76015e+08	6.70236e+08
Q8BP47	Asparagine--tRNA ligase, cytoplasmic OS=Mus musculus GN=Nars PE=1 SV=2 - [SYNC_MOUSE]	Asparagine--tRNA ligase, cytoplasmic OS	Nars	Mus musculus	0.3721	5.31322e+08	5.85095e+08	3.1648e+08
P62320	Small nuclear ribonucleoprotein Sm D3 OS=Mus musculus GN=Snrpd3 PE=1 SV=1 - [SMD3_MOUSE]	Small nuclear ribonucleoprotein Sm D3 OS	Snrpd3	Mus musculus	0.3175	5.29193e+08	5.5499e+08	4.33897e+08
P11404	Fatty acid-binding protein, heart OS=Mus musculus GN=Fabp3 PE=1 SV=5 - [FABPH_MOUSE]	Fatty acid-binding protein, heart OS	Fabp3	Mus musculus	0.4586	5.28306e+08	8.03505e+08	3.90067e+08
P62960	Nuclease-sensitive element-binding protein 1 OS=Mus musculus GN=Ybx1 PE=1 SV=3 - [YBOX1_MOUSE]	Nuclease-sensitive element-binding protein 1 OS	Ybx1	Mus musculus	0.4317	5.27241e+08	1.06495e+09	4.82669e+08
O55143	Sarcoplasmic/endoplasmic reticulum calcium ATPase 2 OS=Mus musculus GN=Atp2a2 PE=1 SV=2 - [AT2A2_MOUSE]	Sarcoplasmic/endoplasmic reticulum calcium ATPase 2 OS	Atp2a2	Mus musculus	0.3285	5.22984e+08	5.76422e+08	6.25654e+08
Q3THE2	Myosin regulatory light chain 12B OS=Mus musculus GN=Myl12b PE=1 SV=2 - [ML12B_MOUSE]	Myosin regulatory light chain 12B OS	Myl12b	Mus musculus	0.5058	5.17662e+08	6.54813e+08	4.59895e+08
Q6ZWQ9	MCG5400 OS=Mus musculus GN=Myl12a PE=1 SV=1 - [Q6ZWQ9_MOUSE]	MCG5400 OS	Myl12a	Mus musculus	0.6221	5.17662e+08	6.54813e+08	4.59895e+08
Q9R0Q7	Prostaglandin E synthase 3 OS=Mus musculus GN=Ptges3 PE=1 SV=1 - [TEBP_MOUSE]	Prostaglandin E synthase 3 OS	Ptges3	Mus musculus	0.55	5.1642e+08	1.59951e+09	7.37593e+08
P80316	T-complex protein 1 subunit epsilon OS=Mus musculus GN=Cct5 PE=1 SV=1 - [TCPE_MOUSE]	T-complex protein 1 subunit epsilon OS	Cct5	Mus musculus	0.6543	5.13404e+08	1.07829e+09	4.60754e+08
P34152	Focal adhesion kinase 1 OS=Mus musculus GN=Ptk2 PE=1 SV=3 - [FAK1_MOUSE]	Focal adhesion kinase 1 OS	Ptk2	Mus musculus	0.0248	5.12872e+08	6.58149e+08	3.07456e+08
Q99KI0	Aconitate hydratase, mitochondrial OS=Mus musculus GN=Aco2 PE=1 SV=1 - [ACON_MOUSE]	Aconitate hydratase, mitochondrial OS	Aco2	Mus musculus	0.5026	5.11985e+08	5.98105e+08	6.66047e+08
P62317	Small nuclear ribonucleoprotein Sm D2 OS=Mus musculus GN=Snrpd2 PE=2 SV=1 - [SMD2_MOUSE]	Small nuclear ribonucleoprotein Sm D2 OS	Snrpd2	Mus musculus	0.5593	5.11453e+08	5.77423e+08	2.7555e+08
E9QN31	Probable 28S rRNA (cytosine-C(5))-methyltransferase OS=Mus musculus GN=Nop2 PE=4 SV=1 - [E9QN31_MOUSE]	Probable 28S rRNA (cytosine-C(5))-methyltransferase OS	Nop2	Mus musculus	0.369	5.09324e+08	4.43909e+08	7.60475e+08
G3X9L6	MCG55033 OS=Mus musculus GN=Gm10250 PE=4 SV=1 - [G3X9L6_MOUSE]	MCG55033 OS	Gm10250	Mus musculus	0.6438	5.07727e+08	8.18016e+08	7.24165e+08
Q3URS2	Zinc finger and SCAN domain containing protein 4F OS=Mus musculus GN=Zscan4f PE=2 SV=2 - [ZSC4F_MOUSE]	Zinc finger and SCAN domain containing protein 4F OS	Zscan4f	Mus musculus	0.4664	5.06485e+08	1.41354e+08	7.12025e+08
P10639	Thioredoxin OS=Mus musculus GN=Txn PE=1 SV=3 - [THIO_MOUSE]	Thioredoxin OS	Txn	Mus musculus	0.2095	5.04002e+08	1.42271e+09	5.2854e+08
Q9CQV8	14-3-3 protein beta/alpha OS=Mus musculus GN=Ywhab PE=1 SV=3 - [1433B_MOUSE]	14-3-3 protein beta/alpha OS	Ywhab	Mus musculus	0.6545	5.03469e+08	1.29929e+09	6.22539e+08
P35279	Ras-related protein Rab-6A OS=Mus musculus GN=Rab6a PE=1 SV=4 - [RAB6A_MOUSE]	Ras-related protein Rab-6A OS	Rab6a	Mus musculus	0.399	5.01163e+08	6.96427e+08	6.78938e+08
Q9D051	Pyruvate dehydrogenase E1 component subunit beta, mitochondrial OS=Mus musculus GN=Pdhb PE=1 SV=1 - [ODPB_MOUSE]	Pyruvate dehydrogenase E1 component subunit beta, mitochondrial OS	Pdhb	Mus musculus	0.3705	5.00631e+08	7.00763e+08	6.84632e+08
Q80VJ6	Zinc finger and SCAN domain containing protein 4C OS=Mus musculus GN=Zscan4c PE=2 SV=1 - [ZSC4C_MOUSE]	Zinc finger and SCAN domain containing protein 4C OS	Zscan4c	Mus musculus	0.4664	5.00454e+08	1.41354e+08	7.12025e+08
D3Z2H9	Uncharacterized protein OS=Mus musculus GN=Tpm3-rs7 PE=3 SV=1 - [D3Z2H9_MOUSE]	Uncharacterized protein OS	Tpm3-rs7	Mus musculus	0.5282	4.96196e+08	1.00157e+09	8.96585e+08
E9Q7Q3	Tropomyosin alpha-3 chain OS=Mus musculus GN=Tpm3 PE=3 SV=1 - [E9Q7Q3_MOUSE]	Tropomyosin alpha-3 chain OS	Tpm3	Mus musculus	0.504	4.96196e+08	1.01825e+09	9.82849e+08
P04104	Keratin, type II cytoskeletal 1 OS=Mus musculus GN=Krt1 PE=1 SV=4 - [K2C1_MOUSE]	Keratin, type II cytoskeletal 1 OS	Krt1	Mus musculus	0.0644	4.95131e+08	2.26583e+08	6.89251e+08
Q9CPQ8	ATP synthase subunit g, mitochondrial OS=Mus musculus GN=Atp5l PE=1 SV=1 - [ATP5L_MOUSE]	ATP synthase subunit g, mitochondrial OS	Atp5l	Mus musculus	0.1942	4.95131e+08	1.21756e+09	1.53083e+09
G5E8R0	Tropomyosin 1, alpha, isoform CRA_i OS=Mus musculus GN=Tpm1 PE=3 SV=1 - [G5E8R0_MOUSE]	Tropomyosin 1, alpha, isoform CRA_i OS	Tpm1	Mus musculus	0.4082	4.9389e+08	8.17099e+08	7.80671e+08
E9Q452	Tropomyosin alpha-1 chain OS=Mus musculus GN=Tpm1 PE=3 SV=1 - [E9Q452_MOUSE]	Tropomyosin alpha-1 chain OS	Tpm1	Mus musculus	0.4377	4.9389e+08	8.4562e+08	9.22904e+08
Q61033	Lamina-associated polypeptide 2, isoforms alpha/zeta OS=Mus musculus GN=Tmpo PE=1 SV=4 - [LAP2A_MOUSE]	Lamina-associated polypeptide 2, isoforms alpha/zeta OS	Tmpo	Mus musculus	0.3348	4.92648e+08	4.11468e+08	8.82404e+08
Q9D1H8	39S ribosomal protein L53, mitochondrial OS=Mus musculus GN=Mrpl53 PE=2 SV=1 - [RM53_MOUSE]	39S ribosomal protein L53, mitochondrial OS	Mrpl53	Mus musculus	0.3729	4.90164e+08	0	2.05615e+08
Q9CQM9	Glutaredoxin-3 OS=Mus musculus GN=Glrx3 PE=1 SV=1 - [GLRX3_MOUSE]	Glutaredoxin-3 OS	Glrx3	Mus musculus	0.3828	4.88213e+08	6.20121e+08	2.66096e+08
P08226	Apolipoprotein E OS=Mus musculus GN=Apoe PE=1 SV=2 - [APOE_MOUSE]	Apolipoprotein E OS	Apoe	Mus musculus	0.5016	4.86084e+08	2.69531e+08	8.07313e+08
P08003	Protein disulfide-isomerase A4 OS=Mus musculus GN=Pdia4 PE=1 SV=3 - [PDIA4_MOUSE]	Protein disulfide-isomerase A4 OS	Pdia4	Mus musculus	0.4357	4.83423e+08	6.62402e+08	5.38961e+08
Q80ZV0	Ribonuclease H2 subunit B OS=Mus musculus GN=Rnaseh2b PE=1 SV=2 - [RNH2B_MOUSE]	Ribonuclease H2 subunit B OS	Rnaseh2b	Mus musculus	0.1364	4.82713e+08	3.75192e+07	0
F8WJK8	Hsc70-interacting protein OS=Mus musculus GN=St13 PE=1 SV=1 - [F8WJK8_MOUSE]	Hsc70-interacting protein OS	St13	Mus musculus	0.2486	4.82713e+08	5.4173e+08	2.16465e+08
P10852	4F2 cell-surface antigen heavy chain OS=Mus musculus GN=Slc3a2 PE=1 SV=1 - [4F2_MOUSE]	4F2 cell-surface antigen heavy chain OS	Slc3a2	Mus musculus	0.2909	4.81826e+08	5.98439e+08	7.42427e+08
O09106	Histone deacetylase 1 OS=Mus musculus GN=Hdac1 PE=1 SV=1 - [HDAC1_MOUSE]	Histone deacetylase 1 OS	Hdac1	Mus musculus	0.2884	4.81471e+08	6.27793e+08	3.99198e+08
P08228	Superoxide dismutase [Cu-Zn] OS=Mus musculus GN=Sod1 PE=1 SV=2 - [SODC_MOUSE]	Superoxide dismutase [Cu-Zn] OS	Sod1	Mus musculus	0.461	4.78988e+08	1.61035e+09	5.80642e+08
P62301	40S ribosomal protein S13 OS=Mus musculus GN=Rps13 PE=1 SV=2 - [RS13_MOUSE]	40S ribosomal protein S13 OS	Rps13	Mus musculus	0.3576	4.73134e+08	9.38187e+08	5.47233e+08
Q3U3A7	Metastasis-associated protein MTA3 OS=Mus musculus GN=Mta3 PE=2 SV=1 - [Q3U3A7_MOUSE]	Metastasis-associated protein MTA3 OS	Mta3	Mus musculus	0.3236	4.7136e+08	2.32921e+08	2.44826e+08
P05202	Aspartate aminotransferase, mitochondrial OS=Mus musculus GN=Got2 PE=1 SV=1 - [AATM_MOUSE]	Aspartate aminotransferase, mitochondrial OS	Got2	Mus musculus	0.4744	4.69763e+08	7.60307e+08	6.57453e+08
O88712	C-terminal-binding protein 1 OS=Mus musculus GN=Ctbp1 PE=1 SV=2 - [CTBP1_MOUSE]	C-terminal-binding protein 1 OS	Ctbp1	Mus musculus	0.1179	4.69231e+08	2.39259e+08	1.26979e+08
Q99L45	Eukaryotic translation initiation factor 2 subunit 2 OS=Mus musculus GN=Eif2s2 PE=1 SV=1 - [IF2B_MOUSE]	Eukaryotic translation initiation factor 2 subunit 2 OS	Eif2s2	Mus musculus	0.281	4.68166e+08	6.99846e+08	3.67293e+08
Q91V55	40S ribosomal protein S5 OS=Mus musculus GN=Rps5 PE=1 SV=1 - [Q91V55_MOUSE]	40S ribosomal protein S5 OS	Rps5	Mus musculus	0.3039	4.68166e+08	1.17503e+09	1.01325e+09
Q9CZU6	Citrate synthase, mitochondrial OS=Mus musculus GN=Cs PE=1 SV=1 - [CISY_MOUSE]	Citrate synthase, mitochondrial OS	Cs	Mus musculus	0.2996	4.67102e+08	7.67229e+08	7.50807e+08
Q99PT1	Rho GDP-dissociation inhibitor 1 OS=Mus musculus GN=Arhgdia PE=1 SV=3 - [GDIR1_MOUSE]	Rho GDP-dissociation inhibitor 1 OS	Arhgdia	Mus musculus	0.4265	4.6657e+08	1.48609e+09	4.62258e+08
Q8VDD5	Myosin-9 OS=Mus musculus GN=Myh9 PE=1 SV=4 - [MYH9_MOUSE]	Myosin-9 OS	Myh9	Mus musculus	0.4694	4.66037e+08	6.76662e+08	6.36719e+08
Q06185	ATP synthase subunit e, mitochondrial OS=Mus musculus GN=Atp5i PE=1 SV=2 - [ATP5I_MOUSE]	ATP synthase subunit e, mitochondrial OS	Atp5i	Mus musculus	0.2113	4.64796e+08	1.05828e+09	1.11831e+09
Q9CR57	60S ribosomal protein L14 OS=Mus musculus GN=Rpl14 PE=1 SV=3 - [RL14_MOUSE]	60S ribosomal protein L14 OS	Rpl14	Mus musculus	0.1982	4.63022e+08	9.3652e+08	5.74949e+08
Q91V41	Ras-related protein Rab-14 OS=Mus musculus GN=Rab14 PE=1 SV=3 - [RAB14_MOUSE]	Ras-related protein Rab-14 OS	Rab14	Mus musculus	0.5535	4.58764e+08	6.52645e+08	7.54674e+08
Q8C2Q8	ATP synthase subunit gamma OS=Mus musculus GN=Atp5c1 PE=1 SV=1 - [Q8C2Q8_MOUSE]	ATP synthase subunit gamma OS	Atp5c1	Mus musculus	0.2956	4.58232e+08	5.57408e+08	4.40987e+08
Q99KP6	Pre-mRNA-processing factor 19 OS=Mus musculus GN=Prpf19 PE=1 SV=1 - [PRP19_MOUSE]	Pre-mRNA-processing factor 19 OS	Prpf19	Mus musculus	0.5139	4.57877e+08	3.07392e+08	3.28941e+08
P11031	Activated RNA polymerase II transcriptional coactivator p15 OS=Mus musculus GN=Sub1 PE=1 SV=3 - [TCP4_MOUSE]	Activated RNA polymerase II transcriptional coactivator p15 OS	Sub1	Mus musculus	0.5197	4.55216e+08	6.82167e+08	2.02822e+08
Q9DCC5	Cbx3 protein OS=Mus musculus GN=Cbx3 PE=1 SV=1 - [Q9DCC5_MOUSE]	Cbx3 protein OS	Cbx3	Mus musculus	0.5355	4.54329e+08	7.23447e+08	4.77298e+08
P32067	Lupus La protein homolog OS=Mus musculus GN=Ssb PE=1 SV=1 - [LA_MOUSE]	Lupus La protein homolog OS	Ssb	Mus musculus	0.3928	4.54151e+08	6.4122e+08	4.35294e+08
Q91YZ2	C-terminal binding protein 2, isoform CRA_b OS=Mus musculus GN=Ctbp2 PE=2 SV=1 - [Q91YZ2_MOUSE]	C-terminal binding protein 2, isoform CRA_b OS	Ctbp2	Mus musculus	0.3476	4.52732e+08	4.95947e+08	3.61062e+08
P17918	Proliferating cell nuclear antigen OS=Mus musculus GN=Pcna PE=1 SV=2 - [PCNA_MOUSE]	Proliferating cell nuclear antigen OS	Pcna	Mus musculus	0.3602	4.47942e+08	6.93842e+08	3.33453e+08
P62281	40S ribosomal protein S11 OS=Mus musculus GN=Rps11 PE=1 SV=3 - [RS11_MOUSE]	40S ribosomal protein S11 OS	Rps11	Mus musculus	0.2278	4.47233e+08	9.18173e+08	7.86257e+08
Q9DB20	ATP synthase subunit O, mitochondrial OS=Mus musculus GN=Atp5o PE=1 SV=1 - [ATPO_MOUSE]	ATP synthase subunit O, mitochondrial OS	Atp5o	Mus musculus	0.3991	4.45636e+08	8.69804e+08	7.96356e+08
Q8BMK4	Cytoskeleton-associated protein 4 OS=Mus musculus GN=Ckap4 PE=1 SV=2 - [CKAP4_MOUSE]	Cytoskeleton-associated protein 4 OS	Ckap4	Mus musculus	0.4852	4.43507e+08	3.31243e+08	4.8514e+08
Q9CQ43	Deoxyuridine triphosphatase OS=Mus musculus GN=Dut PE=2 SV=1 - [Q9CQ43_MOUSE]	Deoxyuridine triphosphatase OS	Dut	Mus musculus	0.4506	4.42798e+08	8.69804e+08	3.04018e+08
Q61881	DNA replication licensing factor MCM7 OS=Mus musculus GN=Mcm7 PE=1 SV=1 - [MCM7_MOUSE]	DNA replication licensing factor MCM7 OS	Mcm7	Mus musculus	0.3435	4.42088e+08	6.10781e+08	3.83192e+08
P24547	Inosine-5'-monophosphate dehydrogenase 2 OS=Mus musculus GN=Impdh2 PE=1 SV=2 - [IMDH2_MOUSE]	Inosine-5'-monophosphate dehydrogenase 2 OS	Impdh2	Mus musculus	0.4553	4.41911e+08	6.58149e+08	3.21958e+08
P16045	Galectin-1 OS=Mus musculus GN=Lgals1 PE=1 SV=3 - [LEG1_MOUSE]	Galectin-1 OS	Lgals1	Mus musculus	0.3778	4.39604e+08	2.93632e+08	2.76624e+08
Q9D7S7	60S ribosomal protein L22-like 1 OS=Mus musculus GN=Rpl22l1 PE=1 SV=1 - [RL22L_MOUSE]	60S ribosomal protein L22-like 1 OS	Rpl22l1	Mus musculus	0.3934	4.3925e+08	1.0466e+08	4.45177e+07
F6QQP6	Disabled homolog 2-interacting protein (Fragment) OS=Mus musculus GN=Dab2ip PE=4 SV=1 - [F6QQP6_MOUSE]	Disabled homolog 2-interacting protein (Fragment) OS	Dab2ip	Mus musculus	0.0435	4.38717e+08	4.52748e+08	1.40192e+08
F8WHY8	Metastasis-associated protein MTA1 OS=Mus musculus GN=Mta1 PE=1 SV=1 - [F8WHY8_MOUSE]	Metastasis-associated protein MTA1 OS	Mta1	Mus musculus	0.3367	4.3854e+08	2.32254e+08	2.44826e+08
M0QWR4	Protein Gm20765 OS=Mus musculus GN=Gm21312 PE=4 SV=1 - [M0QWR4_MOUSE]	Protein Gm20765 OS	Gm21312	Mus musculus	0.1686	4.38185e+08	4.94946e+07	2.52775e+08
Q9WV55	Vesicle-associated membrane protein-associated protein A OS=Mus musculus GN=Vapa PE=1 SV=2 - [VAPA_MOUSE]	Vesicle-associated membrane protein-associated protein A OS	Vapa	Mus musculus	0.4137	4.36943e+08	4.65841e+08	3.98339e+08
Q8VIJ6	Splicing factor, proline- and glutamine-rich OS=Mus musculus GN=Sfpq PE=1 SV=1 - [SFPQ_MOUSE]	Splicing factor, proline- and glutamine-rich OS	Sfpq	Mus musculus	0.2217	4.36766e+08	6.15034e+08	8.57481e+08
Q60865	Caprin-1 OS=Mus musculus GN=Caprin1 PE=1 SV=2 - [CAPR1_MOUSE]	Caprin-1 OS	Caprin1	Mus musculus	0.2023	4.36589e+08	4.38822e+08	2.58039e+08
Q5SVF9	THO complex subunit 5 homolog OS=Mus musculus GN=Thoc5 PE=1 SV=1 - [Q5SVF9_MOUSE]	THO complex subunit 5 homolog OS	Thoc5	Mus musculus	0.1811	4.3375e+08	4.12135e+07	1.84989e+07
P28474	Alcohol dehydrogenase class-3 OS=Mus musculus GN=Adh5 PE=1 SV=3 - [ADHX_MOUSE]	Alcohol dehydrogenase class-3 OS	Adh5	Mus musculus	0.3476	4.30025e+08	8.02671e+08	3.57302e+08
Q04736	Tyrosine-protein kinase Yes OS=Mus musculus GN=Yes1 PE=1 SV=3 - [YES_MOUSE]	Tyrosine-protein kinase Yes OS	Yes1	Mus musculus	0.2754	4.28783e+08	2.64277e+07	2.99614e+07
F2Z480	Fibroblast growth factor receptor 2 OS=Mus musculus GN=Fgfr2 PE=4 SV=1 - [F2Z480_MOUSE]	Fibroblast growth factor receptor 2 OS	Fgfr2	Mus musculus	0.0989	4.28783e+08	2.96384e+07	3.63425e+07
E9Q9E4	Cyclin-dependent kinase 4 (Fragment) OS=Mus musculus GN=Cdk4 PE=4 SV=1 - [E9Q9E4_MOUSE]	Cyclin-dependent kinase 4 (Fragment) OS	Cdk4	Mus musculus	0.3202	4.28783e+08	3.57679e+07	2.80814e+07
P30416	Peptidyl-prolyl cis-trans isomerase FKBP4 OS=Mus musculus GN=Fkbp4 PE=1 SV=5 - [FKBP4_MOUSE]	Peptidyl-prolyl cis-trans isomerase FKBP4 OS	Fkbp4	Mus musculus	0.583	4.26831e+08	1.1867e+09	4.06826e+08
Q01853	Transitional endoplasmic reticulum ATPase OS=Mus musculus GN=Vcp PE=1 SV=4 - [TERA_MOUSE]	Transitional endoplasmic reticulum ATPase OS	Vcp	Mus musculus	0.5993	4.2559e+08	1.20005e+09	6.46495e+08
Q3ULJ0	Glycerol-3-phosphate dehydrogenase 1-like protein OS=Mus musculus GN=Gpd1l PE=1 SV=2 - [GPD1L_MOUSE]	Glycerol-3-phosphate dehydrogenase 1-like protein OS	Gpd1l	Mus musculus	0.1453	4.23638e+08	1.4052e+08	1.86171e+08
P25206	DNA replication licensing factor MCM3 OS=Mus musculus GN=Mcm3 PE=1 SV=2 - [MCM3_MOUSE]	DNA replication licensing factor MCM3 OS	Mcm3	Mus musculus	0.5443	4.23638e+08	6.22123e+08	4.42276e+08
Q62159	Rho-related GTP-binding protein RhoC OS=Mus musculus GN=Rhoc PE=1 SV=2 - [RHOC_MOUSE]	Rho-related GTP-binding protein RhoC OS	Rhoc	Mus musculus	0.4041	4.23106e+08	2.09904e+08	6.10829e+07
P35486	Pyruvate dehydrogenase E1 component subunit alpha, somatic form, mitochondrial OS=Mus musculus GN=Pdha1 PE=1 SV=1 - [ODPA_MOUSE]	Pyruvate dehydrogenase E1 component subunit alpha, somatic form, mitochondrial OS	Pdha1	Mus musculus	0.5	4.22396e+08	4.26896e+08	5.03832e+08
Q9Z0N1	Eukaryotic translation initiation factor 2 subunit 3, X-linked OS=Mus musculus GN=Eif2s3x PE=1 SV=2 - [IF2G_MOUSE]	Eukaryotic translation initiation factor 2 subunit 3, X-linked OS	Eif2s3x	Mus musculus	0.3517	4.21509e+08	6.33047e+08	6.23291e+08
Q60931	Voltage-dependent anion-selective channel protein 3 OS=Mus musculus GN=Vdac3 PE=1 SV=1 - [VDAC3_MOUSE]	Voltage-dependent anion-selective channel protein 3 OS	Vdac3	Mus musculus	0.2862	4.21332e+08	9.99899e+08	8.63712e+08
P70288	Histone deacetylase 2 OS=Mus musculus GN=Hdac2 PE=1 SV=1 - [HDAC2_MOUSE]	Histone deacetylase 2 OS	Hdac2	Mus musculus	0.2684	4.20622e+08	2.68363e+08	2.00244e+08
O09167	60S ribosomal protein L21 OS=Mus musculus GN=Rpl21 PE=2 SV=3 - [RL21_MOUSE]	60S ribosomal protein L21 OS	Rpl21	Mus musculus	0.3813	4.20622e+08	5.238e+08	2.1335e+08
P47738	Aldehyde dehydrogenase, mitochondrial OS=Mus musculus GN=Aldh2 PE=1 SV=1 - [ALDH2_MOUSE]	Aldehyde dehydrogenase, mitochondrial OS	Aldh2	Mus musculus	0.4875	4.19735e+08	5.92851e+08	6.48858e+08
Q64737	Trifunctional purine biosynthetic protein adenosine-3 OS=Mus musculus GN=Gart PE=2 SV=3 - [PUR2_MOUSE]	Trifunctional purine biosynthetic protein adenosine-3 OS	Gart	Mus musculus	0.2832	4.18493e+08	5.96354e+08	3.66433e+08
O08583	THO complex subunit 4 OS=Mus musculus GN=Alyref PE=1 SV=3 - [THOC4_MOUSE]	THO complex subunit 4 OS	Alyref	Mus musculus	0.4588	4.18139e+08	5.66498e+08	4.82024e+08
P62192	26S protease regulatory subunit 4 OS=Mus musculus GN=Psmc1 PE=1 SV=1 - [PRS4_MOUSE]	26S protease regulatory subunit 4 OS	Psmc1	Mus musculus	0.5364	4.17784e+08	4.4591e+08	2.61799e+08
P19001	Keratin, type I cytoskeletal 19 OS=Mus musculus GN=Krt19 PE=1 SV=1 - [K1C19_MOUSE]	Keratin, type I cytoskeletal 19 OS	Krt19	Mus musculus	0.464	4.12639e+08	1.61869e+08	5.04262e+08
P43247	DNA mismatch repair protein Msh2 OS=Mus musculus GN=Msh2 PE=1 SV=1 - [MSH2_MOUSE]	DNA mismatch repair protein Msh2 OS	Msh2	Mus musculus	0.3604	4.11575e+08	5.29388e+08	2.77054e+08
D3YVN7	Elongation factor Tu OS=Mus musculus GN=Gm9755 PE=3 SV=1 - [D3YVN7_MOUSE]	Elongation factor Tu OS	Gm9755	Mus musculus	0.5597	4.11397e+08	6.52978e+08	6.09755e+08
P62874	Guanine nucleotide-binding protein G(I)/G(S)/G(T) subunit beta-1 OS=Mus musculus GN=Gnb1 PE=1 SV=3 - [GBB1_MOUSE]	Guanine nucleotide-binding protein G(I)/G(S)/G(T) subunit beta-1 OS	Gnb1	Mus musculus	0.4441	4.07494e+08	2.84542e+08	3.32916e+08
P62141	Serine/threonine-protein phosphatase PP1-beta catalytic subunit OS=Mus musculus GN=Ppp1cb PE=1 SV=3 - [PP1B_MOUSE]	Serine/threonine-protein phosphatase PP1-beta catalytic subunit OS	Ppp1cb	Mus musculus	0.4648	4.04833e+08	5.5449e+08	5.34019e+08
P63087	Serine/threonine-protein phosphatase PP1-gamma catalytic subunit OS=Mus musculus GN=Ppp1cc PE=1 SV=1 - [PP1G_MOUSE]	Serine/threonine-protein phosphatase PP1-gamma catalytic subunit OS	Ppp1cc	Mus musculus	0.4985	4.04833e+08	5.8176e+08	5.61198e+08
P62137	Serine/threonine-protein phosphatase PP1-alpha catalytic subunit OS=Mus musculus GN=Ppp1ca PE=1 SV=1 - [PP1A_MOUSE]	Serine/threonine-protein phosphatase PP1-alpha catalytic subunit OS	Ppp1ca	Mus musculus	0.4879	4.04833e+08	5.8176e+08	5.61198e+08
P70296	Phosphatidylethanolamine-binding protein 1 OS=Mus musculus GN=Pebp1 PE=1 SV=3 - [PEBP1_MOUSE]	Phosphatidylethanolamine-binding protein 1 OS	Pebp1	Mus musculus	0.5294	4.01285e+08	1.01491e+09	6.03954e+08
P97310	DNA replication licensing factor MCM2 OS=Mus musculus GN=Mcm2 PE=1 SV=3 - [MCM2_MOUSE]	DNA replication licensing factor MCM2 OS	Mcm2	Mus musculus	0.4535	3.98979e+08	5.08206e+08	2.65667e+08
P97311	DNA replication licensing factor MCM6 OS=Mus musculus GN=Mcm6 PE=1 SV=1 - [MCM6_MOUSE]	DNA replication licensing factor MCM6 OS	Mcm6	Mus musculus	0.3471	3.96495e+08	4.83021e+08	2.75013e+08
Q8R5L1	Complement component 1 Q subcomponent-binding protein, mitochondrial OS=Mus musculus GN=C1qbp PE=1 SV=1 - [Q8R5L1_MOUSE]	Complement component 1 Q subcomponent-binding protein, mitochondrial OS	C1qbp	Mus musculus	0.5233	3.95076e+08	1.79215e+09	9.86179e+08
P62880	Guanine nucleotide-binding protein G(I)/G(S)/G(T) subunit beta-2 OS=Mus musculus GN=Gnb2 PE=1 SV=3 - [GBB2_MOUSE]	Guanine nucleotide-binding protein G(I)/G(S)/G(T) subunit beta-2 OS	Gnb2	Mus musculus	0.4529	3.94721e+08	2.44179e+08	3.40973e+08
Q60864	Stress-induced-phosphoprotein 1 OS=Mus musculus GN=Stip1 PE=1 SV=1 - [STIP1_MOUSE]	Stress-induced-phosphoprotein 1 OS	Stip1	Mus musculus	0.4273	3.94367e+08	9.13169e+08	3.42692e+08
E9Q3G0	Protein Zscan4b OS=Mus musculus GN=Zscan4b PE=4 SV=1 - [E9Q3G0_MOUSE]	Protein Zscan4b OS	Zscan4b	Mus musculus	0.3406	3.93834e+08	6.13866e+07	6.62072e+08
P46471	26S protease regulatory subunit 7 OS=Mus musculus GN=Psmc2 PE=1 SV=5 - [PRS7_MOUSE]	26S protease regulatory subunit 7 OS	Psmc2	Mus musculus	0.6212	3.93657e+08	3.3166e+08	2.78665e+08
B1AU75	Nuclear autoantigenic sperm protein OS=Mus musculus GN=Nasp PE=1 SV=1 - [B1AU75_MOUSE]	Nuclear autoantigenic sperm protein OS	Nasp	Mus musculus	0.3532	3.9277e+08	7.36873e+08	2.92416e+08
P57780	Alpha-actinin-4 OS=Mus musculus GN=Actn4 PE=1 SV=1 - [ACTN4_MOUSE]	Alpha-actinin-4 OS	Actn4	Mus musculus	0.5581	3.90464e+08	6.94342e+08	4.04999e+08
P61804	Dolichyl-diphosphooligosaccharide--protein glycosyltransferase subunit DAD1 OS=Mus musculus GN=Dad1 PE=2 SV=3 - [DAD1_MOUSE]	Dolichyl-diphosphooligosaccharide--protein glycosyltransferase subunit DAD1 OS	Dad1	Mus musculus	0.1947	3.87093e+08	3.12646e+08	4.95775e+08
P97450	ATP synthase-coupling factor 6, mitochondrial OS=Mus musculus GN=Atp5j PE=1 SV=1 - [ATP5J_MOUSE]	ATP synthase-coupling factor 6, mitochondrial OS	Atp5j	Mus musculus	0.4444	3.86738e+08	3.92538e+08	3.39576e+08
Q9CPY7	Cytosol aminopeptidase OS=Mus musculus GN=Lap3 PE=1 SV=3 - [AMPL_MOUSE]	Cytosol aminopeptidase OS	Lap3	Mus musculus	0.5279	3.85497e+08	5.03869e+08	3.00258e+08
Q6ZWX6	Eukaryotic translation initiation factor 2 subunit 1 OS=Mus musculus GN=Eif2s1 PE=1 SV=3 - [IF2A_MOUSE]	Eukaryotic translation initiation factor 2 subunit 1 OS	Eif2s1	Mus musculus	0.5365	3.84787e+08	5.61078e+08	2.69534e+08
J3QNT6	Uncharacterized protein OS=Mus musculus GN=Gm5039 PE=3 SV=1 - [J3QNT6_MOUSE]	Uncharacterized protein OS	Gm5039	Mus musculus	0.3056	3.83545e+08	1.90973e+08	4.81487e+08
Q9WVJ2	26S proteasome non-ATPase regulatory subunit 13 OS=Mus musculus GN=Psmd13 PE=1 SV=1 - [PSD13_MOUSE]	26S proteasome non-ATPase regulatory subunit 13 OS	Psmd13	Mus musculus	0.5346	3.83368e+08	3.67603e+08	2.05615e+08
P46638	Ras-related protein Rab-11B OS=Mus musculus GN=Rab11b PE=1 SV=3 - [RB11B_MOUSE]	Ras-related protein Rab-11B OS	Rab11b	Mus musculus	0.4495	3.81948e+08	2.40593e+08	2.64592e+08
P68510	14-3-3 protein eta OS=Mus musculus GN=Ywhah PE=1 SV=2 - [1433F_MOUSE]	14-3-3 protein eta OS	Ywhah	Mus musculus	0.4268	3.80884e+08	1.36267e+09	6.33282e+08
O35286	Putative pre-mRNA-splicing factor ATP-dependent RNA helicase DHX15 OS=Mus musculus GN=Dhx15 PE=1 SV=2 - [DHX15_MOUSE]	Putative pre-mRNA-splicing factor ATP-dependent RNA helicase DHX15 OS	Dhx15	Mus musculus	0.3358	3.80529e+08	3.3141e+08	3.19058e+08
P97855	Ras GTPase-activating protein-binding protein 1 OS=Mus musculus GN=G3bp1 PE=1 SV=1 - [G3BP1_MOUSE]	Ras GTPase-activating protein-binding protein 1 OS	G3bp1	Mus musculus	0.3398	3.79997e+08	5.46567e+08	1.97451e+08
Q99JF8	PC4 and SFRS1-interacting protein OS=Mus musculus GN=Psip1 PE=1 SV=1 - [PSIP1_MOUSE]	PC4 and SFRS1-interacting protein OS	Psip1	Mus musculus	0.3485	3.79287e+08	3.69938e+08	4.72893e+08
Q9Z2U1	Proteasome subunit alpha type-5 OS=Mus musculus GN=Psma5 PE=1 SV=1 - [PSA5_MOUSE]	Proteasome subunit alpha type-5 OS	Psma5	Mus musculus	0.3942	3.78933e+08	8.51457e+08	2.88011e+08
Q9QUI0	Transforming protein RhoA OS=Mus musculus GN=Rhoa PE=1 SV=1 - [RHOA_MOUSE]	Transforming protein RhoA OS	Rhoa	Mus musculus	0.5285	3.78223e+08	3.2357e+08	2.64378e+08
P00405	Cytochrome c oxidase subunit 2 OS=Mus musculus GN=Mtco2 PE=1 SV=1 - [COX2_MOUSE]	Cytochrome c oxidase subunit 2 OS	Mtco2	Mus musculus	0.2026	3.78046e+08	3.02472e+08	2.71897e+08
Q3TXS7	26S proteasome non-ATPase regulatory subunit 1 OS=Mus musculus GN=Psmd1 PE=1 SV=1 - [PSMD1_MOUSE]	26S proteasome non-ATPase regulatory subunit 1 OS	Psmd1	Mus musculus	0.3778	3.75207e+08	5.22216e+08	1.83915e+08
D3Z1Z8	Stathmin (Fragment) OS=Mus musculus GN=Stmn1 PE=1 SV=1 - [D3Z1Z8_MOUSE]	Stathmin (Fragment) OS	Stmn1	Mus musculus	0.4608	3.74852e+08	9.74047e+08	5.48522e+08
Q9CPP0	Nucleoplasmin-3 OS=Mus musculus GN=Npm3 PE=2 SV=3 - [NPM3_MOUSE]	Nucleoplasmin-3 OS	Npm3	Mus musculus	0.2514	3.74498e+08	1.57782e+08	1.55984e+08
B1ARA3	60S ribosomal protein L26 (Fragment) OS=Mus musculus GN=Rpl26 PE=4 SV=1 - [B1ARA3_MOUSE]	60S ribosomal protein L26 (Fragment) OS	Rpl26	Mus musculus	0.4272	3.74498e+08	5.68833e+08	3.89208e+08
P11438	Lysosome-associated membrane glycoprotein 1 OS=Mus musculus GN=Lamp1 PE=1 SV=2 - [LAMP1_MOUSE]	Lysosome-associated membrane glycoprotein 1 OS	Lamp1	Mus musculus	0.1921	3.73611e+08	3.31743e+08	4.87825e+08
E9Q5C9	Protein Nolc1 OS=Mus musculus GN=Nolc1 PE=1 SV=1 - [E9Q5C9_MOUSE]	Protein Nolc1 OS	Nolc1	Mus musculus	0.1538	3.73611e+08	3.74358e+08	8.41367e+08
O08709	Peroxiredoxin-6 OS=Mus musculus GN=Prdx6 PE=1 SV=3 - [PRDX6_MOUSE]	Peroxiredoxin-6 OS	Prdx6	Mus musculus	0.6295	3.73078e+08	9.96564e+08	3.60202e+08
P34022	Ran-specific GTPase-activating protein OS=Mus musculus GN=Ranbp1 PE=1 SV=2 - [RANG_MOUSE]	Ran-specific GTPase-activating protein OS	Ranbp1	Mus musculus	0.5567	3.72723e+08	8.3311e+08	2.88011e+08
Q9QYS9	Protein quaking OS=Mus musculus GN=Qki PE=1 SV=1 - [QKI_MOUSE]	Protein quaking OS	Qki	Mus musculus	0.1554	3.71836e+08	8.40616e+07	1.17418e+08
Q9JJI8	60S ribosomal protein L38 OS=Mus musculus GN=Rpl38 PE=2 SV=3 - [RL38_MOUSE]	60S ribosomal protein L38 OS	Rpl38	Mus musculus	0.5	3.71304e+08	7.13189e+08	4.73323e+08
Q61879	Myosin-10 OS=Mus musculus GN=Myh10 PE=1 SV=2 - [MYH10_MOUSE]	Myosin-10 OS	Myh10	Mus musculus	0.4124	3.70062e+08	5.81676e+08	5.91922e+08
P19096	Fatty acid synthase OS=Mus musculus GN=Fasn PE=1 SV=2 - [FAS_MOUSE]	Fatty acid synthase OS	Fasn	Mus musculus	0.3734	3.68288e+08	5.37811e+08	2.17002e+08
Q9D6R2	Isocitrate dehydrogenase [NAD] subunit alpha, mitochondrial OS=Mus musculus GN=Idh3a PE=1 SV=1 - [IDH3A_MOUSE]	Isocitrate dehydrogenase [NAD] subunit alpha, mitochondrial OS	Idh3a	Mus musculus	0.2459	3.68111e+08	4.83354e+08	5.41861e+08
Q9R0N0	Galactokinase OS=Mus musculus GN=Galk1 PE=2 SV=2 - [GALK1_MOUSE]	Galactokinase OS	Galk1	Mus musculus	0.3571	3.67756e+08	3.98459e+08	2.16787e+08
P86048	60S ribosomal protein L10-like OS=Mus musculus GN=Rpl10l PE=2 SV=1 - [RL10L_MOUSE]	60S ribosomal protein L10-like OS	Rpl10l	Mus musculus	0.2757	3.67224e+08	5.4982e+08	5.13071e+08
O88554	Poly [ADP-ribose] polymerase 2 OS=Mus musculus GN=Parp2 PE=1 SV=3 - [PARP2_MOUSE]	Poly [ADP-ribose] polymerase 2 OS	Parp2	Mus musculus	0.127	3.67047e+08	2.275e+08	3.65037e+08
Q9CZ13	Cytochrome b-c1 complex subunit 1, mitochondrial OS=Mus musculus GN=Uqcrc1 PE=1 SV=2 - [QCR1_MOUSE]	Cytochrome b-c1 complex subunit 1, mitochondrial OS	Uqcrc1	Mus musculus	0.3042	3.64031e+08	2.96884e+08	4.46466e+08
Q9QYJ0	DnaJ homolog subfamily A member 2 OS=Mus musculus GN=Dnaja2 PE=1 SV=1 - [DNJA2_MOUSE]	DnaJ homolog subfamily A member 2 OS	Dnaja2	Mus musculus	0.3738	3.63144e+08	3.37998e+08	3.42692e+08
P51150	Ras-related protein Rab-7a OS=Mus musculus GN=Rab7a PE=1 SV=2 - [RAB7A_MOUSE]	Ras-related protein Rab-7a OS	Rab7a	Mus musculus	0.6957	3.62966e+08	4.52415e+08	5.57116e+08
P84089	Enhancer of rudimentary homolog OS=Mus musculus GN=Erh PE=1 SV=1 - [ERH_MOUSE]	Enhancer of rudimentary homolog OS	Erh	Mus musculus	0.3077	3.62257e+08	4.84688e+08	3.34098e+08
Q9DCL9	Multifunctional protein ADE2 OS=Mus musculus GN=Paics PE=1 SV=4 - [PUR6_MOUSE]	Multifunctional protein ADE2 OS	Paics	Mus musculus	0.4024	3.5995e+08	4.79935e+08	2.23341e+08
Q9JHU4	Cytoplasmic dynein 1 heavy chain 1 OS=Mus musculus GN=Dync1h1 PE=1 SV=2 - [DYHC1_MOUSE]	Cytoplasmic dynein 1 heavy chain 1 OS	Dync1h1	Mus musculus	0.3497	3.57112e+08	2.74284e+08	1.68553e+08
P62334	26S protease regulatory subunit 10B OS=Mus musculus GN=Psmc6 PE=1 SV=1 - [PRS10_MOUSE]	26S protease regulatory subunit 10B OS	Psmc6	Mus musculus	0.5964	3.57112e+08	3.79528e+08	2.81566e+08
G3X956	FACT complex subunit SPT16 OS=Mus musculus GN=Supt16 PE=1 SV=1 - [G3X956_MOUSE]	FACT complex subunit SPT16 OS	Supt16	Mus musculus	0.2416	3.55338e+08	4.13887e+08	3.27115e+08
P17183	Gamma-enolase OS=Mus musculus GN=Eno2 PE=1 SV=2 - [ENOG_MOUSE]	Gamma-enolase OS	Eno2	Mus musculus	0.2051	3.54628e+08	1.93308e+09	4.50011e+08
Q8VDM4	26S proteasome non-ATPase regulatory subunit 2 OS=Mus musculus GN=Psmd2 PE=1 SV=1 - [PSMD2_MOUSE]	26S proteasome non-ATPase regulatory subunit 2 OS	Psmd2	Mus musculus	0.4108	3.54274e+08	4.99533e+08	2.40421e+08
O35226	26S proteasome non-ATPase regulatory subunit 4 OS=Mus musculus GN=Psmd4 PE=1 SV=1 - [PSMD4_MOUSE]	26S proteasome non-ATPase regulatory subunit 4 OS	Psmd4	Mus musculus	0.25	3.54096e+08	3.82113e+08	1.54158e+08
Q9DB77	Cytochrome b-c1 complex subunit 2, mitochondrial OS=Mus musculus GN=Uqcrc2 PE=1 SV=1 - [QCR2_MOUSE]	Cytochrome b-c1 complex subunit 2, mitochondrial OS	Uqcrc2	Mus musculus	0.3929	3.53741e+08	3.9554e+08	5.2145e+08
P30681	High mobility group protein B2 OS=Mus musculus GN=Hmgb2 PE=1 SV=3 - [HMGB2_MOUSE]	High mobility group protein B2 OS	Hmgb2	Mus musculus	0.2429	3.53564e+08	2.57605e+09	4.51086e+08
P60122	RuvB-like 1 OS=Mus musculus GN=Ruvbl1 PE=1 SV=1 - [RUVB1_MOUSE]	RuvB-like 1 OS	Ruvbl1	Mus musculus	0.4868	3.52677e+08	4.67009e+08	3.78357e+08
P50580	Proliferation-associated protein 2G4 OS=Mus musculus GN=Pa2g4 PE=1 SV=3 - [PA2G4_MOUSE]	Proliferation-associated protein 2G4 OS	Pa2g4	Mus musculus	0.4695	3.52145e+08	8.70638e+08	4.68059e+08
Q04750	DNA topoisomerase 1 OS=Mus musculus GN=Top1 PE=1 SV=2 - [TOP1_MOUSE]	DNA topoisomerase 1 OS	Top1	Mus musculus	0.3364	3.51967e+08	3.48172e+08	4.1542e+08
Q05793	Basement membrane-specific heparan sulfate proteoglycan core protein OS=Mus musculus GN=Hspg2 PE=1 SV=1 - [PGBM_MOUSE]	Basement membrane-specific heparan sulfate proteoglycan core protein OS	Hspg2	Mus musculus	0.3847	3.50903e+08	1.44272e+08	4.91156e+08
B1B0C7	Basement membrane-specific heparan sulfate proteoglycan core protein OS=Mus musculus GN=Hspg2 PE=4 SV=1 - [B1B0C7_MOUSE]	Basement membrane-specific heparan sulfate proteoglycan core protein OS	Hspg2	Mus musculus	0.3627	3.50903e+08	1.44272e+08	5.45621e+08
Q8BJ71	Nuclear pore complex protein Nup93 OS=Mus musculus GN=Nup93 PE=2 SV=1 - [NUP93_MOUSE]	Nuclear pore complex protein Nup93 OS	Nup93	Mus musculus	0.4396	3.50016e+08	3.80028e+08	4.18105e+08
Q922B2	Aspartate--tRNA ligase, cytoplasmic OS=Mus musculus GN=Dars PE=2 SV=2 - [SYDC_MOUSE]	Aspartate--tRNA ligase, cytoplasmic OS	Dars	Mus musculus	0.515	3.48064e+08	6.33131e+08	3.17554e+08
Q61753	D-3-phosphoglycerate dehydrogenase OS=Mus musculus GN=Phgdh PE=1 SV=3 - [SERA_MOUSE]	D-3-phosphoglycerate dehydrogenase OS	Phgdh	Mus musculus	0.2364	3.45049e+08	4.37654e+08	2.32364e+08
P49718	DNA replication licensing factor MCM5 OS=Mus musculus GN=Mcm5 PE=2 SV=1 - [MCM5_MOUSE]	DNA replication licensing factor MCM5 OS	Mcm5	Mus musculus	0.3711	3.45049e+08	5.51821e+08	2.53957e+08
A2AW05	FACT complex subunit SSRP1 (Fragment) OS=Mus musculus GN=Ssrp1 PE=1 SV=1 - [A2AW05_MOUSE]	FACT complex subunit SSRP1 (Fragment) OS	Ssrp1	Mus musculus	0.2986	3.44694e+08	3.57512e+08	2.9682e+08
Q9WTM5	RuvB-like 2 OS=Mus musculus GN=Ruvbl2 PE=2 SV=3 - [RUVB2_MOUSE]	RuvB-like 2 OS	Ruvbl2	Mus musculus	0.4946	3.44162e+08	4.40239e+08	3.37106e+08
Q9CQS8	Protein transport protein Sec61 subunit beta OS=Mus musculus GN=Sec61b PE=1 SV=3 - [SC61B_MOUSE]	Protein transport protein Sec61 subunit beta OS	Sec61b	Mus musculus	0.1042	3.43275e+08	2.99636e+08	2.43966e+08
F8VPM0	Bromodomain adjacent to zinc finger domain protein 2A OS=Mus musculus GN=Baz2a PE=1 SV=1 - [F8VPM0_MOUSE]	Bromodomain adjacent to zinc finger domain protein 2A OS	Baz2a	Mus musculus	0.1638	3.4292e+08	4.22143e+07	7.89802e+07
P54071	Isocitrate dehydrogenase [NADP], mitochondrial OS=Mus musculus GN=Idh2 PE=1 SV=3 - [IDHP_MOUSE]	Isocitrate dehydrogenase [NADP], mitochondrial OS	Idh2	Mus musculus	0.4226	3.4292e+08	5.04036e+08	5.37672e+08
Q99K85	Phosphoserine aminotransferase OS=Mus musculus GN=Psat1 PE=1 SV=1 - [SERC_MOUSE]	Phosphoserine aminotransferase OS	Psat1	Mus musculus	0.3946	3.42033e+08	3.53592e+08	1.37721e+08
A7KBS4	Zinc finger and SCAN domain containing protein 4D OS=Mus musculus GN=Zscan4d PE=2 SV=1 - [ZSC4D_MOUSE]	Zinc finger and SCAN domain containing protein 4D OS	Zscan4d	Mus musculus	0.3182	3.40081e+08	1.48359e+08	4.70207e+08
Q9CY58	Plasminogen activator inhibitor 1 RNA-binding protein OS=Mus musculus GN=Serbp1 PE=1 SV=2 - [PAIRB_MOUSE]	Plasminogen activator inhibitor 1 RNA-binding protein OS	Serbp1	Mus musculus	0.2776	3.39727e+08	6.67656e+08	2.91019e+08
P48678	Prelamin-A/C OS=Mus musculus GN=Lmna PE=1 SV=2 - [LMNA_MOUSE]	Prelamin-A/C OS	Lmna	Mus musculus	0.4165	3.38662e+08	1.79048e+08	7.1643e+08
Q62189	U1 small nuclear ribonucleoprotein A OS=Mus musculus GN=Snrpa PE=2 SV=3 - [SNRPA_MOUSE]	U1 small nuclear ribonucleoprotein A OS	Snrpa	Mus musculus	0.1359	3.37953e+08	3.73774e+08	5.95145e+07
Q80X90	Filamin-B OS=Mus musculus GN=Flnb PE=1 SV=3 - [FLNB_MOUSE]	Filamin-B OS	Flnb	Mus musculus	0.5196	3.37243e+08	4.36236e+08	4.0038e+08
Q8VE37	Regulator of chromosome condensation OS=Mus musculus GN=Rcc1 PE=1 SV=1 - [RCC1_MOUSE]	Regulator of chromosome condensation OS	Rcc1	Mus musculus	0.3658	3.36888e+08	4.09217e+08	4.26485e+08
G3V018	Heterogeneous nuclear ribonucleoprotein Q OS=Mus musculus GN=Syncrip PE=4 SV=1 - [G3V018_MOUSE]	Heterogeneous nuclear ribonucleoprotein Q OS	Syncrip	Mus musculus	0.4099	3.36888e+08	5.1838e+08	4.60861e+08
P50247	Adenosylhomocysteinase OS=Mus musculus GN=Ahcy PE=1 SV=3 - [SAHH_MOUSE]	Adenosylhomocysteinase OS	Ahcy	Mus musculus	0.4398	3.36533e+08	7.55303e+08	3.65681e+08
P09411	Phosphoglycerate kinase 1 OS=Mus musculus GN=Pgk1 PE=1 SV=4 - [PGK1_MOUSE]	Phosphoglycerate kinase 1 OS	Pgk1	Mus musculus	0.6019	3.36533e+08	1.08329e+09	3.25933e+08
P61021	Ras-related protein Rab-5B OS=Mus musculus GN=Rab5b PE=1 SV=1 - [RAB5B_MOUSE]	Ras-related protein Rab-5B OS	Rab5b	Mus musculus	0.2326	3.35646e+08	2.3217e+08	2.42355e+08
Q9CQD1	Ras-related protein Rab-5A OS=Mus musculus GN=Rab5a PE=1 SV=1 - [RAB5A_MOUSE]	Ras-related protein Rab-5A OS	Rab5a	Mus musculus	0.3767	3.35646e+08	2.73701e+08	2.83285e+08
P26231	Catenin alpha-1 OS=Mus musculus GN=Ctnna1 PE=1 SV=1 - [CTNA1_MOUSE]	Catenin alpha-1 OS	Ctnna1	Mus musculus	0.5022	3.34937e+08	3.16315e+08	3.57087e+08
Q9WV27	Sodium/potassium-transporting ATPase subunit alpha-4 OS=Mus musculus GN=Atp1a4 PE=1 SV=3 - [AT1A4_MOUSE]	Sodium/potassium-transporting ATPase subunit alpha-4 OS	Atp1a4	Mus musculus	0.0853	3.34227e+08	3.74441e+08	3.65574e+08
Q9D1D4	Transmembrane emp24 domain-containing protein 10 OS=Mus musculus GN=Tmed10 PE=2 SV=1 - [TMEDA_MOUSE]	Transmembrane emp24 domain-containing protein 10 OS	Tmed10	Mus musculus	0.3151	3.33872e+08	3.15231e+08	3.75887e+08
P09671	Superoxide dismutase [Mn], mitochondrial OS=Mus musculus GN=Sod2 PE=1 SV=3 - [SODM_MOUSE]	Superoxide dismutase [Mn], mitochondrial OS	Sod2	Mus musculus	0.2703	3.33872e+08	7.82407e+08	2.96928e+08
Q91ZW3	SWI/SNF-related matrix-associated actin-dependent regulator of chromatin subfamily A member 5 OS=Mus musculus GN=Smarca5 PE=1 SV=1 - [SMCA5_MOUSE]	SWI/SNF-related matrix-associated actin-dependent regulator of chromatin subfamily A member 5 OS	Smarca5	Mus musculus	0.4615	3.33163e+08	3.1815e+08	4.23477e+08
Q6ZWV7	60S ribosomal protein L35 OS=Mus musculus GN=Rpl35 PE=2 SV=1 - [RL35_MOUSE]	60S ribosomal protein L35 OS	Rpl35	Mus musculus	0.2439	3.31211e+08	3.45003e+08	1.06664e+08
O08810	116 kDa U5 small nuclear ribonucleoprotein component OS=Mus musculus GN=Eftud2 PE=2 SV=1 - [U5S1_MOUSE]	116 kDa U5 small nuclear ribonucleoprotein component OS	Eftud2	Mus musculus	0.4192	3.29969e+08	3.45587e+08	3.51501e+08
S4R1E5	Glutathione peroxidase OS=Mus musculus GN=Gpx4 PE=3 SV=1 - [S4R1E5_MOUSE]	Glutathione peroxidase OS	Gpx4	Mus musculus	0.3758	3.29615e+08	2.42928e+08	1.19029e+08
Q9JKR6	Hypoxia up-regulated protein 1 OS=Mus musculus GN=Hyou1 PE=1 SV=1 - [HYOU1_MOUSE]	Hypoxia up-regulated protein 1 OS	Hyou1	Mus musculus	0.3884	3.28018e+08	3.42418e+08	3.00043e+08
Q99ME9	Nucleolar GTP-binding protein 1 OS=Mus musculus GN=Gtpbp4 PE=2 SV=3 - [NOG1_MOUSE]	Nucleolar GTP-binding protein 1 OS	Gtpbp4	Mus musculus	0.3218	3.27841e+08	2.61025e+08	3.40973e+08
Q61024	Asparagine synthetase [glutamine-hydrolyzing] OS=Mus musculus GN=Asns PE=2 SV=3 - [ASNS_MOUSE]	Asparagine synthetase [glutamine-hydrolyzing] OS	Asns	Mus musculus	0.3904	3.27841e+08	3.78444e+08	2.23341e+08
P26369	Splicing factor U2AF 65 kDa subunit OS=Mus musculus GN=U2af2 PE=1 SV=3 - [U2AF2_MOUSE]	Splicing factor U2AF 65 kDa subunit OS	U2af2	Mus musculus	0.3074	3.27131e+08	5.99856e+08	4.22403e+08
Q587J6	LINE-1 type transposase domain-containing protein 1 OS=Mus musculus GN=L1td1 PE=2 SV=1 - [LITD1_MOUSE]	LINE-1 type transposase domain-containing protein 1 OS	L1td1	Mus musculus	0.3069	3.25357e+08	3.47088e+08	2.58684e+08
Q8VH51	RNA-binding protein 39 OS=Mus musculus GN=Rbm39 PE=1 SV=2 - [RBM39_MOUSE]	RNA-binding protein 39 OS	Rbm39	Mus musculus	0.2377	3.25002e+08	3.49756e+08	2.85433e+08
Q9ERK4	Exportin-2 OS=Mus musculus GN=Cse1l PE=2 SV=1 - [XPO2_MOUSE]	Exportin-2 OS	Cse1l	Mus musculus	0.3059	3.25002e+08	4.29481e+08	1.9036e+08
Q6PB66	Leucine-rich PPR motif-containing protein, mitochondrial OS=Mus musculus GN=Lrpprc PE=1 SV=2 - [LPPRC_MOUSE]	Leucine-rich PPR motif-containing protein, mitochondrial OS	Lrpprc	Mus musculus	0.4691	3.24825e+08	4.41907e+08	3.17124e+08
J3QK23	Uncharacterized protein OS=Mus musculus GN=Gm9825 PE=4 SV=1 - [J3QK23_MOUSE]	Uncharacterized protein OS	Gm9825	Mus musculus	0.2199	3.22164e+08	1.83551e+08	2.49338e+08
Q62376	U1 small nuclear ribonucleoprotein 70 kDa OS=Mus musculus GN=Snrnp70 PE=1 SV=2 - [RU17_MOUSE]	U1 small nuclear ribonucleoprotein 70 kDa OS	Snrnp70	Mus musculus	0.2321	3.21099e+08	5.30555e+08	2.4633e+08
F8WHP8	ATP synthase subunit f, mitochondrial OS=Mus musculus GN=Atp5j2 PE=4 SV=1 - [F8WHP8_MOUSE]	ATP synthase subunit f, mitochondrial OS	Atp5j2	Mus musculus	0.3026	3.21099e+08	8.93988e+08	4.6677e+08
P50446	Keratin, type II cytoskeletal 6A OS=Mus musculus GN=Krt6a PE=2 SV=3 - [K2C6A_MOUSE]	Keratin, type II cytoskeletal 6A OS	Krt6a	Mus musculus	0.1718	3.19325e+08	1.23257e+08	5.48092e+08
P35278	Ras-related protein Rab-5C OS=Mus musculus GN=Rab5c PE=1 SV=2 - [RAB5C_MOUSE]	Ras-related protein Rab-5C OS	Rab5c	Mus musculus	0.375	3.19325e+08	3.22236e+08	3.17339e+08
K3W4R2	Myosin-14 OS=Mus musculus GN=Myh14 PE=4 SV=1 - [K3W4R2_MOUSE]	Myosin-14 OS	Myh14	Mus musculus	0.044	3.1897e+08	5.16295e+08	4.05537e+08
A2AT37	Protein Upf2 OS=Mus musculus GN=Upf2 PE=2 SV=1 - [A2AT37_MOUSE]	Protein Upf2 OS	Upf2	Mus musculus	0.0402	3.18616e+08	2.85626e+08	6.38223e+08
Q8BGD9	Eukaryotic translation initiation factor 4B OS=Mus musculus GN=Eif4b PE=1 SV=1 - [IF4B_MOUSE]	Eukaryotic translation initiation factor 4B OS	Eif4b	Mus musculus	0.216	3.18261e+08	5.10874e+07	4.80413e+07
P55302	Alpha-2-macroglobulin receptor-associated protein OS=Mus musculus GN=Lrpap1 PE=1 SV=1 - [AMRP_MOUSE]	Alpha-2-macroglobulin receptor-associated protein OS	Lrpap1	Mus musculus	0.4194	3.17729e+08	4.088e+08	5.68073e+08
P61222	ATP-binding cassette sub-family E member 1 OS=Mus musculus GN=Abce1 PE=2 SV=1 - [ABCE1_MOUSE]	ATP-binding cassette sub-family E member 1 OS	Abce1	Mus musculus	0.379	3.16664e+08	4.9086e+08	2.59973e+08
P06151	L-lactate dehydrogenase A chain OS=Mus musculus GN=Ldha PE=1 SV=3 - [LDHA_MOUSE]	L-lactate dehydrogenase A chain OS	Ldha	Mus musculus	0.3223	3.16664e+08	7.0535e+08	1.76825e+08
O55125	Protein NipSnap homolog 1 OS=Mus musculus GN=Nipsnap1 PE=1 SV=1 - [NIPS1_MOUSE]	Protein NipSnap homolog 1 OS	Nipsnap1	Mus musculus	0.4366	3.15245e+08	7.08102e+08	3.05092e+08
Q9R0P5	Destrin OS=Mus musculus GN=Dstn PE=1 SV=3 - [DEST_MOUSE]	Destrin OS	Dstn	Mus musculus	0.4182	3.12939e+08	5.81009e+08	3.76424e+08
O70456	14-3-3 protein sigma OS=Mus musculus GN=Sfn PE=1 SV=2 - [1433S_MOUSE]	14-3-3 protein sigma OS	Sfn	Mus musculus	0.371	3.12407e+08	1.22506e+09	7.53277e+08
P61327	Protein mago nashi homolog OS=Mus musculus GN=Magoh PE=2 SV=1 - [MGN_MOUSE]	Protein mago nashi homolog OS	Magoh	Mus musculus	0.4658	3.12229e+08	5.46984e+08	4.56135e+08
Q8K2B3	Succinate dehydrogenase [ubiquinone] flavoprotein subunit, mitochondrial OS=Mus musculus GN=Sdha PE=1 SV=1 - [SDHA_MOUSE]	Succinate dehydrogenase [ubiquinone] flavoprotein subunit, mitochondrial OS	Sdha	Mus musculus	0.4729	3.09745e+08	5.56408e+08	4.19824e+08
Q569L8	Centromere protein J OS=Mus musculus GN=Cenpj PE=2 SV=2 - [CENPJ_MOUSE]	Centromere protein J OS	Cenpj	Mus musculus	0.0126	3.07971e+08	1.6779e+07	0
A2AGN7	26S protease regulatory subunit 6A OS=Mus musculus GN=Psmc3 PE=3 SV=1 - [A2AGN7_MOUSE]	26S protease regulatory subunit 6A OS	Psmc3	Mus musculus	0.635	3.06907e+08	4.40156e+08	2.85541e+08
Q9JKB3	Y-box-binding protein 3 OS=Mus musculus GN=Ybx3 PE=1 SV=2 - [YBOX3_MOUSE]	Y-box-binding protein 3 OS	Ybx3	Mus musculus	0.2299	3.06375e+08	6.24207e+08	3.02622e+08
O08795	Glucosidase 2 subunit beta OS=Mus musculus GN=Prkcsh PE=1 SV=1 - [GLU2B_MOUSE]	Glucosidase 2 subunit beta OS	Prkcsh	Mus musculus	0.4203	3.05843e+08	3.28074e+08	2.89408e+08
Q921M3	Splicing factor 3B subunit 3 OS=Mus musculus GN=Sf3b3 PE=2 SV=1 - [SF3B3_MOUSE]	Splicing factor 3B subunit 3 OS	Sf3b3	Mus musculus	0.2835	3.04956e+08	3.52425e+08	2.7845e+08
P17809	Solute carrier family 2, facilitated glucose transporter member 1 OS=Mus musculus GN=Slc2a1 PE=1 SV=4 - [GTR1_MOUSE]	Solute carrier family 2, facilitated glucose transporter member 1 OS	Slc2a1	Mus musculus	0.0854	3.03536e+08	2.38175e+08	2.08301e+08
Q9D1L0	Coiled-coil-helix-coiled-coil-helix domain-containing protein 2, mitochondrial OS=Mus musculus GN=Chchd2 PE=2 SV=1 - [CHCH2_MOUSE]	Coiled-coil-helix-coiled-coil-helix domain-containing protein 2, mitochondrial OS	Chchd2	Mus musculus	0.3007	3.02649e+08	2.61525e+08	3.3775e+08
Q9D554	Splicing factor 3A subunit 3 OS=Mus musculus GN=Sf3a3 PE=2 SV=2 - [SF3A3_MOUSE]	Splicing factor 3A subunit 3 OS	Sf3a3	Mus musculus	0.2774	3.0123e+08	2.84375e+08	3.14224e+08
P14685	26S proteasome non-ATPase regulatory subunit 3 OS=Mus musculus GN=Psmd3 PE=1 SV=3 - [PSMD3_MOUSE]	26S proteasome non-ATPase regulatory subunit 3 OS	Psmd3	Mus musculus	0.4717	3.00875e+08	3.75192e+08	2.50842e+08
Q9CQR2	40S ribosomal protein S21 OS=Mus musculus GN=Rps21 PE=2 SV=1 - [RS21_MOUSE]	40S ribosomal protein S21 OS	Rps21	Mus musculus	0.4096	2.98392e+08	6.57982e+08	2.78128e+08
Q62465	Synaptic vesicle membrane protein VAT-1 homolog OS=Mus musculus GN=Vat1 PE=1 SV=3 - [VAT1_MOUSE]	Synaptic vesicle membrane protein VAT-1 homolog OS	Vat1	Mus musculus	0.3374	2.97859e+08	3.03389e+08	1.7199e+08
P29391	Ferritin light chain 1 OS=Mus musculus GN=Ftl1 PE=1 SV=2 - [FRIL1_MOUSE]	Ferritin light chain 1 OS	Ftl1	Mus musculus	0.5628	2.96618e+08	2.44179e+08	5.31763e+08
O54984	ATPase Asna1 OS=Mus musculus GN=Asna1 PE=1 SV=2 - [ASNA_MOUSE]	ATPase Asna1 OS	Asna1	Mus musculus	0.3103	2.9644e+08	6.43638e+08	3.95116e+08
Q68FL6	Methionine--tRNA ligase, cytoplasmic OS=Mus musculus GN=Mars PE=2 SV=1 - [SYMC_MOUSE]	Methionine--tRNA ligase, cytoplasmic OS	Mars	Mus musculus	0.4035	2.96263e+08	3.57345e+08	1.80585e+08
A2AWT6	Nucleolar transcription factor 1 OS=Mus musculus GN=Ubtf PE=4 SV=1 - [A2AWT6_MOUSE]	Nucleolar transcription factor 1 OS	Ubtf	Mus musculus	0.2517	2.96263e+08	4.29064e+08	4.75579e+08
Q3V117	ATP-citrate synthase OS=Mus musculus GN=Acly PE=1 SV=1 - [Q3V117_MOUSE]	ATP-citrate synthase OS	Acly	Mus musculus	0.4042	2.95908e+08	4.39322e+08	2.09053e+08
Q8BG32	26S proteasome non-ATPase regulatory subunit 11 OS=Mus musculus GN=Psmd11 PE=1 SV=3 - [PSD11_MOUSE]	26S proteasome non-ATPase regulatory subunit 11 OS	Psmd11	Mus musculus	0.4953	2.95908e+08	6.20955e+08	2.70823e+08
P03930	ATP synthase protein 8 OS=Mus musculus GN=Mtatp8 PE=1 SV=1 - [ATP8_MOUSE]	ATP synthase protein 8 OS	Mtatp8	Mus musculus	0.2687	2.9165e+08	5.71502e+08	5.41969e+08
Q8BFZ9	Erlin-2 OS=Mus musculus GN=Erlin2 PE=1 SV=1 - [ERLN2_MOUSE]	Erlin-2 OS	Erlin2	Mus musculus	0.4147	2.90231e+08	2.45847e+08	3.05522e+08
Q9D0I9	Arginine--tRNA ligase, cytoplasmic OS=Mus musculus GN=Rars PE=2 SV=2 - [SYRC_MOUSE]	Arginine--tRNA ligase, cytoplasmic OS	Rars	Mus musculus	0.453	2.89876e+08	4.75265e+08	2.44181e+08
Q9CWJ9	Bifunctional purine biosynthesis protein PURH OS=Mus musculus GN=Atic PE=1 SV=2 - [PUR9_MOUSE]	Bifunctional purine biosynthesis protein PURH OS	Atic	Mus musculus	0.5321	2.89699e+08	4.12552e+08	1.66404e+08
Q3U0V1	Far upstream element-binding protein 2 OS=Mus musculus GN=Khsrp PE=1 SV=2 - [FUBP2_MOUSE]	Far upstream element-binding protein 2 OS	Khsrp	Mus musculus	0.3596	2.89522e+08	5.0462e+08	2.43429e+08
E9QAS4	Chromodomain-helicase-DNA-binding protein 4 OS=Mus musculus GN=Chd4 PE=1 SV=1 - [E9QAS4_MOUSE]	Chromodomain-helicase-DNA-binding protein 4 OS	Chd4	Mus musculus	0.3186	2.89344e+08	5.18213e+08	3.64499e+08
A0A023T672	RNA-binding protein 8A OS=Mus musculus GN=RBM8 PE=1 SV=1 - [A0A023T672_MOUSE]	RNA-binding protein 8A OS	RBM8	Mus musculus	0.3736	2.88102e+08	4.38488e+08	1.91757e+08
Q9DBD5	Proline-, glutamic acid- and leucine-rich protein 1 OS=Mus musculus GN=Pelp1 PE=1 SV=2 - [PELP1_MOUSE]	Proline-, glutamic acid- and leucine-rich protein 1 OS	Pelp1	Mus musculus	0.1763	2.87038e+08	3.88868e+08	3.32916e+08
P15331	Peripherin OS=Mus musculus GN=Prph PE=1 SV=2 - [PERI_MOUSE]	Peripherin OS	Prph	Mus musculus	0.1558	2.8686e+08	3.43668e+08	8.31269e+08
Q9DCF9	Translocon-associated protein subunit gamma OS=Mus musculus GN=Ssr3 PE=1 SV=1 - [SSRG_MOUSE]	Translocon-associated protein subunit gamma OS	Ssr3	Mus musculus	0.0757	2.85264e+08	1.67289e+08	3.79647e+08
Q9QYI3	DnaJ homolog subfamily C member 7 OS=Mus musculus GN=Dnajc7 PE=1 SV=2 - [DNJC7_MOUSE]	DnaJ homolog subfamily C member 7 OS	Dnajc7	Mus musculus	0.4474	2.85264e+08	2.28918e+08	1.64685e+08
Q61553	Fascin OS=Mus musculus GN=Fscn1 PE=1 SV=4 - [FSCN1_MOUSE]	Fascin OS	Fscn1	Mus musculus	0.3327	2.8278e+08	3.98876e+08	1.91435e+08
L7N272	Protein Zscan4e OS=Mus musculus GN=Zscan4e PE=4 SV=1 - [L7N272_MOUSE]	Protein Zscan4e OS	Zscan4e	Mus musculus	0.3406	2.82425e+08	6.13866e+07	5.77849e+08
Q8BHN3	Neutral alpha-glucosidase AB OS=Mus musculus GN=Ganab PE=1 SV=1 - [GANAB_MOUSE]	Neutral alpha-glucosidase AB OS	Ganab	Mus musculus	0.2871	2.81893e+08	4.31066e+08	5.23062e+08
Q8VHM5	Heterogeneous nuclear ribonucleoprotein R OS=Mus musculus GN=Hnrnpr PE=1 SV=1 - [Q8VHM5_MOUSE]	Heterogeneous nuclear ribonucleoprotein R OS	Hnrnpr	Mus musculus	0.307	2.80119e+08	3.95456e+08	3.703e+08
Q9D1M0	Protein SEC13 homolog OS=Mus musculus GN=Sec13 PE=2 SV=3 - [SEC13_MOUSE]	Protein SEC13 homolog OS	Sec13	Mus musculus	0.2795	2.79587e+08	3.11311e+08	3.27652e+08
Q62383	Transcription elongation factor SPT6 OS=Mus musculus GN=Supt6h PE=1 SV=2 - [SPT6H_MOUSE]	Transcription elongation factor SPT6 OS	Supt6h	Mus musculus	0.2028	2.79232e+08	9.58202e+07	9.619e+07
Q791V5	Mitochondrial carrier homolog 2 OS=Mus musculus GN=Mtch2 PE=1 SV=1 - [MTCH2_MOUSE]	Mitochondrial carrier homolog 2 OS	Mtch2	Mus musculus	0.3234	2.787e+08	3.43168e+08	3.41832e+08
F8VQJ3	Laminin subunit gamma-1 OS=Mus musculus GN=Lamc1 PE=4 SV=1 - [F8VQJ3_MOUSE]	Laminin subunit gamma-1 OS	Lamc1	Mus musculus	0.5258	2.77636e+08	1.29929e+08	5.81287e+08
Q9WUR9	Adenylate kinase 4, mitochondrial OS=Mus musculus GN=Ak4 PE=1 SV=1 - [KAD4_MOUSE]	Adenylate kinase 4, mitochondrial OS	Ak4	Mus musculus	0.2511	2.77281e+08	4.40156e+07	5.85906e+07
Q61686	Chromobox protein homolog 5 OS=Mus musculus GN=Cbx5 PE=1 SV=1 - [CBX5_MOUSE]	Chromobox protein homolog 5 OS	Cbx5	Mus musculus	0.6178	2.76394e+08	2.62276e+08	3.4484e+08
Q8CI11	Guanine nucleotide-binding protein-like 3 OS=Mus musculus GN=Gnl3 PE=1 SV=2 - [GNL3_MOUSE]	Guanine nucleotide-binding protein-like 3 OS	Gnl3	Mus musculus	0.4349	2.74974e+08	3.17149e+08	3.47419e+08
Q8VED5	Keratin, type II cytoskeletal 79 OS=Mus musculus GN=Krt79 PE=2 SV=2 - [K2C79_MOUSE]	Keratin, type II cytoskeletal 79 OS	Krt79	Mus musculus	0.0734	2.7462e+08	7.72816e+07	2.30216e+08
Q3THS6	S-adenosylmethionine synthase isoform type-2 OS=Mus musculus GN=Mat2a PE=2 SV=2 - [METK2_MOUSE]	S-adenosylmethionine synthase isoform type-2 OS	Mat2a	Mus musculus	0.2633	2.74265e+08	7.70731e+08	4.99213e+08
B1AWE0	Clathrin light chain A OS=Mus musculus GN=Clta PE=1 SV=1 - [B1AWE0_MOUSE]	Clathrin light chain A OS	Clta	Mus musculus	0.1481	2.72846e+08	3.42084e+08	2.66956e+08
A2AJ72	MCG130458 OS=Mus musculus GN=Fubp3 PE=4 SV=1 - [A2AJ72_MOUSE]	MCG130458 OS	Fubp3	Mus musculus	0.4587	2.71781e+08	3.17816e+08	2.56535e+08
Q9QZQ8	Core histone macro-H2A.1 OS=Mus musculus GN=H2afy PE=1 SV=3 - [H2AY_MOUSE]	Core histone macro-H2A.1 OS	H2afy	Mus musculus	0.3898	2.70717e+08	2.24665e+08	3.05629e+08
Q00PI9	Heterogeneous nuclear ribonucleoprotein U-like protein 2 OS=Mus musculus GN=Hnrnpul2 PE=1 SV=2 - [HNRL2_MOUSE]	Heterogeneous nuclear ribonucleoprotein U-like protein 2 OS	Hnrnpul2	Mus musculus	0.2913	2.70717e+08	3.34495e+08	4.03495e+08
Q60872	Eukaryotic translation initiation factor 1A OS=Mus musculus GN=Eif1a PE=2 SV=3 - [IF1A_MOUSE]	Eukaryotic translation initiation factor 1A OS	Eif1a	Mus musculus	0.3403	2.70539e+08	2.56021e+08	2.69212e+08
P11440	Cyclin-dependent kinase 1 OS=Mus musculus GN=Cdk1 PE=1 SV=3 - [CDK1_MOUSE]	Cyclin-dependent kinase 1 OS	Cdk1	Mus musculus	0.5152	2.70362e+08	2.11905e+08	1.52116e+08
Q3TZ89	Protein transport protein Sec31B OS=Mus musculus GN=Sec31b PE=2 SV=2 - [SC31B_MOUSE]	Protein transport protein Sec31B OS	Sec31b	Mus musculus	0.0095	2.70007e+08	2.12322e+08	9.40952e+07
Q7TNL9	Coiled-coil-helix-coiled-coil-helix domain containing 10 OS=Mus musculus GN=Chchd10 PE=2 SV=1 - [Q7TNL9_MOUSE]	Coiled-coil-helix-coiled-coil-helix domain containing 10 OS	Chchd10	Mus musculus	0.0652	2.6983e+08	1.67373e+08	0
P02468	Laminin subunit gamma-1 OS=Mus musculus GN=Lamc1 PE=1 SV=2 - [LAMC1_MOUSE]	Laminin subunit gamma-1 OS	Lamc1	Mus musculus	0.4835	2.69652e+08	1.25258e+08	5.70329e+08
Q8C2Q3	RNA-binding protein 14 OS=Mus musculus GN=Rbm14 PE=1 SV=1 - [RBM14_MOUSE]	RNA-binding protein 14 OS	Rbm14	Mus musculus	0.3079	2.68588e+08	1.90473e+08	4.02314e+08
G3X9V2	Catenin (Cadherin associated protein), delta 1, isoform CRA_a OS=Mus musculus GN=Ctnnd1 PE=1 SV=1 - [G3X9V2_MOUSE]	Catenin (Cadherin associated protein), delta 1, isoform CRA_a OS	Ctnnd1	Mus musculus	0.4528	2.68411e+08	4.03796e+08	4.18535e+08
Q8K363	ATP-dependent RNA helicase DDX18 OS=Mus musculus GN=Ddx18 PE=2 SV=1 - [DDX18_MOUSE]	ATP-dependent RNA helicase DDX18 OS	Ddx18	Mus musculus	0.353	2.67524e+08	2.44012e+08	4.01884e+08
E9QAI5	CAD protein OS=Mus musculus GN=Cad PE=3 SV=1 - [E9QAI5_MOUSE]	CAD protein OS	Cad	Mus musculus	0.2863	2.67524e+08	3.76693e+08	2.07549e+08
P49717	DNA replication licensing factor MCM4 OS=Mus musculus GN=Mcm4 PE=1 SV=1 - [MCM4_MOUSE]	DNA replication licensing factor MCM4 OS	Mcm4	Mus musculus	0.3759	2.66814e+08	4.57085e+08	2.4171e+08
Q9JLV5	Cullin-3 OS=Mus musculus GN=Cul3 PE=1 SV=1 - [CUL3_MOUSE]	Cullin-3 OS	Cul3	Mus musculus	0.1107	2.64685e+08	3.41083e+07	2.92094e+08
Q9QXX4	Calcium-binding mitochondrial carrier protein Aralar2 OS=Mus musculus GN=Slc25a13 PE=1 SV=1 - [CMC2_MOUSE]	Calcium-binding mitochondrial carrier protein Aralar2 OS	Slc25a13	Mus musculus	0.4393	2.63266e+08	2.18327e+08	2.04004e+08
P27048	Small nuclear ribonucleoprotein-associated protein B OS=Mus musculus GN=Snrpb PE=1 SV=1 - [RSMB_MOUSE]	Small nuclear ribonucleoprotein-associated protein B OS	Snrpb	Mus musculus	0.1515	2.63088e+08	2.58189e+08	2.07334e+08
Q76MZ3	Serine/threonine-protein phosphatase 2A 65 kDa regulatory subunit A alpha isoform OS=Mus musculus GN=Ppp2r1a PE=1 SV=3 - [2AAA_MOUSE]	Serine/threonine-protein phosphatase 2A 65 kDa regulatory subunit A alpha isoform OS	Ppp2r1a	Mus musculus	0.3905	2.63088e+08	5.18296e+08	2.48908e+08
Q9Z0J0	Epididymal secretory protein E1 OS=Mus musculus GN=Npc2 PE=1 SV=1 - [NPC2_MOUSE]	Epididymal secretory protein E1 OS	Npc2	Mus musculus	0.3557	2.62911e+08	2.89962e+08	5.19624e+08
A2A813	Protein DJ-1 OS=Mus musculus GN=Park7 PE=1 SV=1 - [A2A813_MOUSE]	Protein DJ-1 OS	Park7	Mus musculus	0.3943	2.62911e+08	6.42638e+08	2.00029e+08
Q8CGC7	Bifunctional glutamate/proline--tRNA ligase OS=Mus musculus GN=Eprs PE=1 SV=4 - [SYEP_MOUSE]	Bifunctional glutamate/proline--tRNA ligase OS	Eprs	Mus musculus	0.4398	2.62734e+08	4.25395e+08	2.19366e+08
Q61171	Peroxiredoxin-2 OS=Mus musculus GN=Prdx2 PE=1 SV=3 - [PRDX2_MOUSE]	Peroxiredoxin-2 OS	Prdx2	Mus musculus	0.5152	2.62379e+08	8.4562e+08	1.5029e+08
Q9DBE9	pre-rRNA processing protein FTSJ3 OS=Mus musculus GN=Ftsj3 PE=1 SV=1 - [SPB1_MOUSE]	pre-rRNA processing protein FTSJ3 OS	Ftsj3	Mus musculus	0.3234	2.62024e+08	2.94716e+08	4.60109e+08
Q91WK5	Glycine cleavage system H protein, mitochondrial OS=Mus musculus GN=Gcsh PE=1 SV=2 - [GCSH_MOUSE]	Glycine cleavage system H protein, mitochondrial OS	Gcsh	Mus musculus	0.0588	2.61492e+08	3.99126e+08	3.91034e+08
E9Q616	Protein Ahnak OS=Mus musculus GN=Ahnak PE=1 SV=1 - [E9Q616_MOUSE]	Protein Ahnak OS	Ahnak	Mus musculus	0.4353	2.61314e+08	3.04306e+08	1.215e+09
O55234	Proteasome subunit beta type-5 OS=Mus musculus GN=Psmb5 PE=1 SV=3 - [PSB5_MOUSE]	Proteasome subunit beta type-5 OS	Psmb5	Mus musculus	0.2727	2.61314e+08	4.35903e+08	1.37506e+08
G3UZA4	Casein kinase II subunit beta (Fragment) OS=Mus musculus GN=Csnk2b PE=4 SV=3 - [G3UZA4_MOUSE]	Casein kinase II subunit beta (Fragment) OS	Csnk2b	Mus musculus	0.3984	2.61137e+08	3.24571e+08	2.76409e+08
F6SVV1	Protein Gm9493 OS=Mus musculus GN=Gm9493 PE=4 SV=1 - [F6SVV1_MOUSE]	Protein Gm9493 OS	Gm9493	Mus musculus	0.4792	2.6096e+08	9.22343e+08	5.27144e+08
P23116	Eukaryotic translation initiation factor 3 subunit A OS=Mus musculus GN=Eif3a PE=1 SV=5 - [EIF3A_MOUSE]	Eukaryotic translation initiation factor 3 subunit A OS	Eif3a	Mus musculus	0.282	2.60073e+08	3.867e+08	1.54802e+08
Q99PV0	Pre-mRNA-processing-splicing factor 8 OS=Mus musculus GN=Prpf8 PE=1 SV=2 - [PRP8_MOUSE]	Pre-mRNA-processing-splicing factor 8 OS	Prpf8	Mus musculus	0.3602	2.58831e+08	4.25145e+08	3.64714e+08
A1BN54	Alpha actinin 1a OS=Mus musculus GN=Actn1 PE=2 SV=1 - [A1BN54_MOUSE]	Alpha actinin 1a OS	Actn1	Mus musculus	0.54	2.58831e+08	6.32547e+08	3.85018e+08
Q7TPR4	Alpha-actinin-1 OS=Mus musculus GN=Actn1 PE=1 SV=1 - [ACTN1_MOUSE]	Alpha-actinin-1 OS	Actn1	Mus musculus	0.5202	2.58831e+08	6.32547e+08	3.85018e+08
O55135	Eukaryotic translation initiation factor 6 OS=Mus musculus GN=Eif6 PE=1 SV=2 - [IF6_MOUSE]	Eukaryotic translation initiation factor 6 OS	Eif6	Mus musculus	0.3755	2.56525e+08	2.9555e+08	3.43336e+08
D3Z0A2	Protein arginine N-methyltransferase 1 OS=Mus musculus GN=Prmt1 PE=1 SV=1 - [D3Z0A2_MOUSE]	Protein arginine N-methyltransferase 1 OS	Prmt1	Mus musculus	0.5912	2.56525e+08	3.96457e+08	1.76825e+08
G5E850	Cytochrome b-5, isoform CRA_a OS=Mus musculus GN=Cyb5a PE=1 SV=1 - [G5E850_MOUSE]	Cytochrome b-5, isoform CRA_a OS	Cyb5a	Mus musculus	0.5612	2.54928e+08	3.64184e+08	3.91893e+08
Q9CQQ7	ATP synthase F(0) complex subunit B1, mitochondrial OS=Mus musculus GN=Atp5f1 PE=1 SV=1 - [AT5F1_MOUSE]	ATP synthase F(0) complex subunit B1, mitochondrial OS	Atp5f1	Mus musculus	0.3711	2.54041e+08	4.20892e+08	3.27437e+08
P18242	Cathepsin D OS=Mus musculus GN=Ctsd PE=1 SV=1 - [CATD_MOUSE]	Cathepsin D OS	Ctsd	Mus musculus	0.2707	2.53509e+08	3.02472e+08	6.63468e+08
B2RY56	RNA-binding protein 25 OS=Mus musculus GN=Rbm25 PE=1 SV=2 - [RBM25_MOUSE]	RNA-binding protein 25 OS	Rbm25	Mus musculus	0.1957	2.53331e+08	2.83124e+08	2.38595e+08
Q8BMJ2	Leucine--tRNA ligase, cytoplasmic OS=Mus musculus GN=Lars PE=1 SV=2 - [SYLC_MOUSE]	Leucine--tRNA ligase, cytoplasmic OS	Lars	Mus musculus	0.3362	2.53331e+08	3.32827e+08	1.9412e+08
Q921E6	Polycomb protein EED OS=Mus musculus GN=Eed PE=1 SV=1 - [EED_MOUSE]	Polycomb protein EED OS	Eed	Mus musculus	0.39	2.52799e+08	1.76963e+08	1.75858e+08
O54734	Dolichyl-diphosphooligosaccharide--protein glycosyltransferase 48 kDa subunit OS=Mus musculus GN=Ddost PE=1 SV=2 - [OST48_MOUSE]	Dolichyl-diphosphooligosaccharide--protein glycosyltransferase 48 kDa subunit OS	Ddost	Mus musculus	0.3515	2.51912e+08	3.39749e+08	4.02636e+08
P19157	Glutathione S-transferase P 1 OS=Mus musculus GN=Gstp1 PE=1 SV=2 - [GSTP1_MOUSE]	Glutathione S-transferase P 1 OS	Gstp1	Mus musculus	0.5762	2.51735e+08	4.71929e+08	3.47848e+08
Q60953	Protein PML OS=Mus musculus GN=Pml PE=1 SV=3 - [PML_MOUSE]	Protein PML OS	Pml	Mus musculus	0.3243	2.51203e+08	2.25916e+08	2.20333e+08
P09542	Myosin light chain 3 OS=Mus musculus GN=Myl3 PE=1 SV=4 - [MYL3_MOUSE]	Myosin light chain 3 OS	Myl3	Mus musculus	0.2794	2.51203e+08	4.05464e+08	5.96219e+08
P28352	DNA-(apurinic or apyrimidinic site) lyase OS=Mus musculus GN=Apex1 PE=1 SV=2 - [APEX1_MOUSE]	DNA-(apurinic or apyrimidinic site) lyase OS	Apex1	Mus musculus	0.4069	2.51203e+08	5.45316e+08	3.10571e+08
Q8R1B4	Eukaryotic translation initiation factor 3 subunit C OS=Mus musculus GN=Eif3c PE=1 SV=1 - [EIF3C_MOUSE]	Eukaryotic translation initiation factor 3 subunit C OS	Eif3c	Mus musculus	0.2876	2.51025e+08	2.732e+08	1.37721e+08
A2AMW0	Capping protein (Actin filament) muscle Z-line, beta, isoform CRA_a OS=Mus musculus GN=Capzb PE=1 SV=1 - [A2AMW0_MOUSE]	Capping protein (Actin filament) muscle Z-line, beta, isoform CRA_a OS	Capzb	Mus musculus	0.4269	2.50493e+08	3.04223e+08	1.82733e+08
Q60597	2-oxoglutarate dehydrogenase, mitochondrial OS=Mus musculus GN=Ogdh PE=1 SV=3 - [ODO1_MOUSE]	2-oxoglutarate dehydrogenase, mitochondrial OS	Ogdh	Mus musculus	0.3822	2.49606e+08	3.08309e+08	2.55461e+08
P62196	26S protease regulatory subunit 8 OS=Mus musculus GN=Psmc5 PE=1 SV=1 - [PRS8_MOUSE]	26S protease regulatory subunit 8 OS	Psmc5	Mus musculus	0.5788	2.49428e+08	3.49756e+08	1.95087e+08
Q6PFR5	Transformer-2 protein homolog alpha OS=Mus musculus GN=Tra2a PE=1 SV=1 - [TRA2A_MOUSE]	Transformer-2 protein homolog alpha OS	Tra2a	Mus musculus	0.1246	2.49074e+08	2.89545e+08	2.37091e+08
F6QCI0	Protein Taf15 (Fragment) OS=Mus musculus GN=Taf15 PE=4 SV=1 - [F6QCI0_MOUSE]	Protein Taf15 (Fragment) OS	Taf15	Mus musculus	0.1821	2.48719e+08	4.98449e+08	3.6364e+08
Q3UNN4	SWI/SNF complex subunit SMARCC1 OS=Mus musculus GN=Smarcc1 PE=1 SV=1 - [Q3UNN4_MOUSE]	SWI/SNF complex subunit SMARCC1 OS	Smarcc1	Mus musculus	0.3024	2.48541e+08	2.31503e+08	2.21299e+08
Q99JI4	26S proteasome non-ATPase regulatory subunit 6 OS=Mus musculus GN=Psmd6 PE=1 SV=1 - [PSMD6_MOUSE]	26S proteasome non-ATPase regulatory subunit 6 OS	Psmd6	Mus musculus	0.4447	2.48364e+08	2.72783e+08	1.26871e+08
Q569Z6	Thyroid hormone receptor-associated protein 3 OS=Mus musculus GN=Thrap3 PE=1 SV=1 - [TR150_MOUSE]	Thyroid hormone receptor-associated protein 3 OS	Thrap3	Mus musculus	0.204	2.48009e+08	1.12749e+08	1.97665e+08
Q8BTS4	Nuclear pore complex protein Nup54 OS=Mus musculus GN=Nup54 PE=1 SV=1 - [NUP54_MOUSE]	Nuclear pore complex protein Nup54 OS	Nup54	Mus musculus	0.3196	2.48009e+08	1.29095e+08	1.96806e+08
Q9D0I8	mRNA turnover protein 4 homolog OS=Mus musculus GN=Mrto4 PE=2 SV=1 - [MRT4_MOUSE]	mRNA turnover protein 4 homolog OS	Mrto4	Mus musculus	0.5397	2.47832e+08	2.22246e+08	2.35265e+08
Q8BKC5	Importin-5 OS=Mus musculus GN=Ipo5 PE=1 SV=3 - [IPO5_MOUSE]	Importin-5 OS	Ipo5	Mus musculus	0.4558	2.47832e+08	4.51664e+08	2.60295e+08
A0A087WQE6	Transcription elongation factor B polypeptide 1 (Fragment) OS=Mus musculus GN=Tceb1 PE=4 SV=1 - [A0A087WQE6_MOUSE]	Transcription elongation factor B polypeptide 1 (Fragment) OS	Tceb1	Mus musculus	0.5895	2.47654e+08	3.86617e+08	1.86171e+08
P52927	High mobility group protein HMGI-C OS=Mus musculus GN=Hmga2 PE=1 SV=1 - [HMGA2_MOUSE]	High mobility group protein HMGI-C OS	Hmga2	Mus musculus	0.213	2.47477e+08	9.47361e+07	4.72034e+08
Q8BH80	Vesicle-associated membrane protein, associated protein B and C OS=Mus musculus GN=Vapb PE=2 SV=1 - [Q8BH80_MOUSE]	Vesicle-associated membrane protein, associated protein B and C OS	Vapb	Mus musculus	0.3045	2.473e+08	2.01314e+08	2.85433e+08
Q9ESX5	H/ACA ribonucleoprotein complex subunit 4 OS=Mus musculus GN=Dkc1 PE=1 SV=4 - [DKC1_MOUSE]	H/ACA ribonucleoprotein complex subunit 4 OS	Dkc1	Mus musculus	0.4322	2.46945e+08	4.40323e+08	5.01684e+08
Q8CAQ8	MICOS complex subunit Mic60 OS=Mus musculus GN=Immt PE=1 SV=1 - [MIC60_MOUSE]	MICOS complex subunit Mic60 OS	Immt	Mus musculus	0.3765	2.46058e+08	2.33504e+08	2.2087e+08
Q9D2G2	Dihydrolipoyllysine-residue succinyltransferase component of 2-oxoglutarate dehydrogenase complex, mitochondrial OS=Mus musculus GN=Dlst PE=1 SV=1 - [ODO2_MOUSE]	Dihydrolipoyllysine-residue succinyltransferase component of 2-oxoglutarate dehydrogenase complex, mitochondrial OS	Dlst	Mus musculus	0.2775	2.44816e+08	2.30002e+08	2.3172e+08
Q9JJA4	Ribosome biogenesis protein WDR12 OS=Mus musculus GN=Wdr12 PE=2 SV=1 - [WDR12_MOUSE]	Ribosome biogenesis protein WDR12 OS	Wdr12	Mus musculus	0.3452	2.44816e+08	2.32003e+08	1.12583e+08
Q9CZW5	Mitochondrial import receptor subunit TOM70 OS=Mus musculus GN=Tomm70a PE=1 SV=2 - [TOM70_MOUSE]	Mitochondrial import receptor subunit TOM70 OS	Tomm70a	Mus musculus	0.3813	2.44284e+08	2.51017e+08	2.30108e+08
Q9ES97	Reticulon-3 OS=Mus musculus GN=Rtn3 PE=1 SV=2 - [RTN3_MOUSE]	Reticulon-3 OS	Rtn3	Mus musculus	0.0114	2.44106e+08	3.44919e+08	3.94257e+08
Q6P5F9	Exportin-1 OS=Mus musculus GN=Xpo1 PE=1 SV=1 - [XPO1_MOUSE]	Exportin-1 OS	Xpo1	Mus musculus	0.3473	2.43929e+08	4.37404e+08	2.08945e+08
Q61584	Fragile X mental retardation syndrome-related protein 1 OS=Mus musculus GN=Fxr1 PE=1 SV=2 - [FXR1_MOUSE]	Fragile X mental retardation syndrome-related protein 1 OS	Fxr1	Mus musculus	0.4668	2.43929e+08	5.06288e+08	2.98217e+08
Q9CY50	Translocon-associated protein subunit alpha OS=Mus musculus GN=Ssr1 PE=1 SV=1 - [SSRA_MOUSE]	Translocon-associated protein subunit alpha OS	Ssr1	Mus musculus	0.0909	2.43574e+08	3.70772e+08	4.35938e+08
F6ZDS4	Nucleoprotein TPR OS=Mus musculus GN=Tpr PE=1 SV=1 - [TPR_MOUSE]	Nucleoprotein TPR OS	Tpr	Mus musculus	0.3525	2.42687e+08	4.33901e+08	3.55905e+08
Q6NS46	Protein RRP5 homolog OS=Mus musculus GN=Pdcd11 PE=2 SV=2 - [RRP5_MOUSE]	Protein RRP5 homolog OS	Pdcd11	Mus musculus	0.2852	2.42332e+08	1.94893e+08	3.44303e+08
Q93092	Transaldolase OS=Mus musculus GN=Taldo1 PE=1 SV=2 - [TALDO_MOUSE]	Transaldolase OS	Taldo1	Mus musculus	0.3353	2.42332e+08	6.79581e+08	2.88871e+08
O35465	Peptidyl-prolyl cis-trans isomerase FKBP8 OS=Mus musculus GN=Fkbp8 PE=1 SV=2 - [FKBP8_MOUSE]	Peptidyl-prolyl cis-trans isomerase FKBP8 OS	Fkbp8	Mus musculus	0.1791	2.41978e+08	1.43438e+08	2.55676e+08
Q8K4Z5	Splicing factor 3A subunit 1 OS=Mus musculus GN=Sf3a1 PE=1 SV=1 - [SF3A1_MOUSE]	Splicing factor 3A subunit 1 OS	Sf3a1	Mus musculus	0.2478	2.41978e+08	3.16732e+08	3.23677e+08
Q9DAE2	Protein Rbmxl2 OS=Mus musculus GN=Rbmxl2 PE=2 SV=1 - [Q9DAE2_MOUSE]	Protein Rbmxl2 OS	Rbmxl2	Mus musculus	0.2545	2.418e+08	5.08956e+08	6.36934e+08
O35593	26S proteasome non-ATPase regulatory subunit 14 OS=Mus musculus GN=Psmd14 PE=1 SV=2 - [PSDE_MOUSE]	26S proteasome non-ATPase regulatory subunit 14 OS	Psmd14	Mus musculus	0.3226	2.41445e+08	3.11728e+08	1.48786e+08
P24472	Glutathione S-transferase A4 OS=Mus musculus GN=Gsta4 PE=1 SV=3 - [GSTA4_MOUSE]	Glutathione S-transferase A4 OS	Gsta4	Mus musculus	0.5405	2.41445e+08	1.10748e+09	2.70179e+08
P97452	Ribosome biogenesis protein BOP1 OS=Mus musculus GN=Bop1 PE=1 SV=1 - [BOP1_MOUSE]	Ribosome biogenesis protein BOP1 OS	Bop1	Mus musculus	0.4372	2.40913e+08	2.4151e+08	3.21744e+08
P62307	Small nuclear ribonucleoprotein F OS=Mus musculus GN=Snrpf PE=2 SV=1 - [RUXF_MOUSE]	Small nuclear ribonucleoprotein F OS	Snrpf	Mus musculus	0.2442	2.40558e+08	2.06735e+08	1.5115e+08
A3KGU5	Spectrin alpha chain, non-erythrocytic 1 OS=Mus musculus GN=Sptan1 PE=1 SV=1 - [A3KGU5_MOUSE]	Spectrin alpha chain, non-erythrocytic 1 OS	Sptan1	Mus musculus	0.5503	2.39139e+08	3.27907e+08	2.78558e+08
P16546	Spectrin alpha chain, non-erythrocytic 1 OS=Mus musculus GN=Sptan1 PE=1 SV=4 - [SPTN1_MOUSE]	Spectrin alpha chain, non-erythrocytic 1 OS	Sptan1	Mus musculus	0.5396	2.39139e+08	3.27907e+08	2.835e+08
Q9D958	Signal peptidase complex subunit 1 OS=Mus musculus GN=Spcs1 PE=2 SV=3 - [SPCS1_MOUSE]	Signal peptidase complex subunit 1 OS	Spcs1	Mus musculus	0.0807	2.38962e+08	2.36256e+08	2.89193e+08
O35887	Calumenin OS=Mus musculus GN=Calu PE=1 SV=1 - [CALU_MOUSE]	Calumenin OS	Calu	Mus musculus	0.5841	2.37897e+08	2.75869e+08	5.76238e+08
P05063	Fructose-bisphosphate aldolase C OS=Mus musculus GN=Aldoc PE=1 SV=4 - [ALDOC_MOUSE]	Fructose-bisphosphate aldolase C OS	Aldoc	Mus musculus	0.1405	2.3772e+08	7.20862e+08	5.05551e+08
Q78PY7	Staphylococcal nuclease domain-containing protein 1 OS=Mus musculus GN=Snd1 PE=1 SV=1 - [SND1_MOUSE]	Staphylococcal nuclease domain-containing protein 1 OS	Snd1	Mus musculus	0.4352	2.37542e+08	2.63693e+08	1.5491e+08
O70310	Glycylpeptide N-tetradecanoyltransferase 1 OS=Mus musculus GN=Nmt1 PE=1 SV=1 - [NMT1_MOUSE]	Glycylpeptide N-tetradecanoyltransferase 1 OS	Nmt1	Mus musculus	0.2399	2.37542e+08	5.21799e+08	2.2463e+08
Q91VE6	MKI67 FHA domain-interacting nucleolar phosphoprotein OS=Mus musculus GN=Nifk PE=1 SV=1 - [MK67I_MOUSE]	MKI67 FHA domain-interacting nucleolar phosphoprotein OS	Nifk	Mus musculus	0.3817	2.36478e+08	1.5528e+08	2.43537e+08
Q9CZY3	Ubiquitin-conjugating enzyme E2 variant 1 OS=Mus musculus GN=Ube2v1 PE=1 SV=1 - [UB2V1_MOUSE]	Ubiquitin-conjugating enzyme E2 variant 1 OS	Ube2v1	Mus musculus	0.2857	2.36478e+08	3.55427e+08	1.70379e+08
Q8BY71	Histone acetyltransferase type B catalytic subunit OS=Mus musculus GN=Hat1 PE=1 SV=1 - [HAT1_MOUSE]	Histone acetyltransferase type B catalytic subunit OS	Hat1	Mus musculus	0.3101	2.36301e+08	3.07725e+08	2.04111e+08
P62315	Small nuclear ribonucleoprotein Sm D1 OS=Mus musculus GN=Snrpd1 PE=2 SV=1 - [SMD1_MOUSE]	Small nuclear ribonucleoprotein Sm D1 OS	Snrpd1	Mus musculus	0.2773	2.36123e+08	4.60087e+08	2.14746e+08
Q9WUM5	Succinyl-CoA ligase [ADP/GDP-forming] subunit alpha, mitochondrial OS=Mus musculus GN=Suclg1 PE=1 SV=4 - [SUCA_MOUSE]	Succinyl-CoA ligase [ADP/GDP-forming] subunit alpha, mitochondrial OS	Suclg1	Mus musculus	0.1214	2.35946e+08	1.69874e+08	2.64485e+08
Q6P4T2	U5 small nuclear ribonucleoprotein 200 kDa helicase OS=Mus musculus GN=Snrnp200 PE=1 SV=1 - [U520_MOUSE]	U5 small nuclear ribonucleoprotein 200 kDa helicase OS	Snrnp200	Mus musculus	0.3694	2.35414e+08	2.67029e+08	2.56321e+08
Q8BK64	Activator of 90 kDa heat shock protein ATPase homolog 1 OS=Mus musculus GN=Ahsa1 PE=2 SV=2 - [AHSA1_MOUSE]	Activator of 90 kDa heat shock protein ATPase homolog 1 OS	Ahsa1	Mus musculus	0.284	2.34704e+08	5.46484e+08	1.89931e+08
P35846	Folate receptor alpha OS=Mus musculus GN=Folr1 PE=1 SV=2 - [FOLR1_MOUSE]	Folate receptor alpha OS	Folr1	Mus musculus	0.451	2.33817e+08	2.51267e+08	3.68689e+08
Q9DAW9	Calponin-3 OS=Mus musculus GN=Cnn3 PE=1 SV=1 - [CNN3_MOUSE]	Calponin-3 OS	Cnn3	Mus musculus	0.4152	2.33817e+08	4.80686e+08	3.31734e+08
P09055	Integrin beta-1 OS=Mus musculus GN=Itgb1 PE=1 SV=1 - [ITB1_MOUSE]	Integrin beta-1 OS	Itgb1	Mus musculus	0.2544	2.3364e+08	2.7295e+08	3.82117e+08
Q8BTI8	Serine/arginine repetitive matrix protein 2 OS=Mus musculus GN=Srrm2 PE=1 SV=3 - [SRRM2_MOUSE]	Serine/arginine repetitive matrix protein 2 OS	Srrm2	Mus musculus	0.1458	2.32753e+08	8.69804e+07	1.3525e+08
Q91X78	Erlin-1 OS=Mus musculus GN=Erlin1 PE=1 SV=1 - [ERLN1_MOUSE]	Erlin-1 OS	Erlin1	Mus musculus	0.1908	2.32398e+08	1.31263e+08	3.49245e+08
Q02248	Catenin beta-1 OS=Mus musculus GN=Ctnnb1 PE=1 SV=1 - [CTNB1_MOUSE]	Catenin beta-1 OS	Ctnnb1	Mus musculus	0.3163	2.31866e+08	1.65204e+08	2.63948e+08
Q64521	Glycerol-3-phosphate dehydrogenase, mitochondrial OS=Mus musculus GN=Gpd2 PE=1 SV=2 - [GPDM_MOUSE]	Glycerol-3-phosphate dehydrogenase, mitochondrial OS	Gpd2	Mus musculus	0.4085	2.31688e+08	2.14407e+08	2.24415e+08
Q8VEE4	Replication protein A 70 kDa DNA-binding subunit OS=Mus musculus GN=Rpa1 PE=1 SV=1 - [RFA1_MOUSE]	Replication protein A 70 kDa DNA-binding subunit OS	Rpa1	Mus musculus	0.2986	2.31511e+08	3.60264e+08	1.41911e+08
Q9JLB0	MAGUK p55 subfamily member 6 OS=Mus musculus GN=Mpp6 PE=1 SV=1 - [MPP6_MOUSE]	MAGUK p55 subfamily member 6 OS	Mpp6	Mus musculus	0.2025	2.30446e+08	2.54687e+07	2.59973e+07
P84084	ADP-ribosylation factor 5 OS=Mus musculus GN=Arf5 PE=1 SV=2 - [ARF5_MOUSE]	ADP-ribosylation factor 5 OS	Arf5	Mus musculus	0.4611	2.30446e+08	5.84678e+08	2.34405e+08
E9Q7W0	Recombining-binding protein suppressor of hairless OS=Mus musculus GN=Rbpj PE=1 SV=1 - [E9Q7W0_MOUSE]	Recombining-binding protein suppressor of hairless OS	Rbpj	Mus musculus	0.3052	2.29914e+08	3.29825e+08	2.81888e+08
P28658	Ataxin-10 OS=Mus musculus GN=Atxn10 PE=1 SV=2 - [ATX10_MOUSE]	Ataxin-10 OS	Atxn10	Mus musculus	0.4189	2.29737e+08	2.88378e+08	1.47927e+08
Q9D0W5	Peptidyl-prolyl cis-trans isomerase-like 1 OS=Mus musculus GN=Ppil1 PE=2 SV=1 - [PPIL1_MOUSE]	Peptidyl-prolyl cis-trans isomerase-like 1 OS	Ppil1	Mus musculus	0.2048	2.29205e+08	1.29345e+08	0
Q9CW03	Structural maintenance of chromosomes protein 3 OS=Mus musculus GN=Smc3 PE=1 SV=2 - [SMC3_MOUSE]	Structural maintenance of chromosomes protein 3 OS	Smc3	Mus musculus	0.309	2.2885e+08	1.47358e+08	2.99291e+08
P61750	ADP-ribosylation factor 4 OS=Mus musculus GN=Arf4 PE=1 SV=2 - [ARF4_MOUSE]	ADP-ribosylation factor 4 OS	Arf4	Mus musculus	0.5167	2.28672e+08	5.33975e+08	2.31827e+08
Q99JB2	Stomatin-like protein 2, mitochondrial OS=Mus musculus GN=Stoml2 PE=1 SV=1 - [STML2_MOUSE]	Stomatin-like protein 2, mitochondrial OS	Stoml2	Mus musculus	0.3626	2.27963e+08	2.29335e+08	2.33653e+08
P37913	DNA ligase 1 OS=Mus musculus GN=Lig1 PE=1 SV=2 - [DNLI1_MOUSE]	DNA ligase 1 OS	Lig1	Mus musculus	0.3177	2.27785e+08	3.5893e+08	1.58777e+08
P63330	Serine/threonine-protein phosphatase 2A catalytic subunit alpha isoform OS=Mus musculus GN=Ppp2ca PE=1 SV=1 - [PP2AA_MOUSE]	Serine/threonine-protein phosphatase 2A catalytic subunit alpha isoform OS	Ppp2ca	Mus musculus	0.466	2.27431e+08	4.49496e+08	2.59006e+08
P45376	Aldose reductase OS=Mus musculus GN=Akr1b1 PE=1 SV=3 - [ALDR_MOUSE]	Aldose reductase OS	Akr1b1	Mus musculus	0.4082	2.26898e+08	5.06871e+08	2.28067e+08
P14152	Malate dehydrogenase, cytoplasmic OS=Mus musculus GN=Mdh1 PE=1 SV=3 - [MDHC_MOUSE]	Malate dehydrogenase, cytoplasmic OS	Mdh1	Mus musculus	0.3653	2.26898e+08	6.29628e+08	2.61155e+08
P97377	Cyclin-dependent kinase 2 OS=Mus musculus GN=Cdk2 PE=1 SV=2 - [CDK2_MOUSE]	Cyclin-dependent kinase 2 OS	Cdk2	Mus musculus	0.315	2.26189e+08	1.42188e+08	7.5317e+07
Q5SVG5	AP-1 complex subunit beta-1 OS=Mus musculus GN=Ap1b1 PE=1 SV=1 - [Q5SVG5_MOUSE]	AP-1 complex subunit beta-1 OS	Ap1b1	Mus musculus	0.274	2.25479e+08	2.70865e+08	1.8327e+08
Q9DBG3	AP-2 complex subunit beta OS=Mus musculus GN=Ap2b1 PE=1 SV=1 - [AP2B1_MOUSE]	AP-2 complex subunit beta OS	Ap2b1	Mus musculus	0.3799	2.25479e+08	2.72116e+08	2.05293e+08
Q9CXY6	Interleukin enhancer-binding factor 2 OS=Mus musculus GN=Ilf2 PE=1 SV=1 - [ILF2_MOUSE]	Interleukin enhancer-binding factor 2 OS	Ilf2	Mus musculus	0.2154	2.25479e+08	3.39582e+08	3.67937e+08
P08752	Guanine nucleotide-binding protein G(i) subunit alpha-2 OS=Mus musculus GN=Gnai2 PE=1 SV=5 - [GNAI2_MOUSE]	Guanine nucleotide-binding protein G(i) subunit alpha-2 OS	Gnai2	Mus musculus	0.5211	2.24947e+08	2.39092e+08	3.15513e+08
P52624	Uridine phosphorylase 1 OS=Mus musculus GN=Upp1 PE=1 SV=2 - [UPP1_MOUSE]	Uridine phosphorylase 1 OS	Upp1	Mus musculus	0.3376	2.24947e+08	7.61808e+08	2.51701e+08
G5E866	Splicing factor 3B subunit 1 OS=Mus musculus GN=Sf3b1 PE=1 SV=1 - [G5E866_MOUSE]	Splicing factor 3B subunit 1 OS	Sf3b1	Mus musculus	0.3512	2.24415e+08	2.29418e+08	3.0477e+08
P16125	L-lactate dehydrogenase B chain OS=Mus musculus GN=Ldhb PE=1 SV=2 - [LDHB_MOUSE]	L-lactate dehydrogenase B chain OS	Ldhb	Mus musculus	0.3503	2.24415e+08	5.14127e+08	1.63074e+08
P35762	CD81 antigen OS=Mus musculus GN=Cd81 PE=1 SV=2 - [CD81_MOUSE]	CD81 antigen OS	Cd81	Mus musculus	0.2119	2.23705e+08	0	4.04033e+08
G3UZ26	Serine hydroxymethyltransferase (Fragment) OS=Mus musculus GN=Shmt1 PE=3 SV=1 - [G3UZ26_MOUSE]	Serine hydroxymethyltransferase (Fragment) OS	Shmt1	Mus musculus	0.3508	2.23705e+08	5.67082e+08	2.07764e+08
H3BJP2	S-formylglutathione hydrolase (Fragment) OS=Mus musculus GN=Esd PE=1 SV=1 - [H3BJP2_MOUSE]	S-formylglutathione hydrolase (Fragment) OS	Esd	Mus musculus	0.3117	2.2335e+08	1.18504e+08	9.67272e+07
Q6PR54	Telomere-associated protein RIF1 OS=Mus musculus GN=Rif1 PE=1 SV=2 - [RIF1_MOUSE]	Telomere-associated protein RIF1 OS	Rif1	Mus musculus	0.2236	2.23173e+08	1.91223e+08	3.23462e+08
P57759	Endoplasmic reticulum resident protein 29 OS=Mus musculus GN=Erp29 PE=1 SV=2 - [ERP29_MOUSE]	Endoplasmic reticulum resident protein 29 OS	Erp29	Mus musculus	0.2977	2.23173e+08	2.72283e+08	3.22818e+08
P62869	Transcription elongation factor B polypeptide 2 OS=Mus musculus GN=Tceb2 PE=1 SV=1 - [ELOB_MOUSE]	Transcription elongation factor B polypeptide 2 OS	Tceb2	Mus musculus	0.2627	2.22818e+08	2.78037e+08	1.18814e+08
Q99J95	Cyclin-dependent kinase 9 OS=Mus musculus GN=Cdk9 PE=1 SV=1 - [CDK9_MOUSE]	Cyclin-dependent kinase 9 OS	Cdk9	Mus musculus	0.1371	2.22108e+08	7.62642e+07	9.98318e+07
Q6PFD9	Nuclear pore complex protein Nup98-Nup96 OS=Mus musculus GN=Nup98 PE=1 SV=2 - [NUP98_MOUSE]	Nuclear pore complex protein Nup98-Nup96 OS	Nup98	Mus musculus	0.3023	2.21754e+08	1.57782e+08	2.34191e+08
E9PZT2	RWD domain-containing protein 3 OS=Mus musculus GN=Rwdd3 PE=4 SV=1 - [E9PZT2_MOUSE]	RWD domain-containing protein 3 OS	Rwdd3	Mus musculus	0.15	2.21399e+08	3.30909e+08	0
Q91VR5	ATP-dependent RNA helicase DDX1 OS=Mus musculus GN=Ddx1 PE=1 SV=1 - [DDX1_MOUSE]	ATP-dependent RNA helicase DDX1 OS	Ddx1	Mus musculus	0.3878	2.20512e+08	3.21819e+08	1.74139e+08
P63158	High mobility group protein B1 OS=Mus musculus GN=Hmgb1 PE=1 SV=2 - [HMGB1_MOUSE]	High mobility group protein B1 OS	Hmgb1	Mus musculus	0.2326	2.20512e+08	2.35423e+09	4.81595e+08
Q8QZY9	Splicing factor 3B subunit 4 OS=Mus musculus GN=Sf3b4 PE=2 SV=1 - [SF3B4_MOUSE]	Splicing factor 3B subunit 4 OS	Sf3b4	Mus musculus	0.0873	2.20334e+08	1.79798e+08	2.41281e+08
E9Q2W9	Alpha-actinin-4 (Fragment) OS=Mus musculus GN=Actn4 PE=4 SV=1 - [E9Q2W9_MOUSE]	Alpha-actinin-4 (Fragment) OS	Actn4	Mus musculus	0.5251	2.20334e+08	6.63486e+08	3.85233e+08
Q99KF1	Transmembrane emp24 domain-containing protein 9 OS=Mus musculus GN=Tmed9 PE=1 SV=2 - [TMED9_MOUSE]	Transmembrane emp24 domain-containing protein 9 OS	Tmed9	Mus musculus	0.2511	2.20157e+08	2.11822e+08	2.6384e+08
P54823	Probable ATP-dependent RNA helicase DDX6 OS=Mus musculus GN=Ddx6 PE=1 SV=1 - [DDX6_MOUSE]	Probable ATP-dependent RNA helicase DDX6 OS	Ddx6	Mus musculus	0.5052	2.20157e+08	2.83541e+08	8.48995e+07
Q8R2K3	Single-stranded DNA-binding protein OS=Mus musculus GN=Ssbp1 PE=1 SV=1 - [Q8R2K3_MOUSE]	Single-stranded DNA-binding protein OS	Ssbp1	Mus musculus	0.3108	2.19802e+08	2.23414e+08	1.23326e+08
B2RSH2	Guanine nucleotide-binding protein G(i) subunit alpha-1 OS=Mus musculus GN=Gnai1 PE=2 SV=1 - [GNAI1_MOUSE]	Guanine nucleotide-binding protein G(i) subunit alpha-1 OS	Gnai1	Mus musculus	0.3333	2.19625e+08	1.60451e+08	1.92294e+08
P54775	26S protease regulatory subunit 6B OS=Mus musculus GN=Psmc4 PE=1 SV=2 - [PRS6B_MOUSE]	26S protease regulatory subunit 6B OS	Psmc4	Mus musculus	0.5598	2.19625e+08	3.50757e+08	1.77791e+08
P97822	Acidic leucine-rich nuclear phosphoprotein 32 family member E OS=Mus musculus GN=Anp32e PE=1 SV=2 - [AN32E_MOUSE]	Acidic leucine-rich nuclear phosphoprotein 32 family member E OS	Anp32e	Mus musculus	0.3038	2.19625e+08	4.65591e+08	2.98969e+08
P07356	Annexin A2 OS=Mus musculus GN=Anxa2 PE=1 SV=2 - [ANXA2_MOUSE]	Annexin A2 OS	Anxa2	Mus musculus	0.4661	2.19447e+08	1.79798e+08	7.69714e+08
Q9QXS1	Plectin OS=Mus musculus GN=Plec PE=1 SV=3 - [PLEC_MOUSE]	Plectin OS	Plec	Mus musculus	0.3784	2.19093e+08	1.71376e+08	2.97572e+08
Q1HFZ0	tRNA (cytosine(34)-C(5))-methyltransferase OS=Mus musculus GN=Nsun2 PE=1 SV=2 - [NSUN2_MOUSE]	tRNA (cytosine(34)-C(5))-methyltransferase OS	Nsun2	Mus musculus	0.4557	2.19093e+08	2.95467e+08	2.21299e+08
A2AIM4	Tropomyosin beta chain OS=Mus musculus GN=Tpm2 PE=3 SV=1 - [A2AIM4_MOUSE]	Tropomyosin beta chain OS	Tpm2	Mus musculus	0.3099	2.1856e+08	7.08769e+08	8.19345e+08
Q9D1E6	Tubulin-folding cofactor B OS=Mus musculus GN=Tbcb PE=1 SV=2 - [TBCB_MOUSE]	Tubulin-folding cofactor B OS	Tbcb	Mus musculus	0.2295	2.18383e+08	1.21422e+08	8.17304e+07
Q91VA7	Isocitrate dehydrogenase [NAD] subunit, mitochondrial OS=Mus musculus GN=Idh3b PE=2 SV=1 - [Q91VA7_MOUSE]	Isocitrate dehydrogenase [NAD] subunit, mitochondrial OS	Idh3b	Mus musculus	0.375	2.17496e+08	3.41834e+08	2.65989e+08
Q9CQX2	Cytochrome b5 type B OS=Mus musculus GN=Cyb5b PE=1 SV=1 - [CYB5B_MOUSE]	Cytochrome b5 type B OS	Cyb5b	Mus musculus	0.5068	2.17319e+08	8.58963e+08	7.58864e+08
Q9DBH5	Vesicular integral-membrane protein VIP36 OS=Mus musculus GN=Lman2 PE=2 SV=2 - [LMAN2_MOUSE]	Vesicular integral-membrane protein VIP36 OS	Lman2	Mus musculus	0.4413	2.16964e+08	1.10915e+08	1.82733e+08
A2AU62	RNA-binding protein Raly (Fragment) OS=Mus musculus GN=Raly PE=1 SV=1 - [A2AU62_MOUSE]	RNA-binding protein Raly (Fragment) OS	Raly	Mus musculus	0.2718	2.16786e+08	2.29168e+08	3.19273e+08
P46460	Vesicle-fusing ATPase OS=Mus musculus GN=Nsf PE=1 SV=2 - [NSF_MOUSE]	Vesicle-fusing ATPase OS	Nsf	Mus musculus	0.3441	2.16432e+08	1.9948e+08	1.37936e+08
Q9EP97	Sentrin-specific protease 3 OS=Mus musculus GN=Senp3 PE=1 SV=1 - [SENP3_MOUSE]	Sentrin-specific protease 3 OS	Senp3	Mus musculus	0.2377	2.16432e+08	2.05401e+08	1.89501e+08
Q78QS6	MCG147563 OS=Mus musculus GN=Tnfrsf22 PE=2 SV=1 - [Q78QS6_MOUSE]	MCG147563 OS	Tnfrsf22	Mus musculus	0.1837	2.15899e+08	5.85929e+07	1.64256e+08
P60229	Eukaryotic translation initiation factor 3 subunit E OS=Mus musculus GN=Eif3e PE=1 SV=1 - [EIF3E_MOUSE]	Eukaryotic translation initiation factor 3 subunit E OS	Eif3e	Mus musculus	0.4337	2.15899e+08	3.19317e+08	1.43952e+08
Q8R1V4	Transmembrane emp24 domain-containing protein 4 OS=Mus musculus GN=Tmed4 PE=2 SV=1 - [TMED4_MOUSE]	Transmembrane emp24 domain-containing protein 4 OS	Tmed4	Mus musculus	0.163	2.15722e+08	2.03065e+08	2.21944e+08
Q9CQ71	Replication protein A 14 kDa subunit OS=Mus musculus GN=Rpa3 PE=2 SV=1 - [RFA3_MOUSE]	Replication protein A 14 kDa subunit OS	Rpa3	Mus musculus	0.5124	2.15012e+08	2.86543e+08	1.18384e+08
Q9CQ60	6-phosphogluconolactonase OS=Mus musculus GN=Pgls PE=2 SV=1 - [6PGL_MOUSE]	6-phosphogluconolactonase OS	Pgls	Mus musculus	0.4669	2.14835e+08	3.07225e+08	7.47261e+07
O88322	Nidogen-2 OS=Mus musculus GN=Nid2 PE=1 SV=2 - [NID2_MOUSE]	Nidogen-2 OS	Nid2	Mus musculus	0.4319	2.14303e+08	5.60244e+07	4.65481e+08
Q8CGK3	Lon protease homolog, mitochondrial OS=Mus musculus GN=Lonp1 PE=1 SV=2 - [LONM_MOUSE]	Lon protease homolog, mitochondrial OS	Lonp1	Mus musculus	0.334	2.13948e+08	2.79288e+08	3.14116e+08
Q9Z179	SHC SH2 domain-binding protein 1 OS=Mus musculus GN=Shcbp1 PE=1 SV=1 - [SHCBP_MOUSE]	SHC SH2 domain-binding protein 1 OS	Shcbp1	Mus musculus	0.0988	2.13238e+08	1.16252e+07	1.77577e+07
Q9Z2I9	Succinyl-CoA ligase [ADP-forming] subunit beta, mitochondrial OS=Mus musculus GN=Sucla2 PE=1 SV=2 - [SUCB1_MOUSE]	Succinyl-CoA ligase [ADP-forming] subunit beta, mitochondrial OS	Sucla2	Mus musculus	0.3261	2.13238e+08	1.99563e+08	2.4923e+08
Q3UID0	SWI/SNF complex subunit SMARCC2 OS=Mus musculus GN=Smarcc2 PE=1 SV=1 - [Q3UID0_MOUSE]	SWI/SNF complex subunit SMARCC2 OS	Smarcc2	Mus musculus	0.1053	2.13238e+08	2.03899e+08	1.51364e+08
E9Q3T0	Uncharacterized protein OS=Mus musculus GN=Gm10073 PE=3 SV=1 - [E9Q3T0_MOUSE]	Uncharacterized protein OS	Gm10073	Mus musculus	0.2895	2.13061e+08	2.38925e+09	5.52282e+08
Q9DCC4	Pyrroline-5-carboxylate reductase 3 OS=Mus musculus GN=Pycrl PE=2 SV=2 - [P5CR3_MOUSE]	Pyrroline-5-carboxylate reductase 3 OS	Pycrl	Mus musculus	0.281	2.12529e+08	1.22506e+08	4.83206e+07
Q8JZK9	Hydroxymethylglutaryl-CoA synthase, cytoplasmic OS=Mus musculus GN=Hmgcs1 PE=1 SV=1 - [HMCS1_MOUSE]	Hydroxymethylglutaryl-CoA synthase, cytoplasmic OS	Hmgcs1	Mus musculus	0.3212	2.12529e+08	2.20578e+08	8.46954e+07
Q9Z2U0	Proteasome subunit alpha type-7 OS=Mus musculus GN=Psma7 PE=1 SV=1 - [PSA7_MOUSE]	Proteasome subunit alpha type-7 OS	Psma7	Mus musculus	0.5645	2.11819e+08	6.71158e+08	2.28282e+08
Q9CZD3	Glycine--tRNA ligase OS=Mus musculus GN=Gars PE=1 SV=1 - [SYG_MOUSE]	Glycine--tRNA ligase OS	Gars	Mus musculus	0.3333	2.11464e+08	2.66612e+08	1.60388e+08
Q922Y1	UBX domain-containing protein 1 OS=Mus musculus GN=Ubxn1 PE=1 SV=1 - [UBXN1_MOUSE]	UBX domain-containing protein 1 OS	Ubxn1	Mus musculus	0.3939	2.11287e+08	2.5085e+08	1.55017e+08
Q922U2	Keratin, type II cytoskeletal 5 OS=Mus musculus GN=Krt5 PE=1 SV=1 - [K2C5_MOUSE]	Keratin, type II cytoskeletal 5 OS	Krt5	Mus musculus	0.0966	2.11109e+08	1.38518e+08	4.51515e+08
Q9DBZ5	Eukaryotic translation initiation factor 3 subunit K OS=Mus musculus GN=Eif3k PE=1 SV=1 - [EIF3K_MOUSE]	Eukaryotic translation initiation factor 3 subunit K OS	Eif3k	Mus musculus	0.2431	2.10755e+08	3.0981e+08	1.01325e+08
A2A9P6	Cyclin-dependent kinase 11B OS=Mus musculus GN=Cdk11b PE=1 SV=1 - [A2A9P6_MOUSE]	Cyclin-dependent kinase 11B OS	Cdk11b	Mus musculus	0.132	2.10577e+08	1.04994e+08	3.99091e+07
P45952	Medium-chain specific acyl-CoA dehydrogenase, mitochondrial OS=Mus musculus GN=Acadm PE=1 SV=1 - [ACADM_MOUSE]	Medium-chain specific acyl-CoA dehydrogenase, mitochondrial OS	Acadm	Mus musculus	0.2185	2.10577e+08	2.32087e+08	2.31935e+08
O88844	Isocitrate dehydrogenase [NADP] cytoplasmic OS=Mus musculus GN=Idh1 PE=1 SV=2 - [IDHC_MOUSE]	Isocitrate dehydrogenase [NADP] cytoplasmic OS	Idh1	Mus musculus	0.5459	2.10577e+08	5.33391e+08	2.20977e+08
Q61699	Heat shock protein 105 kDa OS=Mus musculus GN=Hsph1 PE=1 SV=2 - [HS105_MOUSE]	Heat shock protein 105 kDa OS	Hsph1	Mus musculus	0.5093	2.10577e+08	8.4562e+08	3.05737e+08
Q3UJB0	Protein Sf3b2 OS=Mus musculus GN=Sf3b2 PE=1 SV=1 - [Q3UJB0_MOUSE]	Protein Sf3b2 OS	Sf3b2	Mus musculus	0.2528	2.09868e+08	1.6387e+08	1.80155e+08
P46978	Dolichyl-diphosphooligosaccharide--protein glycosyltransferase subunit STT3A OS=Mus musculus GN=Stt3a PE=1 SV=1 - [STT3A_MOUSE]	Dolichyl-diphosphooligosaccharide--protein glycosyltransferase subunit STT3A OS	Stt3a	Mus musculus	0.0894	2.09868e+08	2.33838e+08	2.48693e+08
B7FAU9	Filamin, alpha OS=Mus musculus GN=Flna PE=1 SV=1 - [B7FAU9_MOUSE]	Filamin, alpha OS	Flna	Mus musculus	0.4521	2.09868e+08	4.14971e+08	3.09712e+08
P63325	40S ribosomal protein S10 OS=Mus musculus GN=Rps10 PE=1 SV=1 - [RS10_MOUSE]	40S ribosomal protein S10 OS	Rps10	Mus musculus	0.3758	2.09868e+08	7.09687e+08	2.99076e+08
P61965	WD repeat-containing protein 5 OS=Mus musculus GN=Wdr5 PE=1 SV=1 - [WDR5_MOUSE]	WD repeat-containing protein 5 OS	Wdr5	Mus musculus	0.2305	2.08803e+08	1.52362e+08	2.1249e+08
B9EJ54	MCG21756, isoform CRA_b OS=Mus musculus GN=Nup205 PE=2 SV=1 - [B9EJ54_MOUSE]	MCG21756, isoform CRA_b OS	Nup205	Mus musculus	0.2186	2.08803e+08	2.21662e+08	2.9682e+08
Q9CQC6	Basic leucine zipper and W2 domain-containing protein 1 OS=Mus musculus GN=Bzw1 PE=1 SV=1 - [BZW1_MOUSE]	Basic leucine zipper and W2 domain-containing protein 1 OS	Bzw1	Mus musculus	0.2339	2.08803e+08	2.23747e+08	9.89724e+07
Q14AX6	Cyclin-dependent kinase 12 OS=Mus musculus GN=Cdk12 PE=1 SV=2 - [CDK12_MOUSE]	Cyclin-dependent kinase 12 OS	Cdk12	Mus musculus	0.0708	2.08626e+08	2.25832e+07	7.57467e+07
Q8K339	DNA/RNA-binding protein KIN17 OS=Mus musculus GN=Kin PE=2 SV=1 - [KIN17_MOUSE]	DNA/RNA-binding protein KIN17 OS	Kin	Mus musculus	0.0614	2.08448e+08	1.22506e+08	0
Q9Z1X4	Interleukin enhancer-binding factor 3 OS=Mus musculus GN=Ilf3 PE=1 SV=2 - [ILF3_MOUSE]	Interleukin enhancer-binding factor 3 OS	Ilf3	Mus musculus	0.3229	2.07739e+08	2.57022e+08	2.62229e+08
P97470	Serine/threonine-protein phosphatase 4 catalytic subunit OS=Mus musculus GN=Ppp4c PE=1 SV=2 - [PP4C_MOUSE]	Serine/threonine-protein phosphatase 4 catalytic subunit OS	Ppp4c	Mus musculus	0.2182	2.07561e+08	1.12833e+08	1.215e+08
Q9CPS5	26S proteasome non-ATPase regulatory subunit 8 OS=Mus musculus GN=Psmd8 PE=2 SV=2 - [Q9CPS5_MOUSE]	26S proteasome non-ATPase regulatory subunit 8 OS	Psmd8	Mus musculus	0.2249	2.07561e+08	2.02565e+08	6.20713e+07
Q3UKJ7	WD40 repeat-containing protein SMU1 OS=Mus musculus GN=Smu1 PE=2 SV=2 - [SMU1_MOUSE]	WD40 repeat-containing protein SMU1 OS	Smu1	Mus musculus	0.2222	2.06852e+08	5.86596e+07	1.15162e+08
E9QAS9	Fragile X mental retardation protein 1 homolog OS=Mus musculus GN=Fmr1 PE=4 SV=1 - [E9QAS9_MOUSE]	Fragile X mental retardation protein 1 homolog OS	Fmr1	Mus musculus	0.106	2.06674e+08	3.01388e+08	1.59959e+08
Q99LP6	GrpE protein homolog 1, mitochondrial OS=Mus musculus GN=Grpel1 PE=1 SV=1 - [GRPE1_MOUSE]	GrpE protein homolog 1, mitochondrial OS	Grpel1	Mus musculus	0.5945	2.06497e+08	2.00564e+08	1.16558e+08
Q9Z2K1	Keratin, type I cytoskeletal 16 OS=Mus musculus GN=Krt16 PE=1 SV=3 - [K1C16_MOUSE]	Keratin, type I cytoskeletal 16 OS	Krt16	Mus musculus	0.1727	2.0632e+08	6.82083e+08	6.9806e+08
Q9CS42	Ribose-phosphate pyrophosphokinase 2 OS=Mus musculus GN=Prps2 PE=1 SV=4 - [PRPS2_MOUSE]	Ribose-phosphate pyrophosphokinase 2 OS	Prps2	Mus musculus	0.3302	2.05965e+08	1.62035e+08	9.17103e+07
G3UXL2	Protein Prps1l3 OS=Mus musculus GN=Prps1l3 PE=3 SV=1 - [G3UXL2_MOUSE]	Protein Prps1l3 OS	Prps1l3	Mus musculus	0.4686	2.05965e+08	1.89055e+08	9.82741e+07
Q3TE40	Replication protein A 32 kDa subunit OS=Mus musculus GN=Rpa2 PE=2 SV=1 - [Q3TE40_MOUSE]	Replication protein A 32 kDa subunit OS	Rpa2	Mus musculus	0.2222	2.05965e+08	3.74274e+08	1.15269e+08
D3YZ09	H/ACA ribonucleoprotein complex subunit 1 (Fragment) OS=Mus musculus GN=Gar1 PE=4 SV=1 - [D3YZ09_MOUSE]	H/ACA ribonucleoprotein complex subunit 1 (Fragment) OS	Gar1	Mus musculus	0.2626	2.0561e+08	4.13053e+08	4.80091e+08
Q91VI7	Ribonuclease inhibitor OS=Mus musculus GN=Rnh1 PE=1 SV=1 - [RINI_MOUSE]	Ribonuclease inhibitor OS	Rnh1	Mus musculus	0.5877	2.05433e+08	2.17076e+08	1.57166e+08
P83917	Chromobox protein homolog 1 OS=Mus musculus GN=Cbx1 PE=1 SV=1 - [CBX1_MOUSE]	Chromobox protein homolog 1 OS	Cbx1	Mus musculus	0.5135	2.05433e+08	2.59273e+08	1.69842e+08
P31230	Aminoacyl tRNA synthase complex-interacting multifunctional protein 1 OS=Mus musculus GN=Aimp1 PE=1 SV=2 - [AIMP1_MOUSE]	Aminoacyl tRNA synthase complex-interacting multifunctional protein 1 OS	Aimp1	Mus musculus	0.4548	2.05433e+08	3.10811e+08	2.87259e+08
P10605	Cathepsin B OS=Mus musculus GN=Ctsb PE=1 SV=2 - [CATB_MOUSE]	Cathepsin B OS	Ctsb	Mus musculus	0.4395	2.049e+08	1.31763e+08	6.0954e+08
P62715	Serine/threonine-protein phosphatase 2A catalytic subunit beta isoform OS=Mus musculus GN=Ppp2cb PE=1 SV=1 - [PP2AB_MOUSE]	Serine/threonine-protein phosphatase 2A catalytic subunit beta isoform OS	Ppp2cb	Mus musculus	0.466	2.03659e+08	4.14971e+08	2.29464e+08
D3YUB9	Polyadenylate-binding protein 2 (Fragment) OS=Mus musculus GN=Pabpn1 PE=4 SV=2 - [D3YUB9_MOUSE]	Polyadenylate-binding protein 2 (Fragment) OS	Pabpn1	Mus musculus	0.4268	2.03481e+08	2.27834e+08	2.39992e+08
Q62261	Spectrin beta chain, non-erythrocytic 1 OS=Mus musculus GN=Sptbn1 PE=1 SV=2 - [SPTB2_MOUSE]	Spectrin beta chain, non-erythrocytic 1 OS	Sptbn1	Mus musculus	0.5066	2.03304e+08	2.47181e+08	2.23018e+08
Q9CZS1	Aldehyde dehydrogenase X, mitochondrial OS=Mus musculus GN=Aldh1b1 PE=1 SV=1 - [AL1B1_MOUSE]	Aldehyde dehydrogenase X, mitochondrial OS	Aldh1b1	Mus musculus	0.0385	2.02949e+08	2.0882e+08	2.41496e+08
P51859	Hepatoma-derived growth factor OS=Mus musculus GN=Hdgf PE=1 SV=2 - [HDGF_MOUSE]	Hepatoma-derived growth factor OS	Hdgf	Mus musculus	0.4852	2.02062e+08	6.85419e+08	2.97572e+08
O35685	Nuclear migration protein nudC OS=Mus musculus GN=Nudc PE=1 SV=1 - [NUDC_MOUSE]	Nuclear migration protein nudC OS	Nudc	Mus musculus	0.4277	2.01884e+08	4.2256e+08	1.34606e+08
A2A8V8	Serine/arginine repetitive matrix protein 1 OS=Mus musculus GN=Srrm1 PE=1 SV=1 - [A2A8V8_MOUSE]	Serine/arginine repetitive matrix protein 1 OS	Srrm1	Mus musculus	0.1793	2.0153e+08	4.47578e+07	1.67049e+07
P17095	High mobility group protein HMG-I/HMG-Y OS=Mus musculus GN=Hmga1 PE=1 SV=4 - [HMGA1_MOUSE]	High mobility group protein HMG-I/HMG-Y OS	Hmga1	Mus musculus	0.4112	2.01352e+08	3.81696e+08	6.56701e+08
O88696	ATP-dependent Clp protease proteolytic subunit, mitochondrial OS=Mus musculus GN=Clpp PE=1 SV=1 - [CLPP_MOUSE]	ATP-dependent Clp protease proteolytic subunit, mitochondrial OS	Clpp	Mus musculus	0.2206	2.00465e+08	3.23487e+08	1.97665e+08
Q9R1T2	SUMO-activating enzyme subunit 1 OS=Mus musculus GN=Sae1 PE=1 SV=1 - [SAE1_MOUSE]	SUMO-activating enzyme subunit 1 OS	Sae1	Mus musculus	0.5143	2.00465e+08	3.73607e+08	1.42233e+08
Q9CX86	Heterogeneous nuclear ribonucleoprotein A0 OS=Mus musculus GN=Hnrnpa0 PE=1 SV=1 - [ROA0_MOUSE]	Heterogeneous nuclear ribonucleoprotein A0 OS	Hnrnpa0	Mus musculus	0.341	2.00465e+08	4.45576e+08	3.35064e+08
Q60692	Proteasome subunit beta type-6 OS=Mus musculus GN=Psmb6 PE=1 SV=3 - [PSB6_MOUSE]	Proteasome subunit beta type-6 OS	Psmb6	Mus musculus	0.395	1.99933e+08	2.81373e+08	1.68875e+08
Q4VBE8	WD repeat-containing protein 18 OS=Mus musculus GN=Wdr18 PE=1 SV=1 - [WDR18_MOUSE]	WD repeat-containing protein 18 OS	Wdr18	Mus musculus	0.2738	1.99401e+08	2.89295e+08	2.90053e+08
Q8C196	Carbamoyl-phosphate synthase [ammonia], mitochondrial OS=Mus musculus GN=Cps1 PE=1 SV=2 - [CPSM_MOUSE]	Carbamoyl-phosphate synthase [ammonia], mitochondrial OS	Cps1	Mus musculus	0.0487	1.99401e+08	4.42991e+08	1.09253e+08
F6RJ39	Apoptotic chromatin condensation inducer in the nucleus (Fragment) OS=Mus musculus GN=Acin1 PE=1 SV=1 - [F6RJ39_MOUSE]	Apoptotic chromatin condensation inducer in the nucleus (Fragment) OS	Acin1	Mus musculus	0.173	1.96917e+08	1.26009e+08	1.07115e+08
Q8K224	N-acetyltransferase 10 OS=Mus musculus GN=Nat10 PE=2 SV=1 - [NAT10_MOUSE]	N-acetyltransferase 10 OS	Nat10	Mus musculus	0.3555	1.95853e+08	1.6362e+08	2.62551e+08
D3YYE1	Acidic leucine-rich nuclear phosphoprotein 32 family member A (Fragment) OS=Mus musculus GN=Anp32a PE=4 SV=1 - [D3YYE1_MOUSE]	Acidic leucine-rich nuclear phosphoprotein 32 family member A (Fragment) OS	Anp32a	Mus musculus	0.3586	1.95498e+08	4.26813e+08	2.16573e+08
Q9Z2N8	Actin-like protein 6A OS=Mus musculus GN=Actl6a PE=1 SV=2 - [ACL6A_MOUSE]	Actin-like protein 6A OS	Actl6a	Mus musculus	0.4079	1.95143e+08	2.75702e+08	2.55139e+08
P35293	Ras-related protein Rab-18 OS=Mus musculus GN=Rab18 PE=2 SV=2 - [RAB18_MOUSE]	Ras-related protein Rab-18 OS	Rab18	Mus musculus	0.568	1.94434e+08	2.49683e+08	2.15821e+08
O70378	ER membrane protein complex subunit 8 OS=Mus musculus GN=Emc8 PE=1 SV=1 - [EMC8_MOUSE]	ER membrane protein complex subunit 8 OS	Emc8	Mus musculus	0.4106	1.94079e+08	2.70698e+08	1.5405e+08
Q9CXW3	Calcyclin-binding protein OS=Mus musculus GN=Cacybp PE=1 SV=1 - [CYBP_MOUSE]	Calcyclin-binding protein OS	Cacybp	Mus musculus	0.4978	1.93724e+08	7.5105e+08	2.66956e+08
P08030	Adenine phosphoribosyltransferase OS=Mus musculus GN=Aprt PE=1 SV=2 - [APT_MOUSE]	Adenine phosphoribosyltransferase OS	Aprt	Mus musculus	0.5111	1.93192e+08	3.82947e+08	1.85204e+08
Q8QZY1	Eukaryotic translation initiation factor 3 subunit L OS=Mus musculus GN=Eif3l PE=1 SV=1 - [EIF3L_MOUSE]	Eukaryotic translation initiation factor 3 subunit L OS	Eif3l	Mus musculus	0.3316	1.93014e+08	3.28157e+08	1.63289e+08
Q07813	Apoptosis regulator BAX OS=Mus musculus GN=Bax PE=1 SV=1 - [BAX_MOUSE]	Apoptosis regulator BAX OS	Bax	Mus musculus	0.2344	1.93014e+08	3.41167e+08	1.8037e+08
Q9Z127	Large neutral amino acids transporter small subunit 1 OS=Mus musculus GN=Slc7a5 PE=1 SV=2 - [LAT1_MOUSE]	Large neutral amino acids transporter small subunit 1 OS	Slc7a5	Mus musculus	0.0605	1.92837e+08	9.43191e+07	1.8037e+08
E9PVP3	Mannose-P-dolichol utilization defect 1 protein OS=Mus musculus GN=Mpdu1 PE=4 SV=1 - [E9PVP3_MOUSE]	Mannose-P-dolichol utilization defect 1 protein OS	Mpdu1	Mus musculus	0.0917	1.92837e+08	2.92631e+08	2.96176e+08
O70194	Eukaryotic translation initiation factor 3 subunit D OS=Mus musculus GN=Eif3d PE=1 SV=2 - [EIF3D_MOUSE]	Eukaryotic translation initiation factor 3 subunit D OS	Eif3d	Mus musculus	0.3394	1.92837e+08	4.02045e+08	2.8973e+08
Q8K019	Bcl-2-associated transcription factor 1 OS=Mus musculus GN=Bclaf1 PE=1 SV=2 - [BCLF1_MOUSE]	Bcl-2-associated transcription factor 1 OS	Bclaf1	Mus musculus	0.1915	1.9266e+08	1.33931e+08	1.56306e+08
Q9D0F3	Protein ERGIC-53 OS=Mus musculus GN=Lman1 PE=2 SV=1 - [LMAN1_MOUSE]	Protein ERGIC-53 OS	Lman1	Mus musculus	0.2244	1.92482e+08	1.60784e+08	1.73602e+08
E9PVC6	Eukaryotic translation initiation factor 4 gamma 1 OS=Mus musculus GN=Eif4g1 PE=1 SV=1 - [E9PVC6_MOUSE]	Eukaryotic translation initiation factor 4 gamma 1 OS	Eif4g1	Mus musculus	0.2402	1.92482e+08	3.12396e+08	1.49538e+08
Q3U4W8	Ubiquitin carboxyl-terminal hydrolase OS=Mus musculus GN=Usp5 PE=1 SV=1 - [Q3U4W8_MOUSE]	Ubiquitin carboxyl-terminal hydrolase OS	Usp5	Mus musculus	0.3904	1.9195e+08	2.87377e+08	1.41266e+08
Q9CR16	Peptidyl-prolyl cis-trans isomerase D OS=Mus musculus GN=Ppid PE=1 SV=3 - [PPID_MOUSE]	Peptidyl-prolyl cis-trans isomerase D OS	Ppid	Mus musculus	0.4405	1.9195e+08	4.1864e+08	1.11079e+08
P62267	40S ribosomal protein S23 OS=Mus musculus GN=Rps23 PE=1 SV=3 - [RS23_MOUSE]	40S ribosomal protein S23 OS	Rps23	Mus musculus	0.3566	1.9195e+08	5.04703e+08	2.81244e+08
A2AVJ7	Ribosome-binding protein 1 OS=Mus musculus GN=Rrbp1 PE=1 SV=1 - [A2AVJ7_MOUSE]	Ribosome-binding protein 1 OS	Rrbp1	Mus musculus	0.2992	1.91773e+08	1.361e+08	1.93046e+08
P13439	Uridine 5'-monophosphate synthase OS=Mus musculus GN=Umps PE=2 SV=3 - [UMPS_MOUSE]	Uridine 5'-monophosphate synthase OS	Umps	Mus musculus	0.5156	1.90886e+08	2.73701e+08	1.65545e+08
O08784	Treacle protein OS=Mus musculus GN=Tcof1 PE=1 SV=1 - [TCOF_MOUSE]	Treacle protein OS	Tcof1	Mus musculus	0.1917	1.90708e+08	1.06495e+08	2.62659e+08
Q8R010	Aminoacyl tRNA synthase complex-interacting multifunctional protein 2 OS=Mus musculus GN=Aimp2 PE=1 SV=2 - [AIMP2_MOUSE]	Aminoacyl tRNA synthase complex-interacting multifunctional protein 2 OS	Aimp2	Mus musculus	0.2813	1.90531e+08	2.35673e+08	1.30739e+08
P05201	Aspartate aminotransferase, cytoplasmic OS=Mus musculus GN=Got1 PE=1 SV=3 - [AATC_MOUSE]	Aspartate aminotransferase, cytoplasmic OS	Got1	Mus musculus	0.3971	1.90531e+08	5.52572e+08	2.6094e+08
Q07417	Short-chain specific acyl-CoA dehydrogenase, mitochondrial OS=Mus musculus GN=Acads PE=1 SV=2 - [ACADS_MOUSE]	Short-chain specific acyl-CoA dehydrogenase, mitochondrial OS	Acads	Mus musculus	0.5	1.89999e+08	1.35016e+08	1.88534e+08
Q6P542	ATP-binding cassette sub-family F member 1 OS=Mus musculus GN=Abcf1 PE=1 SV=1 - [ABCF1_MOUSE]	ATP-binding cassette sub-family F member 1 OS	Abcf1	Mus musculus	0.3238	1.89999e+08	1.75295e+08	1.97988e+08
Q91W43	Glycine dehydrogenase (decarboxylating), mitochondrial OS=Mus musculus GN=Gldc PE=1 SV=1 - [GCSP_MOUSE]	Glycine dehydrogenase (decarboxylating), mitochondrial OS	Gldc	Mus musculus	0.318	1.89466e+08	3.12145e+08	2.14531e+08
A0A087WR50	Fibronectin OS=Mus musculus GN=Fn1 PE=1 SV=1 - [A0A087WR50_MOUSE]	Fibronectin OS	Fn1	Mus musculus	0.3977	1.89111e+08	8.44786e+07	4.9556e+08
P29758	Ornithine aminotransferase, mitochondrial OS=Mus musculus GN=Oat PE=1 SV=1 - [OAT_MOUSE]	Ornithine aminotransferase, mitochondrial OS	Oat	Mus musculus	0.4374	1.88934e+08	1.52945e+08	2.28927e+08
P61089	Ubiquitin-conjugating enzyme E2 N OS=Mus musculus GN=Ube2n PE=1 SV=1 - [UBE2N_MOUSE]	Ubiquitin-conjugating enzyme E2 N OS	Ube2n	Mus musculus	0.5395	1.88934e+08	4.11635e+08	1.55984e+08
Q9D1A2	Cytosolic non-specific dipeptidase OS=Mus musculus GN=Cndp2 PE=1 SV=1 - [CNDP2_MOUSE]	Cytosolic non-specific dipeptidase OS	Cndp2	Mus musculus	0.5495	1.88757e+08	3.20235e+08	2.30216e+08
Q6P5B0	RRP12-like protein OS=Mus musculus GN=Rrp12 PE=1 SV=1 - [RRP12_MOUSE]	RRP12-like protein OS	Rrp12	Mus musculus	0.2556	1.88224e+08	1.71626e+08	3.00258e+08
Q9CRB2	H/ACA ribonucleoprotein complex subunit 2 OS=Mus musculus GN=Nhp2 PE=2 SV=1 - [NHP2_MOUSE]	H/ACA ribonucleoprotein complex subunit 2 OS	Nhp2	Mus musculus	0.3464	1.8787e+08	2.73367e+08	5.23491e+08
Q8R326	Paraspeckle component 1 OS=Mus musculus GN=Pspc1 PE=1 SV=1 - [PSPC1_MOUSE]	Paraspeckle component 1 OS	Pspc1	Mus musculus	0.1683	1.87515e+08	2.61525e+08	1.73924e+08
Q9ERU9	E3 SUMO-protein ligase RanBP2 OS=Mus musculus GN=Ranbp2 PE=1 SV=2 - [RBP2_MOUSE]	E3 SUMO-protein ligase RanBP2 OS	Ranbp2	Mus musculus	0.3112	1.86983e+08	1.61452e+08	2.69964e+08
P63037	DnaJ homolog subfamily A member 1 OS=Mus musculus GN=Dnaja1 PE=1 SV=1 - [DNJA1_MOUSE]	DnaJ homolog subfamily A member 1 OS	Dnaja1	Mus musculus	0.4685	1.86983e+08	2.98719e+08	2.47189e+08
Q9D0M3	Cytochrome c1, heme protein, mitochondrial OS=Mus musculus GN=Cyc1 PE=1 SV=1 - [CY1_MOUSE]	Cytochrome c1, heme protein, mitochondrial OS	Cyc1	Mus musculus	0.3231	1.86805e+08	3.10894e+08	2.99184e+08
P08122	Collagen alpha-2(IV) chain OS=Mus musculus GN=Col4a2 PE=2 SV=4 - [CO4A2_MOUSE]	Collagen alpha-2(IV) chain OS	Col4a2	Mus musculus	0.0767	1.86628e+08	8.42284e+07	2.24737e+08
D3YW87	Filamin-C OS=Mus musculus GN=Flnc PE=1 SV=1 - [D3YW87_MOUSE]	Filamin-C OS	Flnc	Mus musculus	0.1749	1.86628e+08	2.90046e+08	2.43322e+08
Q6XLQ8	Calumenin OS=Mus musculus GN=Calu PE=1 SV=1 - [Q6XLQ8_MOUSE]	Calumenin OS	Calu	Mus musculus	0.5333	1.85918e+08	2.75869e+08	5.76238e+08
Q8VCR4	0610038D11Rik protein OS=Mus musculus GN=Trmt112 PE=2 SV=1 - [Q8VCR4_MOUSE]	0610038D11Rik protein OS	Trmt112	Mus musculus	0.1204	1.85918e+08	3.23737e+08	0
Q8BX22	Sal-like protein 4 OS=Mus musculus GN=Sall4 PE=1 SV=2 - [SALL4_MOUSE]	Sal-like protein 4 OS	Sall4	Mus musculus	0.239	1.85741e+08	1.5011e+08	2.84037e+08
P14094	Sodium/potassium-transporting ATPase subunit beta-1 OS=Mus musculus GN=Atp1b1 PE=1 SV=1 - [AT1B1_MOUSE]	Sodium/potassium-transporting ATPase subunit beta-1 OS	Atp1b1	Mus musculus	0.2796	1.85741e+08	2.85793e+08	4.33682e+08
Q7TNV0	Protein DEK OS=Mus musculus GN=Dek PE=1 SV=1 - [DEK_MOUSE]	Protein DEK OS	Dek	Mus musculus	0.2105	1.85741e+08	4.03629e+08	1.9455e+08
Q9D819	Inorganic pyrophosphatase OS=Mus musculus GN=Ppa1 PE=1 SV=1 - [IPYR_MOUSE]	Inorganic pyrophosphatase OS	Ppa1	Mus musculus	0.6955	1.85563e+08	3.74775e+08	1.26764e+08
D3Z4V1	Pleiotropic regulator 1 OS=Mus musculus GN=Plrg1 PE=4 SV=1 - [D3Z4V1_MOUSE]	Pleiotropic regulator 1 OS	Plrg1	Mus musculus	0.3313	1.85386e+08	6.61068e+07	7.79382e+07
Q6ZQL4	WD repeat-containing protein 43 OS=Mus musculus GN=Wdr43 PE=2 SV=2 - [WDR43_MOUSE]	WD repeat-containing protein 43 OS	Wdr43	Mus musculus	0.26	1.85209e+08	1.50861e+08	2.23126e+08
P59235	Nucleoporin Nup43 OS=Mus musculus GN=Nup43 PE=2 SV=2 - [NUP43_MOUSE]	Nucleoporin Nup43 OS	Nup43	Mus musculus	0.2368	1.85031e+08	1.54863e+08	2.00566e+08
Q9DCC8	Mitochondrial import receptor subunit TOM20 homolog OS=Mus musculus GN=Tomm20 PE=1 SV=1 - [TOM20_MOUSE]	Mitochondrial import receptor subunit TOM20 homolog OS	Tomm20	Mus musculus	0.2207	1.84676e+08	4.67176e+07	3.1938e+07
Q9CRC0	Vitamin K epoxide reductase complex subunit 1 OS=Mus musculus GN=Vkorc1 PE=2 SV=1 - [VKOR1_MOUSE]	Vitamin K epoxide reductase complex subunit 1 OS	Vkorc1	Mus musculus	0.0807	1.84676e+08	1.43272e+08	2.38917e+08
Q99MR6	Serrate RNA effector molecule homolog OS=Mus musculus GN=Srrt PE=1 SV=1 - [SRRT_MOUSE]	Serrate RNA effector molecule homolog OS	Srrt	Mus musculus	0.184	1.84499e+08	1.44689e+08	1.34391e+08
O08749	Dihydrolipoyl dehydrogenase, mitochondrial OS=Mus musculus GN=Dld PE=1 SV=2 - [DLDH_MOUSE]	Dihydrolipoyl dehydrogenase, mitochondrial OS	Dld	Mus musculus	0.3026	1.84499e+08	2.01481e+08	1.74246e+08
Q99LF4	tRNA-splicing ligase RtcB homolog OS=Mus musculus GN=Rtcb PE=2 SV=1 - [RTCB_MOUSE]	tRNA-splicing ligase RtcB homolog OS	Rtcb	Mus musculus	0.4436	1.84499e+08	2.81623e+08	1.7242e+08
F6QKK2	ADP-ribosylation factor-like protein 8A (Fragment) OS=Mus musculus GN=Arl8a PE=4 SV=1 - [F6QKK2_MOUSE]	ADP-ribosylation factor-like protein 8A (Fragment) OS	Arl8a	Mus musculus	0.4909	1.84322e+08	4.72179e+07	1.25475e+08
Q9CQW2	ADP-ribosylation factor-like protein 8B OS=Mus musculus GN=Arl8b PE=2 SV=1 - [ARL8B_MOUSE]	ADP-ribosylation factor-like protein 8B OS	Arl8b	Mus musculus	0.3978	1.84322e+08	5.14627e+07	1.25475e+08
P19536	Cytochrome c oxidase subunit 5B, mitochondrial OS=Mus musculus GN=Cox5b PE=1 SV=1 - [COX5B_MOUSE]	Cytochrome c oxidase subunit 5B, mitochondrial OS	Cox5b	Mus musculus	0.2344	1.83789e+08	2.91213e+08	3.00473e+08
Q9CQ80	Vacuolar protein-sorting-associated protein 25 OS=Mus musculus GN=Vps25 PE=2 SV=1 - [VPS25_MOUSE]	Vacuolar protein-sorting-associated protein 25 OS	Vps25	Mus musculus	0.3011	1.83435e+08	5.38811e+07	0
P63001	Ras-related C3 botulinum toxin substrate 1 OS=Mus musculus GN=Rac1 PE=1 SV=1 - [RAC1_MOUSE]	Ras-related C3 botulinum toxin substrate 1 OS	Rac1	Mus musculus	0.3906	1.83257e+08	3.59347e+08	2.38917e+08
Q9R190	Metastasis-associated protein MTA2 OS=Mus musculus GN=Mta2 PE=1 SV=1 - [MTA2_MOUSE]	Metastasis-associated protein MTA2 OS	Mta2	Mus musculus	0.2725	1.8308e+08	1.56365e+08	1.74354e+08
Q9Z1F9	SUMO-activating enzyme subunit 2 OS=Mus musculus GN=Uba2 PE=1 SV=1 - [SAE2_MOUSE]	SUMO-activating enzyme subunit 2 OS	Uba2	Mus musculus	0.4577	1.8308e+08	2.963e+08	1.43952e+08
P97807	Fumarate hydratase, mitochondrial OS=Mus musculus GN=Fh PE=1 SV=3 - [FUMH_MOUSE]	Fumarate hydratase, mitochondrial OS	Fh	Mus musculus	0.4477	1.82725e+08	2.68113e+08	1.98095e+08
Q923G2	DNA-directed RNA polymerases I, II, and III subunit RPABC3 OS=Mus musculus GN=Polr2h PE=2 SV=3 - [RPAB3_MOUSE]	DNA-directed RNA polymerases I, II, and III subunit RPABC3 OS	Polr2h	Mus musculus	0.2867	1.82548e+08	1.39352e+08	5.5905e+07
Q8BH74	Nuclear pore complex protein Nup107 OS=Mus musculus GN=Nup107 PE=2 SV=1 - [NU107_MOUSE]	Nuclear pore complex protein Nup107 OS	Nup107	Mus musculus	0.4212	1.8237e+08	1.72877e+08	2.03359e+08
Q9Z1Q9	Valine--tRNA ligase OS=Mus musculus GN=Vars PE=2 SV=1 - [SYVC_MOUSE]	Valine--tRNA ligase OS	Vars	Mus musculus	0.3207	1.82193e+08	3.09894e+08	1.67908e+08
Q9CR51	V-type proton ATPase subunit G 1 OS=Mus musculus GN=Atp6v1g1 PE=2 SV=3 - [VATG1_MOUSE]	V-type proton ATPase subunit G 1 OS	Atp6v1g1	Mus musculus	0.2797	1.81838e+08	1.75295e+07	8.00438e+06
Q99LE6	ATP-binding cassette sub-family F member 2 OS=Mus musculus GN=Abcf2 PE=2 SV=1 - [ABCF2_MOUSE]	ATP-binding cassette sub-family F member 2 OS	Abcf2	Mus musculus	0.2675	1.81838e+08	1.92308e+08	1.26549e+08
P23475	X-ray repair cross-complementing protein 6 OS=Mus musculus GN=Xrcc6 PE=1 SV=5 - [XRCC6_MOUSE]	X-ray repair cross-complementing protein 6 OS	Xrcc6	Mus musculus	0.278	1.81838e+08	2.27333e+08	7.86365e+07
P02469	Laminin subunit beta-1 OS=Mus musculus GN=Lamb1 PE=1 SV=3 - [LAMB1_MOUSE]	Laminin subunit beta-1 OS	Lamb1	Mus musculus	0.477	1.81661e+08	1.62119e+08	4.41095e+08
Q08288	Cell growth-regulating nucleolar protein OS=Mus musculus GN=Lyar PE=1 SV=2 - [LYAR_MOUSE]	Cell growth-regulating nucleolar protein OS	Lyar	Mus musculus	0.3428	1.81483e+08	1.5428e+08	3.09282e+08
G3UWX1	Replication factor C subunit 1 OS=Mus musculus GN=Rfc1 PE=1 SV=1 - [G3UWX1_MOUSE]	Replication factor C subunit 1 OS	Rfc1	Mus musculus	0.1097	1.81128e+08	2.25916e+08	1.47282e+08
Q9D8W5	26S proteasome non-ATPase regulatory subunit 12 OS=Mus musculus GN=Psmd12 PE=1 SV=4 - [PSD12_MOUSE]	26S proteasome non-ATPase regulatory subunit 12 OS	Psmd12	Mus musculus	0.3904	1.80774e+08	4.88525e+08	1.71776e+08
E9PUA5	Kinesin-like protein OS=Mus musculus GN=Kifc5b PE=3 SV=1 - [E9PUA5_MOUSE]	Kinesin-like protein OS	Kifc5b	Mus musculus	0.2842	1.80419e+08	1.67873e+08	2.1668e+08
Q9QWT9	Kinesin-like protein KIFC1 OS=Mus musculus GN=Kifc1 PE=1 SV=2 - [KIFC1_MOUSE]	Kinesin-like protein KIFC1 OS	Kifc1	Mus musculus	0.276	1.80419e+08	1.67873e+08	2.1668e+08
P53994	Ras-related protein Rab-2A OS=Mus musculus GN=Rab2a PE=1 SV=1 - [RAB2A_MOUSE]	Ras-related protein Rab-2A OS	Rab2a	Mus musculus	0.4387	1.80241e+08	2.11905e+08	2.18614e+08
A0A087WSN6	Fibronectin OS=Mus musculus GN=Fn1 PE=1 SV=1 - [A0A087WSN6_MOUSE]	Fibronectin OS	Fn1	Mus musculus	0.3981	1.79709e+08	8.44786e+07	4.9556e+08
Q6P5B5	Fragile X mental retardation syndrome-related protein 2 OS=Mus musculus GN=Fxr2 PE=1 SV=1 - [Q6P5B5_MOUSE]	Fragile X mental retardation syndrome-related protein 2 OS	Fxr2	Mus musculus	0.3338	1.79532e+08	3.69604e+08	1.8703e+08
Q9WVR4	Fragile X mental retardation syndrome-related protein 2 OS=Mus musculus GN=Fxr2 PE=1 SV=1 - [FXR2_MOUSE]	Fragile X mental retardation syndrome-related protein 2 OS	Fxr2	Mus musculus	0.26	1.79532e+08	3.69604e+08	1.94335e+08
P62774	Myotrophin OS=Mus musculus GN=Mtpn PE=1 SV=2 - [MTPN_MOUSE]	Myotrophin OS	Mtpn	Mus musculus	0.2542	1.79177e+08	2.47265e+08	1.89823e+08
Q9D2M8	Ubiquitin-conjugating enzyme E2 variant 2 OS=Mus musculus GN=Ube2v2 PE=2 SV=4 - [UB2V2_MOUSE]	Ubiquitin-conjugating enzyme E2 variant 2 OS	Ube2v2	Mus musculus	0.331	1.79e+08	3.10144e+08	2.18721e+08
Q9Z1Q5	Chloride intracellular channel protein 1 OS=Mus musculus GN=Clic1 PE=1 SV=3 - [CLIC1_MOUSE]	Chloride intracellular channel protein 1 OS	Clic1	Mus musculus	0.3776	1.78645e+08	1.61618e+08	1.47497e+08
O55091	Protein IMPACT OS=Mus musculus GN=Impact PE=1 SV=2 - [IMPCT_MOUSE]	Protein IMPACT OS	Impact	Mus musculus	0.5031	1.78645e+08	1.71793e+08	6.05028e+07
A2A6H0	LIM and SH3 domain protein 1 (Fragment) OS=Mus musculus GN=Lasp1 PE=1 SV=1 - [A2A6H0_MOUSE]	LIM and SH3 domain protein 1 (Fragment) OS	Lasp1	Mus musculus	0.3387	1.78645e+08	3.14981e+08	1.32994e+08
P20108	Thioredoxin-dependent peroxide reductase, mitochondrial OS=Mus musculus GN=Prdx3 PE=1 SV=1 - [PRDX3_MOUSE]	Thioredoxin-dependent peroxide reductase, mitochondrial OS	Prdx3	Mus musculus	0.3346	1.78467e+08	3.64267e+08	2.00673e+08
Q9CPQ3	Mitochondrial import receptor subunit TOM22 homolog OS=Mus musculus GN=Tomm22 PE=2 SV=3 - [TOM22_MOUSE]	Mitochondrial import receptor subunit TOM22 homolog OS	Tomm22	Mus musculus	0.338	1.78113e+08	3.05807e+08	1.3654e+08
P27601	Guanine nucleotide-binding protein subunit alpha-13 OS=Mus musculus GN=Gna13 PE=1 SV=1 - [GNA13_MOUSE]	Guanine nucleotide-binding protein subunit alpha-13 OS	Gna13	Mus musculus	0.4271	1.77758e+08	1.52862e+08	1.99492e+08
P61161	Actin-related protein 2 OS=Mus musculus GN=Actr2 PE=1 SV=1 - [ARP2_MOUSE]	Actin-related protein 2 OS	Actr2	Mus musculus	0.2284	1.7758e+08	2.27583e+08	1.50075e+08
Q8BMJ3	Eukaryotic translation initiation factor 1A, X-chromosomal OS=Mus musculus GN=Eif1ax PE=2 SV=3 - [IF1AX_MOUSE]	Eukaryotic translation initiation factor 1A, X-chromosomal OS	Eif1ax	Mus musculus	0.3333	1.7703e+08	1.90973e+08	2.13028e+08
Q8JZQ9	Eukaryotic translation initiation factor 3 subunit B OS=Mus musculus GN=Eif3b PE=1 SV=1 - [EIF3B_MOUSE]	Eukaryotic translation initiation factor 3 subunit B OS	Eif3b	Mus musculus	0.4545	1.7664e+08	3.39249e+08	1.80155e+08
Q9DB15	39S ribosomal protein L12, mitochondrial OS=Mus musculus GN=Mrpl12 PE=1 SV=2 - [RM12_MOUSE]	39S ribosomal protein L12, mitochondrial OS	Mrpl12	Mus musculus	0.1841	1.75771e+08	3.11311e+08	2.44181e+08
Q8C570	mRNA export factor OS=Mus musculus GN=Rae1 PE=1 SV=1 - [RAE1L_MOUSE]	mRNA export factor OS	Rae1	Mus musculus	0.4837	1.7554e+08	1.93558e+08	2.48371e+08
Q61166	Microtubule-associated protein RP/EB family member 1 OS=Mus musculus GN=Mapre1 PE=1 SV=3 - [MARE1_MOUSE]	Microtubule-associated protein RP/EB family member 1 OS	Mapre1	Mus musculus	0.3582	1.75274e+08	2.62276e+08	8.41797e+07
Q8BFY9	Transportin-1 OS=Mus musculus GN=Tnpo1 PE=1 SV=2 - [TNPO1_MOUSE]	Transportin-1 OS	Tnpo1	Mus musculus	0.2183	1.75097e+08	3.19234e+08	1.63504e+08
Q9CWU9	Nucleoporin Nup37 OS=Mus musculus GN=Nup37 PE=2 SV=2 - [NUP37_MOUSE]	Nucleoporin Nup37 OS	Nup37	Mus musculus	0.4018	1.74529e+08	1.21923e+08	1.44597e+08
P14901	Heme oxygenase 1 OS=Mus musculus GN=Hmox1 PE=1 SV=1 - [HMOX1_MOUSE]	Heme oxygenase 1 OS	Hmox1	Mus musculus	0.4291	1.74139e+08	2.26249e+08	3.76102e+08
Q8CIE6	Coatomer subunit alpha OS=Mus musculus GN=Copa PE=1 SV=2 - [COPA_MOUSE]	Coatomer subunit alpha OS	Copa	Mus musculus	0.3186	1.7389e+08	2.03733e+08	1.17418e+08
Q8BH95	Enoyl-CoA hydratase, mitochondrial OS=Mus musculus GN=Echs1 PE=1 SV=1 - [ECHM_MOUSE]	Enoyl-CoA hydratase, mitochondrial OS	Echs1	Mus musculus	0.2586	1.73713e+08	2.86043e+08	3.47956e+08
Q99KV1	DnaJ homolog subfamily B member 11 OS=Mus musculus GN=Dnajb11 PE=1 SV=1 - [DJB11_MOUSE]	DnaJ homolog subfamily B member 11 OS	Dnajb11	Mus musculus	0.3464	1.73447e+08	1.83218e+08	1.62859e+08
P48771	Cytochrome c oxidase subunit 7A2, mitochondrial OS=Mus musculus GN=Cox7a2 PE=1 SV=2 - [CX7A2_MOUSE]	Cytochrome c oxidase subunit 7A2, mitochondrial OS	Cox7a2	Mus musculus	0.2771	1.73252e+08	1.71876e+08	2.44611e+08
Q9WTX5	S-phase kinase-associated protein 1 OS=Mus musculus GN=Skp1 PE=1 SV=3 - [SKP1_MOUSE]	S-phase kinase-associated protein 1 OS	Skp1	Mus musculus	0.6442	1.73252e+08	4.3707e+08	2.70501e+08
Q9WUK4	Replication factor C subunit 2 OS=Mus musculus GN=Rfc2 PE=2 SV=1 - [RFC2_MOUSE]	Replication factor C subunit 2 OS	Rfc2	Mus musculus	0.4069	1.72826e+08	2.08486e+08	8.41045e+07
E9Q6R3	Vesicle-trafficking protein SEC22b OS=Mus musculus GN=Sec22b PE=1 SV=1 - [E9Q6R3_MOUSE]	Vesicle-trafficking protein SEC22b OS	Sec22b	Mus musculus	0.2711	1.72453e+08	1.08079e+08	1.56736e+08
Q99JI6	Ras-related protein Rap-1b OS=Mus musculus GN=Rap1b PE=2 SV=2 - [RAP1B_MOUSE]	Ras-related protein Rap-1b OS	Rap1b	Mus musculus	0.4076	1.724e+08	1.92308e+08	2.18077e+08
Q91Z50	Flap endonuclease 1 OS=Mus musculus GN=Fen1 PE=1 SV=1 - [Q91Z50_MOUSE]	Flap endonuclease 1 OS	Fen1	Mus musculus	0.4605	1.72294e+08	2.53019e+08	1.33424e+08
Q91YK2	Ribosomal RNA processing protein 1 homolog B OS=Mus musculus GN=Rrp1b PE=1 SV=2 - [RRP1B_MOUSE]	Ribosomal RNA processing protein 1 homolog B OS	Rrp1b	Mus musculus	0.4365	1.72276e+08	1.22757e+08	2.79954e+08
P05532	Mast/stem cell growth factor receptor Kit OS=Mus musculus GN=Kit PE=1 SV=3 - [KIT_MOUSE]	Mast/stem cell growth factor receptor Kit OS	Kit	Mus musculus	0.0501	1.72116e+08	2.48265e+08	1.46638e+08
P26618	Platelet-derived growth factor receptor alpha OS=Mus musculus GN=Pdgfra PE=1 SV=3 - [PGFRA_MOUSE]	Platelet-derived growth factor receptor alpha OS	Pdgfra	Mus musculus	0.1267	1.72116e+08	2.48265e+08	1.46638e+08
Q80W54	CAAX prenyl protease 1 homolog OS=Mus musculus GN=Zmpste24 PE=1 SV=2 - [FACE1_MOUSE]	CAAX prenyl protease 1 homolog OS	Zmpste24	Mus musculus	0.1411	1.7201e+08	5.42814e+07	7.89158e+07
Q9CR62	Mitochondrial 2-oxoglutarate/malate carrier protein OS=Mus musculus GN=Slc25a11 PE=1 SV=3 - [M2OM_MOUSE]	Mitochondrial 2-oxoglutarate/malate carrier protein OS	Slc25a11	Mus musculus	0.1497	1.7185e+08	1.57866e+08	1.54587e+08
E9Q7G0	Protein Numa1 OS=Mus musculus GN=Numa1 PE=1 SV=1 - [E9Q7G0_MOUSE]	Protein Numa1 OS	Numa1	Mus musculus	0.3563	1.71318e+08	9.58202e+07	3.06274e+08
Q3U1J4	DNA damage-binding protein 1 OS=Mus musculus GN=Ddb1 PE=1 SV=2 - [DDB1_MOUSE]	DNA damage-binding protein 1 OS	Ddb1	Mus musculus	0.3395	1.70555e+08	2.94549e+08	1.35788e+08
Q8CDN6	Thioredoxin-like protein 1 OS=Mus musculus GN=Txnl1 PE=2 SV=3 - [TXNL1_MOUSE]	Thioredoxin-like protein 1 OS	Txnl1	Mus musculus	0.3806	1.70395e+08	4.89359e+08	2.271e+08
Q80YR5	Scaffold attachment factor B2 OS=Mus musculus GN=Safb2 PE=2 SV=2 - [SAFB2_MOUSE]	Scaffold attachment factor B2 OS	Safb2	Mus musculus	0.1524	1.70271e+08	1.33431e+08	2.1625e+08
D3YXK2	Scaffold attachment factor B1 OS=Mus musculus GN=Safb PE=1 SV=2 - [SAFB1_MOUSE]	Scaffold attachment factor B1 OS	Safb	Mus musculus	0.1793	1.70271e+08	1.33431e+08	2.676e+08
Q9R1P0	Proteasome subunit alpha type-4 OS=Mus musculus GN=Psma4 PE=1 SV=1 - [PSA4_MOUSE]	Proteasome subunit alpha type-4 OS	Psma4	Mus musculus	0.3103	1.68604e+08	3.85699e+08	1.29342e+08
Q9D8M4	60S ribosomal protein L7-like 1 OS=Mus musculus GN=Rpl7l1 PE=2 SV=1 - [RL7L_MOUSE]	60S ribosomal protein L7-like 1 OS	Rpl7l1	Mus musculus	0.378	1.68178e+08	2.15158e+08	2.55139e+08
Q99P88	Nuclear pore complex protein Nup155 OS=Mus musculus GN=Nup155 PE=1 SV=1 - [NU155_MOUSE]	Nuclear pore complex protein Nup155 OS	Nup155	Mus musculus	0.2624	1.67965e+08	1.9531e+08	2.58469e+08
E9QND8	Atlastin-2 OS=Mus musculus GN=Atl2 PE=4 SV=1 - [E9QND8_MOUSE]	Atlastin-2 OS	Atl2	Mus musculus	0.2354	1.67841e+08	1.42021e+08	1.74354e+08
Q8R0G9	Nuclear pore complex protein Nup133 OS=Mus musculus GN=Nup133 PE=1 SV=2 - [NU133_MOUSE]	Nuclear pore complex protein Nup133 OS	Nup133	Mus musculus	0.355	1.67717e+08	1.75212e+08	2.36554e+08
P59325	Eukaryotic translation initiation factor 5 OS=Mus musculus GN=Eif5 PE=1 SV=1 - [IF5_MOUSE]	Eukaryotic translation initiation factor 5 OS	Eif5	Mus musculus	0.2821	1.67646e+08	4.31066e+08	8.24716e+07
Q60737	Casein kinase II subunit alpha OS=Mus musculus GN=Csnk2a1 PE=1 SV=2 - [CSK21_MOUSE]	Casein kinase II subunit alpha OS	Csnk2a1	Mus musculus	0.4962	1.67539e+08	3.47088e+08	1.7328e+08
Q8BU30	Isoleucine--tRNA ligase, cytoplasmic OS=Mus musculus GN=Iars PE=2 SV=2 - [SYIC_MOUSE]	Isoleucine--tRNA ligase, cytoplasmic OS	Iars	Mus musculus	0.3376	1.67451e+08	2.70698e+08	1.38473e+08
P21619	Lamin-B2 OS=Mus musculus GN=Lmnb2 PE=1 SV=2 - [LMNB2_MOUSE]	Lamin-B2 OS	Lmnb2	Mus musculus	0.4262	1.67167e+08	1.47358e+08	4.06074e+08
Q3V3R1	Monofunctional C1-tetrahydrofolate synthase, mitochondrial OS=Mus musculus GN=Mthfd1l PE=1 SV=2 - [C1TM_MOUSE]	Monofunctional C1-tetrahydrofolate synthase, mitochondrial OS	Mthfd1l	Mus musculus	0.3562	1.67114e+08	1.83468e+08	1.85311e+08
Q62241	U1 small nuclear ribonucleoprotein C OS=Mus musculus GN=Snrpc PE=2 SV=1 - [RU1C_MOUSE]	U1 small nuclear ribonucleoprotein C OS	Snrpc	Mus musculus	0.1887	1.67078e+08	3.51841e+08	1.50505e+08
P26638	Serine--tRNA ligase, cytoplasmic OS=Mus musculus GN=Sars PE=2 SV=3 - [SYSC_MOUSE]	Serine--tRNA ligase, cytoplasmic OS	Sars	Mus musculus	0.4238	1.67078e+08	4.99449e+08	1.95087e+08
Q61598	Rab GDP dissociation inhibitor beta OS=Mus musculus GN=Gdi2 PE=1 SV=1 - [GDIB_MOUSE]	Rab GDP dissociation inhibitor beta OS	Gdi2	Mus musculus	0.6831	1.66901e+08	5.69e+08	2.17325e+08
O70503	Estradiol 17-beta-dehydrogenase 12 OS=Mus musculus GN=Hsd17b12 PE=2 SV=1 - [DHB12_MOUSE]	Estradiol 17-beta-dehydrogenase 12 OS	Hsd17b12	Mus musculus	0.1923	1.66883e+08	2.2775e+08	2.42248e+08
O88983	Syntaxin-8 OS=Mus musculus GN=Stx8 PE=1 SV=1 - [STX8_MOUSE]	Syntaxin-8 OS	Stx8	Mus musculus	0.2585	1.66688e+08	2.40676e+07	2.7222e+07
P97384	Annexin A11 OS=Mus musculus GN=Anxa11 PE=1 SV=2 - [ANX11_MOUSE]	Annexin A11 OS	Anxa11	Mus musculus	0.3121	1.6667e+08	1.3635e+08	1.05837e+08
A2BE28	Ribosomal biogenesis protein LAS1L OS=Mus musculus GN=Las1l PE=1 SV=1 - [LAS1L_MOUSE]	Ribosomal biogenesis protein LAS1L OS	Las1l	Mus musculus	0.2642	1.6667e+08	2.16992e+08	1.94013e+08
G5E870	E3 ubiquitin-protein ligase TRIP12 OS=Mus musculus GN=Trip12 PE=1 SV=1 - [TRIPC_MOUSE]	E3 ubiquitin-protein ligase TRIP12 OS	Trip12	Mus musculus	0.2617	1.66635e+08	1.69041e+08	1.62107e+08
Q9EQ61	Pescadillo homolog OS=Mus musculus GN=Pes1 PE=1 SV=1 - [PESC_MOUSE]	Pescadillo homolog OS	Pes1	Mus musculus	0.274	1.66333e+08	2.13156e+08	2.39562e+08
Q8R0X7	Sphingosine-1-phosphate lyase 1 OS=Mus musculus GN=Sgpl1 PE=1 SV=1 - [SGPL1_MOUSE]	Sphingosine-1-phosphate lyase 1 OS	Sgpl1	Mus musculus	0.2077	1.66227e+08	1.41771e+08	1.54802e+08
Q8CJ40	Rootletin OS=Mus musculus GN=Crocc PE=1 SV=2 - [CROCC_MOUSE]	Rootletin OS	Crocc	Mus musculus	0.0358	1.66209e+08	2.3267e+08	3.09067e+08
Q8K297	Procollagen galactosyltransferase 1 OS=Mus musculus GN=Colgalt1 PE=1 SV=2 - [GT251_MOUSE]	Procollagen galactosyltransferase 1 OS	Colgalt1	Mus musculus	0.2836	1.65925e+08	1.38268e+08	2.08623e+08
Q923D4	Splicing factor 3B subunit 5 OS=Mus musculus GN=Sf3b5 PE=2 SV=1 - [SF3B5_MOUSE]	Splicing factor 3B subunit 5 OS	Sf3b5	Mus musculus	0.3256	1.65925e+08	2.17993e+08	1.48679e+08
Q99JY9	Actin-related protein 3 OS=Mus musculus GN=Actr3 PE=1 SV=3 - [ARP3_MOUSE]	Actin-related protein 3 OS	Actr3	Mus musculus	0.4402	1.65783e+08	2.9997e+08	2.18184e+08
Q9EPU0	Regulator of nonsense transcripts 1 OS=Mus musculus GN=Upf1 PE=1 SV=2 - [RENT1_MOUSE]	Regulator of nonsense transcripts 1 OS	Upf1	Mus musculus	0.3639	1.6541e+08	8.06674e+08	4.91371e+08
O88271	Craniofacial development protein 1 OS=Mus musculus GN=Cfdp1 PE=1 SV=1 - [CFDP1_MOUSE]	Craniofacial development protein 1 OS	Cfdp1	Mus musculus	0.2407	1.64878e+08	2.56271e+08	1.20533e+08
Q6PGB6	N-alpha-acetyltransferase 50 OS=Mus musculus GN=Naa50 PE=1 SV=1 - [NAA50_MOUSE]	N-alpha-acetyltransferase 50 OS	Naa50	Mus musculus	0.503	1.64594e+08	8.58129e+07	4.41525e+07
Q61655	ATP-dependent RNA helicase DDX19A OS=Mus musculus GN=Ddx19a PE=2 SV=2 - [DD19A_MOUSE]	ATP-dependent RNA helicase DDX19A OS	Ddx19a	Mus musculus	0.2301	1.64506e+08	2.26916e+08	1.67693e+08
Q9WVA3	Mitotic checkpoint protein BUB3 OS=Mus musculus GN=Bub3 PE=2 SV=2 - [BUB3_MOUSE]	Mitotic checkpoint protein BUB3 OS	Bub3	Mus musculus	0.3497	1.63761e+08	1.85636e+08	1.2526e+08
Q9WTP6	Adenylate kinase 2, mitochondrial OS=Mus musculus GN=Ak2 PE=1 SV=5 - [KAD2_MOUSE]	Adenylate kinase 2, mitochondrial OS	Ak2	Mus musculus	0.5105	1.63761e+08	5.51904e+08	3.02729e+08
P07742	Ribonucleoside-diphosphate reductase large subunit OS=Mus musculus GN=Rrm1 PE=1 SV=2 - [RIR1_MOUSE]	Ribonucleoside-diphosphate reductase large subunit OS	Rrm1	Mus musculus	0.3258	1.63051e+08	2.56605e+08	9.80055e+07
Q9JIH2	Nuclear pore complex protein Nup50 OS=Mus musculus GN=Nup50 PE=1 SV=3 - [NUP50_MOUSE]	Nuclear pore complex protein Nup50 OS	Nup50	Mus musculus	0.3305	1.62395e+08	1.28511e+08	2.1668e+08
Q3TA68	Protein Wdr36 OS=Mus musculus GN=Wdr36 PE=2 SV=1 - [Q3TA68_MOUSE]	Protein Wdr36 OS	Wdr36	Mus musculus	0.2831	1.62217e+08	1.86804e+08	2.2753e+08
E9Q933	Transmembrane protein 11, mitochondrial OS=Mus musculus GN=Tmem11 PE=4 SV=1 - [E9Q933_MOUSE]	Transmembrane protein 11, mitochondrial OS	Tmem11	Mus musculus	0.0966	1.61969e+08	1.53112e+08	1.16666e+08
Q9QZD9	Eukaryotic translation initiation factor 3 subunit I OS=Mus musculus GN=Eif3i PE=1 SV=1 - [EIF3I_MOUSE]	Eukaryotic translation initiation factor 3 subunit I OS	Eif3i	Mus musculus	0.6462	1.6188e+08	3.23487e+08	1.38044e+08
Q61543	Golgi apparatus protein 1 OS=Mus musculus GN=Glg1 PE=1 SV=1 - [GSLG1_MOUSE]	Golgi apparatus protein 1 OS	Glg1	Mus musculus	0.2851	1.61685e+08	9.08999e+07	2.33439e+08
P62814	V-type proton ATPase subunit B, brain isoform OS=Mus musculus GN=Atp6v1b2 PE=1 SV=1 - [VATB2_MOUSE]	V-type proton ATPase subunit B, brain isoform OS	Atp6v1b2	Mus musculus	0.4384	1.61437e+08	2.09487e+08	1.76717e+08
Q9D880	Mitochondrial import inner membrane translocase subunit TIM50 OS=Mus musculus GN=Timm50 PE=1 SV=1 - [TIM50_MOUSE]	Mitochondrial import inner membrane translocase subunit TIM50 OS	Timm50	Mus musculus	0.2635	1.61135e+08	2.02982e+08	1.70272e+08
Q9CZ44	NSFL1 cofactor p47 OS=Mus musculus GN=Nsfl1c PE=1 SV=1 - [NSF1C_MOUSE]	NSFL1 cofactor p47 OS	Nsfl1c	Mus musculus	0.4595	1.61135e+08	4.1347e+08	1.50075e+08
Q9CYL5	Golgi-associated plant pathogenesis-related protein 1 OS=Mus musculus GN=Glipr2 PE=2 SV=3 - [GAPR1_MOUSE]	Golgi-associated plant pathogenesis-related protein 1 OS	Glipr2	Mus musculus	0.4935	1.61046e+08	1.35099e+08	2.11094e+08
Q9WV70	Nucleolar complex protein 2 homolog OS=Mus musculus GN=Noc2l PE=1 SV=2 - [NOC2L_MOUSE]	Nucleolar complex protein 2 homolog OS	Noc2l	Mus musculus	0.1245	1.61029e+08	1.04827e+08	1.86063e+08
O35943	Frataxin, mitochondrial OS=Mus musculus GN=Fxn PE=1 SV=1 - [FRDA_MOUSE]	Frataxin, mitochondrial OS	Fxn	Mus musculus	0.1691	1.61011e+08	7.48799e+07	1.58562e+08
Q9JKX4	Protein AATF OS=Mus musculus GN=Aatf PE=1 SV=1 - [AATF_MOUSE]	Protein AATF OS	Aatf	Mus musculus	0.3441	1.60904e+08	9.90726e+07	2.22589e+08
P18572	Basigin OS=Mus musculus GN=Bsg PE=1 SV=2 - [BASI_MOUSE]	Basigin OS	Bsg	Mus musculus	0.2519	1.60621e+08	1.57282e+08	1.50505e+08
Q925I1	ATPase family AAA domain-containing protein 3 OS=Mus musculus GN=Atad3 PE=1 SV=1 - [ATAD3_MOUSE]	ATPase family AAA domain-containing protein 3 OS	Atad3	Mus musculus	0.3503	1.6055e+08	1.67039e+08	1.97773e+08
Q8CGZ0	Calcium homeostasis endoplasmic reticulum protein OS=Mus musculus GN=Cherp PE=1 SV=1 - [CHERP_MOUSE]	Calcium homeostasis endoplasmic reticulum protein OS	Cherp	Mus musculus	0.2094	1.60266e+08	8.9649e+07	8.8219e+07
Q5SSI6	U3 small nucleolar RNA-associated protein 18 homolog OS=Mus musculus GN=Utp18 PE=1 SV=1 - [UTP18_MOUSE]	U3 small nucleolar RNA-associated protein 18 homolog OS	Utp18	Mus musculus	0.2627	1.5968e+08	2.30669e+08	3.10356e+08
Q9CXS4	Centromere protein V OS=Mus musculus GN=Cenpv PE=2 SV=2 - [CENPV_MOUSE]	Centromere protein V OS	Cenpv	Mus musculus	0.4405	1.59255e+08	1.32264e+08	3.08423e+08
P46935	E3 ubiquitin-protein ligase NEDD4 OS=Mus musculus GN=Nedd4 PE=1 SV=3 - [NEDD4_MOUSE]	E3 ubiquitin-protein ligase NEDD4 OS	Nedd4	Mus musculus	0.3236	1.59095e+08	2.06151e+08	9.30854e+07
P97930	Thymidylate kinase OS=Mus musculus GN=Dtymk PE=2 SV=2 - [KTHY_MOUSE]	Thymidylate kinase OS	Dtymk	Mus musculus	0.3868	1.58988e+08	1.62703e+08	6.60353e+07
Q91WS0	CDGSH iron-sulfur domain-containing protein 1 OS=Mus musculus GN=Cisd1 PE=1 SV=1 - [CISD1_MOUSE]	CDGSH iron-sulfur domain-containing protein 1 OS	Cisd1	Mus musculus	0.3426	1.58687e+08	1.97978e+08	1.58562e+08
Q61425	Hydroxyacyl-coenzyme A dehydrogenase, mitochondrial OS=Mus musculus GN=Hadh PE=1 SV=2 - [HCDH_MOUSE]	Hydroxyacyl-coenzyme A dehydrogenase, mitochondrial OS	Hadh	Mus musculus	0.3535	1.58687e+08	2.62776e+08	2.03789e+08
P00375	Dihydrofolate reductase OS=Mus musculus GN=Dhfr PE=1 SV=3 - [DYR_MOUSE]	Dihydrofolate reductase OS	Dhfr	Mus musculus	0.3316	1.58314e+08	2.05901e+08	9.46968e+07
D3YYD5	Vacuolar protein sorting-associated protein 29 (Fragment) OS=Mus musculus GN=Vps29 PE=4 SV=1 - [D3YYD5_MOUSE]	Vacuolar protein sorting-associated protein 29 (Fragment) OS	Vps29	Mus musculus	0.2903	1.58208e+08	1.20922e+08	1.01196e+08
D3YWT1	MCG11326, isoform CRA_b OS=Mus musculus GN=Hnrnph3 PE=4 SV=1 - [D3YWT1_MOUSE]	MCG11326, isoform CRA_b OS	Hnrnph3	Mus musculus	0.1601	1.58119e+08	1.59117e+08	2.4923e+08
E9Q7G1	Protein Tmed7 OS=Mus musculus GN=Tmed7 PE=3 SV=1 - [E9Q7G1_MOUSE]	Protein Tmed7 OS	Tmed7	Mus musculus	0.3511	1.57747e+08	7.18026e+07	1.25904e+08
Q9WUP7	Ubiquitin carboxyl-terminal hydrolase isozyme L5 OS=Mus musculus GN=Uchl5 PE=1 SV=2 - [UCHL5_MOUSE]	Ubiquitin carboxyl-terminal hydrolase isozyme L5 OS	Uchl5	Mus musculus	0.4711	1.57019e+08	1.75379e+08	1.00219e+08
O55201	Transcription elongation factor SPT5 OS=Mus musculus GN=Supt5h PE=1 SV=1 - [SPT5H_MOUSE]	Transcription elongation factor SPT5 OS	Supt5h	Mus musculus	0.3429	1.56948e+08	2.01564e+08	1.22037e+08
P17751	Triosephosphate isomerase OS=Mus musculus GN=Tpi1 PE=1 SV=4 - [TPIS_MOUSE]	Triosephosphate isomerase OS	Tpi1	Mus musculus	0.3746	1.56611e+08	5.42981e+08	1.4739e+08
Q9WUK2	Eukaryotic translation initiation factor 4H OS=Mus musculus GN=Eif4h PE=1 SV=3 - [IF4H_MOUSE]	Eukaryotic translation initiation factor 4H OS	Eif4h	Mus musculus	0.2823	1.56168e+08	1.01074e+08	9.62652e+07
Q8BMS1	Trifunctional enzyme subunit alpha, mitochondrial OS=Mus musculus GN=Hadha PE=1 SV=1 - [ECHA_MOUSE]	Trifunctional enzyme subunit alpha, mitochondrial OS	Hadha	Mus musculus	0.4233	1.55831e+08	2.33671e+08	3.60954e+08
Q8R5K4	Nucleolar protein 6 OS=Mus musculus GN=Nol6 PE=2 SV=2 - [NOL6_MOUSE]	Nucleolar protein 6 OS	Nol6	Mus musculus	0.1658	1.55689e+08	1.25008e+08	2.29571e+08
E9PXX7	Thioredoxin domain-containing protein 5 OS=Mus musculus GN=Txndc5 PE=3 SV=1 - [E9PXX7_MOUSE]	Thioredoxin domain-containing protein 5 OS	Txndc5	Mus musculus	0.3953	1.55547e+08	2.51935e+08	2.36447e+08
Q8BML9	Glutaminyl-tRNA synthetase OS=Mus musculus GN=Qars PE=1 SV=1 - [Q8BML9_MOUSE]	Glutaminyl-tRNA synthetase OS	Qars	Mus musculus	0.2826	1.55263e+08	2.02899e+08	1.05622e+08
Q91YR9	Prostaglandin reductase 1 OS=Mus musculus GN=Ptgr1 PE=1 SV=2 - [PTGR1_MOUSE]	Prostaglandin reductase 1 OS	Ptgr1	Mus musculus	0.2006	1.55103e+08	2.53853e+08	8.97981e+07
O09061	Proteasome subunit beta type-1 OS=Mus musculus GN=Psmb1 PE=1 SV=1 - [PSB1_MOUSE]	Proteasome subunit beta type-1 OS	Psmb1	Mus musculus	0.4667	1.54731e+08	5.24468e+08	1.4363e+08
Q9DCV7	Keratin, type II cytoskeletal 7 OS=Mus musculus GN=Krt7 PE=1 SV=1 - [K2C7_MOUSE]	Keratin, type II cytoskeletal 7 OS	Krt7	Mus musculus	0.3129	1.54571e+08	8.38114e+07	2.59973e+08
Q9CQC9	GTP-binding protein SAR1b OS=Mus musculus GN=Sar1b PE=1 SV=1 - [SAR1B_MOUSE]	GTP-binding protein SAR1b OS	Sar1b	Mus musculus	0.1667	1.54571e+08	2.5427e+08	1.43845e+08
Q60848	Lymphocyte-specific helicase OS=Mus musculus GN=Hells PE=1 SV=2 - [HELLS_MOUSE]	Lymphocyte-specific helicase OS	Hells	Mus musculus	0.3069	1.54358e+08	1.80382e+08	1.28697e+08
E9PXY1	Cullin-4B OS=Mus musculus GN=Cul4b PE=1 SV=2 - [E9PXY1_MOUSE]	Cullin-4B OS	Cul4b	Mus musculus	0.3103	1.54128e+08	2.24414e+08	1.46423e+08
Q9D1C9	Ribosomal RNA-processing protein 7 homolog A OS=Mus musculus GN=Rrp7a PE=2 SV=1 - [RRP7A_MOUSE]	Ribosomal RNA-processing protein 7 homolog A OS	Rrp7a	Mus musculus	0.3964	1.53702e+08	1.51945e+08	2.22051e+08
Q8CCI5	RING1 and YY1-binding protein OS=Mus musculus GN=Rybp PE=1 SV=1 - [RYBP_MOUSE]	RING1 and YY1-binding protein OS	Rybp	Mus musculus	0.2719	1.53684e+08	1.27343e+08	2.01211e+08
Q8R050	Eukaryotic peptide chain release factor GTP-binding subunit ERF3A OS=Mus musculus GN=Gspt1 PE=1 SV=2 - [ERF3A_MOUSE]	Eukaryotic peptide chain release factor GTP-binding subunit ERF3A OS	Gspt1	Mus musculus	0.2689	1.53666e+08	2.06068e+08	6.09862e+07
Q8CG48	Structural maintenance of chromosomes protein 2 OS=Mus musculus GN=Smc2 PE=1 SV=2 - [SMC2_MOUSE]	Structural maintenance of chromosomes protein 2 OS	Smc2	Mus musculus	0.267	1.53595e+08	2.02065e+08	9.35473e+07
Q80ZP8	Armet protein OS=Mus musculus GN=Manf PE=1 SV=1 - [Q80ZP8_MOUSE]	Armet protein OS	Manf	Mus musculus	0.4848	1.53578e+08	2.1816e+08	1.85419e+08
Q9D2R6	Cytochrome c oxidase assembly factor 3 homolog, mitochondrial OS=Mus musculus GN=Coa3 PE=2 SV=1 - [COA3_MOUSE]	Cytochrome c oxidase assembly factor 3 homolog, mitochondrial OS	Coa3	Mus musculus	0.1759	1.53524e+08	1.07746e+08	9.92947e+07
Q9Z0W3	Nuclear pore complex protein Nup160 OS=Mus musculus GN=Nup160 PE=1 SV=2 - [NU160_MOUSE]	Nuclear pore complex protein Nup160 OS	Nup160	Mus musculus	0.1912	1.52939e+08	1.29845e+08	1.84452e+08
Q91VK1	Basic leucine zipper and W2 domain-containing protein 2 OS=Mus musculus GN=Bzw2 PE=1 SV=1 - [BZW2_MOUSE]	Basic leucine zipper and W2 domain-containing protein 2 OS	Bzw2	Mus musculus	0.2959	1.52921e+08	8.91487e+07	7.45757e+07
Q0P678	Zinc finger CCCH domain-containing protein 18 OS=Mus musculus GN=Zc3h18 PE=1 SV=1 - [ZCH18_MOUSE]	Zinc finger CCCH domain-containing protein 18 OS	Zc3h18	Mus musculus	0.1118	1.52566e+08	1.01991e+08	1.13765e+08
Q9WVA4	Transgelin-2 OS=Mus musculus GN=Tagln2 PE=1 SV=4 - [TAGL2_MOUSE]	Transgelin-2 OS	Tagln2	Mus musculus	0.6382	1.52336e+08	4.94362e+08	2.47726e+08
Q78ZM0	Sorting nexin 3 OS=Mus musculus GN=Snx3 PE=1 SV=1 - [Q78ZM0_MOUSE]	Sorting nexin 3 OS	Snx3	Mus musculus	0.5741	1.52247e+08	1.05577e+08	1.01873e+08
Q3TFP0	Serine/arginine-rich-splicing factor 10 OS=Mus musculus GN=Srsf10 PE=1 SV=1 - [Q3TFP0_MOUSE]	Serine/arginine-rich-splicing factor 10 OS	Srsf10	Mus musculus	0.3187	1.51963e+08	3.36663e+08	3.60095e+08
Q9D0K2	Succinyl-CoA:3-ketoacid coenzyme A transferase 1, mitochondrial OS=Mus musculus GN=Oxct1 PE=1 SV=1 - [SCOT1_MOUSE]	Succinyl-CoA:3-ketoacid coenzyme A transferase 1, mitochondrial OS	Oxct1	Mus musculus	0.2288	1.51839e+08	1.35433e+08	1.2902e+08
Q9JKF1	Ras GTPase-activating-like protein IQGAP1 OS=Mus musculus GN=Iqgap1 PE=1 SV=2 - [IQGA1_MOUSE]	Ras GTPase-activating-like protein IQGAP1 OS	Iqgap1	Mus musculus	0.382	1.51644e+08	2.88295e+08	1.94872e+08
Q99J62	Replication factor C subunit 4 OS=Mus musculus GN=Rfc4 PE=1 SV=1 - [RFC4_MOUSE]	Replication factor C subunit 4 OS	Rfc4	Mus musculus	0.2418	1.51271e+08	1.84469e+08	1.34821e+08
Q9QYB1	Chloride intracellular channel protein 4 OS=Mus musculus GN=Clic4 PE=1 SV=3 - [CLIC4_MOUSE]	Chloride intracellular channel protein 4 OS	Clic4	Mus musculus	0.4901	1.50846e+08	2.45763e+08	9.87575e+07
P11352	Glutathione peroxidase 1 OS=Mus musculus GN=Gpx1 PE=1 SV=2 - [GPX1_MOUSE]	Glutathione peroxidase 1 OS	Gpx1	Mus musculus	0.4129	1.50526e+08	2.60941e+08	1.36969e+08
Q3KNM2	E3 ubiquitin-protein ligase MARCH5 OS=Mus musculus GN=March5 PE=2 SV=1 - [MARH5_MOUSE]	E3 ubiquitin-protein ligase MARCH5 OS	March5	Mus musculus	0.1619	1.49639e+08	9.38187e+07	9.43638e+07
P24270	Catalase OS=Mus musculus GN=Cat PE=1 SV=4 - [CATA_MOUSE]	Catalase OS	Cat	Mus musculus	0.3871	1.49639e+08	1.92224e+08	1.83378e+08
Q6P5E4	UDP-glucose:glycoprotein glucosyltransferase 1 OS=Mus musculus GN=Uggt1 PE=1 SV=4 - [UGGG1_MOUSE]	UDP-glucose:glycoprotein glucosyltransferase 1 OS	Uggt1	Mus musculus	0.2946	1.49267e+08	1.60284e+08	1.68445e+08
Q99JZ4	GTP-binding protein SAR1a OS=Mus musculus GN=Sar1a PE=2 SV=1 - [Q99JZ4_MOUSE]	GTP-binding protein SAR1a OS	Sar1a	Mus musculus	0.2727	1.49125e+08	1.45357e+08	1.43845e+08
Q9CQ48	NudC domain-containing protein 2 OS=Mus musculus GN=Nudcd2 PE=1 SV=1 - [NUDC2_MOUSE]	NudC domain-containing protein 2 OS	Nudcd2	Mus musculus	0.3567	1.49001e+08	1.86387e+08	1.54695e+08
F8VQ40	Laminin subunit alpha-1 OS=Mus musculus GN=Lama1 PE=4 SV=1 - [F8VQ40_MOUSE]	Laminin subunit alpha-1 OS	Lama1	Mus musculus	0.398	1.48894e+08	6.56815e+07	7.30718e+08
P19137	Laminin subunit alpha-1 OS=Mus musculus GN=Lama1 PE=1 SV=1 - [LAMA1_MOUSE]	Laminin subunit alpha-1 OS	Lama1	Mus musculus	0.3992	1.48894e+08	6.56815e+07	7.30718e+08
E9QPX1	Collagen alpha-1(XVIII) chain OS=Mus musculus GN=Col18a1 PE=4 SV=1 - [E9QPX1_MOUSE]	Collagen alpha-1(XVIII) chain OS	Col18a1	Mus musculus	0.102	1.48167e+08	8.30609e+07	2.62659e+08
Q9R1P3	Proteasome subunit beta type-2 OS=Mus musculus GN=Psmb2 PE=1 SV=1 - [PSB2_MOUSE]	Proteasome subunit beta type-2 OS	Psmb2	Mus musculus	0.2836	1.48167e+08	1.84969e+08	4.12949e+07
Q9QXT0	Protein canopy homolog 2 OS=Mus musculus GN=Cnpy2 PE=1 SV=1 - [CNPY2_MOUSE]	Protein canopy homolog 2 OS	Cnpy2	Mus musculus	0.4396	1.48078e+08	1.01491e+08	9.31821e+07
E9PXY8	Ubiquitin carboxyl-terminal hydrolase OS=Mus musculus GN=Usp7 PE=3 SV=1 - [E9PXY8_MOUSE]	Ubiquitin carboxyl-terminal hydrolase OS	Usp7	Mus musculus	0.3307	1.4767e+08	2.1349e+08	9.2183e+07
Q9DC51	Guanine nucleotide-binding protein G(k) subunit alpha OS=Mus musculus GN=Gnai3 PE=1 SV=3 - [GNAI3_MOUSE]	Guanine nucleotide-binding protein G(k) subunit alpha OS	Gnai3	Mus musculus	0.3616	1.47635e+08	1.58283e+08	2.07119e+08
F6TQL3	DnaJ homolog subfamily C member 8 (Fragment) OS=Mus musculus GN=Dnajc8 PE=4 SV=1 - [F6TQL3_MOUSE]	DnaJ homolog subfamily C member 8 (Fragment) OS	Dnajc8	Mus musculus	0.2541	1.47227e+08	2.9063e+08	7.76696e+07
P26040	Ezrin OS=Mus musculus GN=Ezr PE=1 SV=3 - [EZRI_MOUSE]	Ezrin OS	Ezr	Mus musculus	0.4164	1.4689e+08	4.68093e+08	1.83915e+08
Q4FE56	Ubiquitin carboxyl-terminal hydrolase OS=Mus musculus GN=Usp9x PE=1 SV=1 - [Q4FE56_MOUSE]	Ubiquitin carboxyl-terminal hydrolase OS	Usp9x	Mus musculus	0.2361	1.46748e+08	2.12489e+08	1.00885e+08
B7ZC85	Serine/threonine-protein kinase tousled-like 2 OS=Mus musculus GN=Tlk2 PE=3 SV=1 - [B7ZC85_MOUSE]	Serine/threonine-protein kinase tousled-like 2 OS	Tlk2	Mus musculus	0.0269	1.46322e+08	1.15168e+08	0
E9PWX8	Microtubule-associated serine/threonine-protein kinase 4 OS=Mus musculus GN=Mast4 PE=4 SV=1 - [E9PWX8_MOUSE]	Microtubule-associated serine/threonine-protein kinase 4 OS	Mast4	Mus musculus	0.0235	1.46322e+08	1.15168e+08	1.28912e+08
P83870	PHD finger-like domain-containing protein 5A OS=Mus musculus GN=Phf5a PE=1 SV=1 - [PHF5A_MOUSE]	PHD finger-like domain-containing protein 5A OS	Phf5a	Mus musculus	0.3273	1.46233e+08	1.45106e+08	1.40407e+08
H3BJA3	Glutamate--cysteine ligase regulatory subunit (Fragment) OS=Mus musculus GN=Gclm PE=4 SV=1 - [H3BJA3_MOUSE]	Glutamate--cysteine ligase regulatory subunit (Fragment) OS	Gclm	Mus musculus	0.2211	1.45807e+08	1.63787e+08	8.79719e+07
Q9JII6	Alcohol dehydrogenase [NADP(+)] OS=Mus musculus GN=Akr1a1 PE=1 SV=3 - [AK1A1_MOUSE]	Alcohol dehydrogenase [NADP(+)] OS	Akr1a1	Mus musculus	0.3169	1.45683e+08	2.56771e+08	1.29664e+08
O08691	Arginase-2, mitochondrial OS=Mus musculus GN=Arg2 PE=1 SV=1 - [ARGI2_MOUSE]	Arginase-2, mitochondrial OS	Arg2	Mus musculus	0.0734	1.45577e+08	1.25592e+08	9.30639e+07
G3X8X0	DEAH (Asp-Glu-Ala-His) box polypeptide 16, isoform CRA_a OS=Mus musculus GN=Dhx16 PE=1 SV=1 - [G3X8X0_MOUSE]	DEAH (Asp-Glu-Ala-His) box polypeptide 16, isoform CRA_a OS	Dhx16	Mus musculus	0.0345	1.44743e+08	8.67302e+07	7.25024e+07
Q8BMF4	Dihydrolipoyllysine-residue acetyltransferase component of pyruvate dehydrogenase complex, mitochondrial OS=Mus musculus GN=Dlat PE=1 SV=2 - [ODP2_MOUSE]	Dihydrolipoyllysine-residue acetyltransferase component of pyruvate dehydrogenase complex, mitochondrial OS	Dlat	Mus musculus	0.3146	1.44708e+08	2.13073e+08	2.54172e+08
Q9R1P4	Proteasome subunit alpha type-1 OS=Mus musculus GN=Psma1 PE=1 SV=1 - [PSA1_MOUSE]	Proteasome subunit alpha type-1 OS	Psma1	Mus musculus	0.5133	1.44601e+08	5.233e+08	8.63497e+07
Q3U3J1	2-oxoisovalerate dehydrogenase subunit alpha, mitochondrial OS=Mus musculus GN=Bckdha PE=1 SV=1 - [Q3U3J1_MOUSE]	2-oxoisovalerate dehydrogenase subunit alpha, mitochondrial OS	Bckdha	Mus musculus	0.5022	1.44566e+08	2.36173e+08	3.10141e+08
O35640	Annexin A8 OS=Mus musculus GN=Anxa8 PE=2 SV=2 - [ANXA8_MOUSE]	Annexin A8 OS	Anxa8	Mus musculus	0.2813	1.44424e+08	6.93091e+07	4.58391e+07
Q9JKX6	ADP-sugar pyrophosphatase OS=Mus musculus GN=Nudt5 PE=1 SV=1 - [NUDT5_MOUSE]	ADP-sugar pyrophosphatase OS	Nudt5	Mus musculus	0.4174	1.44193e+08	1.32597e+08	9.56744e+07
Q8BJW6	Eukaryotic translation initiation factor 2A OS=Mus musculus GN=Eif2a PE=2 SV=2 - [EIF2A_MOUSE]	Eukaryotic translation initiation factor 2A OS	Eif2a	Mus musculus	0.4234	1.4414e+08	2.16909e+08	7.51129e+07
P40124	Adenylyl cyclase-associated protein 1 OS=Mus musculus GN=Cap1 PE=1 SV=4 - [CAP1_MOUSE]	Adenylyl cyclase-associated protein 1 OS	Cap1	Mus musculus	0.3608	1.43767e+08	2.44763e+08	1.42555e+08
Q3UE92	X-prolyl aminopeptidase (Aminopeptidase P) 1, soluble, isoform CRA_b OS=Mus musculus GN=Xpnpep1 PE=2 SV=1 - [Q3UE92_MOUSE]	X-prolyl aminopeptidase (Aminopeptidase P) 1, soluble, isoform CRA_b OS	Xpnpep1	Mus musculus	0.4069	1.43253e+08	2.01314e+08	1.46315e+08
Q8R4R6	Nucleoporin NUP53 OS=Mus musculus GN=Nup35 PE=1 SV=2 - [NUP53_MOUSE]	Nucleoporin NUP53 OS	Nup35	Mus musculus	0.24	1.43235e+08	5.85512e+07	2.4633e+08
Q9CWR8	DNA (cytosine-5)-methyltransferase 3-like OS=Mus musculus GN=Dnmt3l PE=1 SV=1 - [DNM3L_MOUSE]	DNA (cytosine-5)-methyltransferase 3-like OS	Dnmt3l	Mus musculus	0.3872	1.43093e+08	1.17419e+08	1.53298e+08
Q9CX34	Suppressor of G2 allele of SKP1 homolog OS=Mus musculus GN=Sugt1 PE=2 SV=3 - [SUGT1_MOUSE]	Suppressor of G2 allele of SKP1 homolog OS	Sugt1	Mus musculus	0.4137	1.43093e+08	2.33838e+08	1.20533e+08
G3UWE1	MCG11048, isoform CRA_c OS=Mus musculus GN=Tecr PE=1 SV=1 - [G3UWE1_MOUSE]	MCG11048, isoform CRA_c OS	Tecr	Mus musculus	0.1502	1.42703e+08	3.16399e+08	2.4547e+08
G3UW94	MCG14259, isoform CRA_b OS=Mus musculus GN=U2af1 PE=4 SV=1 - [G3UW94_MOUSE]	MCG14259, isoform CRA_b OS	U2af1	Mus musculus	0.251	1.4249e+08	3.4542e+08	1.88534e+08
Q99LG2	Transportin-2 OS=Mus musculus GN=Tnpo2 PE=2 SV=1 - [TNPO2_MOUSE]	Transportin-2 OS	Tnpo2	Mus musculus	0.1398	1.421e+08	2.044e+08	1.31061e+08
Q9Z0U1	Tight junction protein ZO-2 OS=Mus musculus GN=Tjp2 PE=1 SV=2 - [ZO2_MOUSE]	Tight junction protein ZO-2 OS	Tjp2	Mus musculus	0.2331	1.42082e+08	1.78214e+08	9.11517e+07
Q8VDP6	CDP-diacylglycerol--inositol 3-phosphatidyltransferase OS=Mus musculus GN=Cdipt PE=1 SV=1 - [CDIPT_MOUSE]	CDP-diacylglycerol--inositol 3-phosphatidyltransferase OS	Cdipt	Mus musculus	0.1033	1.41976e+08	1.62119e+07	2.10449e+07
Q8BWT1	3-ketoacyl-CoA thiolase, mitochondrial OS=Mus musculus GN=Acaa2 PE=1 SV=3 - [THIM_MOUSE]	3-ketoacyl-CoA thiolase, mitochondrial OS	Acaa2	Mus musculus	0.5063	1.41869e+08	1.69958e+08	1.7704e+08
P08207	Protein S100-A10 OS=Mus musculus GN=S100a10 PE=1 SV=2 - [S10AA_MOUSE]	Protein S100-A10 OS	S100a10	Mus musculus	0.1753	1.41514e+08	1.05244e+08	4.2627e+08
P57784	U2 small nuclear ribonucleoprotein A' OS=Mus musculus GN=Snrpa1 PE=1 SV=2 - [RU2A_MOUSE]	U2 small nuclear ribonucleoprotein A' OS	Snrpa1	Mus musculus	0.2549	1.41053e+08	1.76963e+08	1.45886e+08
Q9CR20	Immediate early response 3-interacting protein 1 OS=Mus musculus GN=Ier3ip1 PE=2 SV=1 - [IR3IP_MOUSE]	Immediate early response 3-interacting protein 1 OS	Ier3ip1	Mus musculus	0.2439	1.40361e+08	1.02242e+08	1.78866e+08
P53986	Monocarboxylate transporter 1 OS=Mus musculus GN=Slc16a1 PE=1 SV=1 - [MOT1_MOUSE]	Monocarboxylate transporter 1 OS	Slc16a1	Mus musculus	0.1055	1.40166e+08	2.03899e+08	2.03252e+08
Q9WTQ5	A-kinase anchor protein 12 OS=Mus musculus GN=Akap12 PE=1 SV=1 - [AKA12_MOUSE]	A-kinase anchor protein 12 OS	Akap12	Mus musculus	0.4715	1.40166e+08	2.20662e+08	1.52976e+08
E9PW15	Polycomb protein Suz12 OS=Mus musculus GN=Suz12 PE=1 SV=1 - [E9PW15_MOUSE]	Polycomb protein Suz12 OS	Suz12	Mus musculus	0.1978	1.40131e+08	1.09414e+08	1.99062e+08
P60766	Cell division control protein 42 homolog OS=Mus musculus GN=Cdc42 PE=1 SV=2 - [CDC42_MOUSE]	Cell division control protein 42 homolog OS	Cdc42	Mus musculus	0.2094	1.40006e+08	3.13897e+08	1.96161e+08
E9QPI5	Sister chromatid cohesion protein PDS5 homolog A OS=Mus musculus GN=Pds5a PE=1 SV=1 - [E9QPI5_MOUSE]	Sister chromatid cohesion protein PDS5 homolog A OS	Pds5a	Mus musculus	0.247	1.39332e+08	9.5987e+07	7.80564e+07
Q6A068	Cell division cycle 5-like protein OS=Mus musculus GN=Cdc5l PE=1 SV=2 - [CDC5L_MOUSE]	Cell division cycle 5-like protein OS	Cdc5l	Mus musculus	0.3803	1.3919e+08	1.11832e+08	1.69842e+08
Q8C605	6-phosphofructokinase OS=Mus musculus GN=Pfkp PE=1 SV=1 - [Q8C605_MOUSE]	6-phosphofructokinase OS	Pfkp	Mus musculus	0.2283	1.38906e+08	2.70865e+08	1.16343e+08
P50516	V-type proton ATPase catalytic subunit A OS=Mus musculus GN=Atp6v1a PE=1 SV=2 - [VATA_MOUSE]	V-type proton ATPase catalytic subunit A OS	Atp6v1a	Mus musculus	0.3549	1.38853e+08	2.35089e+08	1.55769e+08
Q5XG69	Soluble lamin-associated protein of 75 kDa OS=Mus musculus GN=Fam169a PE=1 SV=3 - [F169A_MOUSE]	Soluble lamin-associated protein of 75 kDa OS	Fam169a	Mus musculus	0.2556	1.38605e+08	1.86637e+08	7.84001e+07
Q9ERE7	LDLR chaperone MESD OS=Mus musculus GN=Mesdc2 PE=1 SV=1 - [MESD_MOUSE]	LDLR chaperone MESD OS	Mesdc2	Mus musculus	0.375	1.38534e+08	1.50277e+08	2.11953e+08
Q3TKT4	Transcription activator BRG1 OS=Mus musculus GN=Smarca4 PE=1 SV=1 - [SMCA4_MOUSE]	Transcription activator BRG1 OS	Smarca4	Mus musculus	0.2071	1.38498e+08	1.30929e+08	1.59851e+08
Q8C4J7	Transducin beta-like protein 3 OS=Mus musculus GN=Tbl3 PE=2 SV=1 - [TBL3_MOUSE]	Transducin beta-like protein 3 OS	Tbl3	Mus musculus	0.2697	1.38481e+08	1.48025e+08	2.02929e+08
Q8C0I1	Alkyldihydroxyacetonephosphate synthase, peroxisomal OS=Mus musculus GN=Agps PE=1 SV=1 - [ADAS_MOUSE]	Alkyldihydroxyacetonephosphate synthase, peroxisomal OS	Agps	Mus musculus	0.3101	1.38481e+08	6.142e+08	4.69563e+08
Q9Z1Z2	Serine-threonine kinase receptor-associated protein OS=Mus musculus GN=Strap PE=1 SV=2 - [STRAP_MOUSE]	Serine-threonine kinase receptor-associated protein OS	Strap	Mus musculus	0.4771	1.38268e+08	2.21579e+08	9.49224e+07
Q8CFZ0	SUMO-conjugating enzyme UBC9 OS=Mus musculus GN=Ube2i PE=2 SV=1 - [Q8CFZ0_MOUSE]	SUMO-conjugating enzyme UBC9 OS	Ube2i	Mus musculus	0.5446	1.38232e+08	2.34172e+08	1.48357e+08
P52479	Ubiquitin carboxyl-terminal hydrolase 10 OS=Mus musculus GN=Usp10 PE=1 SV=3 - [UBP10_MOUSE]	Ubiquitin carboxyl-terminal hydrolase 10 OS	Usp10	Mus musculus	0.1932	1.38144e+08	2.1349e+08	8.98948e+07
Q91YR7	Pre-mRNA-processing factor 6 OS=Mus musculus GN=Prpf6 PE=2 SV=1 - [PRP6_MOUSE]	Pre-mRNA-processing factor 6 OS	Prpf6	Mus musculus	0.2752	1.38108e+08	1.56782e+08	7.59723e+08
Q78ZA7	Nucleosome assembly protein 1-like 4 OS=Mus musculus GN=Nap1l4 PE=1 SV=1 - [NP1L4_MOUSE]	Nucleosome assembly protein 1-like 4 OS	Nap1l4	Mus musculus	0.3413	1.37913e+08	5.42147e+08	2.67815e+08
Q8BP48	Methionine aminopeptidase 1 OS=Mus musculus GN=Metap1 PE=2 SV=1 - [MAP11_MOUSE]	Methionine aminopeptidase 1 OS	Metap1	Mus musculus	0.3549	1.37665e+08	1.47024e+08	9.31176e+07
Q8BGS0	Protein MAK16 homolog OS=Mus musculus GN=Mak16 PE=1 SV=1 - [MAK16_MOUSE]	Protein MAK16 homolog OS	Mak16	Mus musculus	0.2736	1.37487e+08	1.50027e+08	1.7704e+08
P62331	ADP-ribosylation factor 6 OS=Mus musculus GN=Arf6 PE=1 SV=2 - [ARF6_MOUSE]	ADP-ribosylation factor 6 OS	Arf6	Mus musculus	0.3886	1.37079e+08	1.29512e+08	3.57839e+07
Q9ESU6	Bromodomain-containing protein 4 OS=Mus musculus GN=Brd4 PE=1 SV=2 - [BRD4_MOUSE]	Bromodomain-containing protein 4 OS	Brd4	Mus musculus	0.1107	1.36831e+08	1.12666e+08	9.77585e+07
O35691	Pinin OS=Mus musculus GN=Pnn PE=1 SV=4 - [PININ_MOUSE]	Pinin OS	Pnn	Mus musculus	0.1586	1.36618e+08	5.76339e+07	8.42012e+07
Q62186	Translocon-associated protein subunit delta OS=Mus musculus GN=Ssr4 PE=2 SV=1 - [SSRD_MOUSE]	Translocon-associated protein subunit delta OS	Ssr4	Mus musculus	0.3081	1.366e+08	2.80706e+08	2.14639e+08
P10107	Annexin A1 OS=Mus musculus GN=Anxa1 PE=1 SV=2 - [ANXA1_MOUSE]	Annexin A1 OS	Anxa1	Mus musculus	0.3497	1.36565e+08	2.02065e+07	3.69978e+07
G3X9B1	HEAT repeat containing 1 OS=Mus musculus GN=Heatr1 PE=4 SV=1 - [G3X9B1_MOUSE]	HEAT repeat containing 1 OS	Heatr1	Mus musculus	0.1456	1.36423e+08	1.67122e+08	2.00136e+08
O55022	Membrane-associated progesterone receptor component 1 OS=Mus musculus GN=Pgrmc1 PE=1 SV=4 - [PGRC1_MOUSE]	Membrane-associated progesterone receptor component 1 OS	Pgrmc1	Mus musculus	0.4256	1.36405e+08	2.40093e+08	3.27974e+08
A0A087WP01	Uncharacterized protein OS=Mus musculus PE=3 SV=1 - [A0A087WP01_MOUSE]	Uncharacterized protein OS	3	Mus musculus PE	0.0472	1.36334e+08	0	4.47003e+08
P70698	CTP synthase 1 OS=Mus musculus GN=Ctps1 PE=1 SV=2 - [PYRG1_MOUSE]	CTP synthase 1 OS	Ctps1	Mus musculus	0.3892	1.36316e+08	2.03566e+08	9.71784e+07
F8WIT2	Annexin OS=Mus musculus GN=Anxa6 PE=1 SV=1 - [F8WIT2_MOUSE]	Annexin OS	Anxa6	Mus musculus	0.4258	1.36086e+08	2.42594e+08	9.92624e+07
P10922	Histone H1.0 OS=Mus musculus GN=H1f0 PE=2 SV=4 - [H10_MOUSE]	Histone H1.0 OS	H1f0	Mus musculus	0.1082	1.36033e+08	2.35423e+08	3.72986e+08
E9Q2S9	Coiled-coil domain-containing protein 43 OS=Mus musculus GN=Ccdc43 PE=4 SV=1 - [E9Q2S9_MOUSE]	Coiled-coil domain-containing protein 43 OS	Ccdc43	Mus musculus	0.1577	1.35642e+08	8.07008e+07	0
Q3TWV4	AP-2 complex subunit mu OS=Mus musculus GN=Ap2m1 PE=2 SV=1 - [Q3TWV4_MOUSE]	AP-2 complex subunit mu OS	Ap2m1	Mus musculus	0.2633	1.35536e+08	2.1324e+08	1.83378e+08
D3Z458	Methylsterol monooxygenase 1 (Fragment) OS=Mus musculus GN=Msmo1 PE=4 SV=1 - [D3Z458_MOUSE]	Methylsterol monooxygenase 1 (Fragment) OS	Msmo1	Mus musculus	0.1009	1.35465e+08	2.29085e+08	2.07119e+08
Q61335	B-cell receptor-associated protein 31 OS=Mus musculus GN=Bcap31 PE=1 SV=4 - [BAP31_MOUSE]	B-cell receptor-associated protein 31 OS	Bcap31	Mus musculus	0.2122	1.3527e+08	1.17253e+08	1.78006e+08
P12382	ATP-dependent 6-phosphofructokinase, liver type OS=Mus musculus GN=Pfkl PE=1 SV=4 - [PFKAL_MOUSE]	ATP-dependent 6-phosphofructokinase, liver type OS	Pfkl	Mus musculus	0.2231	1.35146e+08	2.15074e+08	1.02367e+08
Q922Q4	Pyrroline-5-carboxylate reductase 2 OS=Mus musculus GN=Pycr2 PE=2 SV=1 - [P5CR2_MOUSE]	Pyrroline-5-carboxylate reductase 2 OS	Pycr2	Mus musculus	0.3906	1.35128e+08	2.30335e+08	1.1688e+08
Q5SX75	Procollagen-proline, 2-oxoglutarate 4-dioxygenase (Proline 4-hydroxylase), alpha II polypeptide, isoform CRA_f OS=Mus musculus GN=P4ha2 PE=1 SV=1 - [Q5SX75_MOUSE]	Procollagen-proline, 2-oxoglutarate 4-dioxygenase (Proline 4-hydroxylase), alpha II polypeptide, isoform CRA_f OS	P4ha2	Mus musculus	0.3538	1.3511e+08	3.50757e+07	1.47282e+08
Q6PE01	U5 small nuclear ribonucleoprotein 40 kDa protein OS=Mus musculus GN=Snrnp40 PE=2 SV=1 - [SNR40_MOUSE]	U5 small nuclear ribonucleoprotein 40 kDa protein OS	Snrnp40	Mus musculus	0.4469	1.35039e+08	1.43438e+08	9.14633e+07
O08579	Emerin OS=Mus musculus GN=Emd PE=1 SV=1 - [EMD_MOUSE]	Emerin OS	Emd	Mus musculus	0.3205	1.34578e+08	1.15251e+08	2.24522e+08
G8JL68	Myelin expression factor 2 (Fragment) OS=Mus musculus GN=Myef2 PE=4 SV=1 - [G8JL68_MOUSE]	Myelin expression factor 2 (Fragment) OS	Myef2	Mus musculus	0.2075	1.34241e+08	2.61025e+08	2.92309e+08
O08528	Hexokinase-2 OS=Mus musculus GN=Hk2 PE=2 SV=1 - [HXK2_MOUSE]	Hexokinase-2 OS	Hk2	Mus musculus	0.3948	1.34188e+08	4.37154e+08	9.15599e+07
Q80X41	Serine/threonine-protein kinase VRK1 OS=Mus musculus GN=Vrk1 PE=1 SV=2 - [VRK1_MOUSE]	Serine/threonine-protein kinase VRK1 OS	Vrk1	Mus musculus	0.2455	1.33797e+08	2.52769e+08	3.48493e+07
E9PWV3	Ribosomal protein S6 kinase OS=Mus musculus GN=Rps6ka1 PE=1 SV=1 - [E9PWV3_MOUSE]	Ribosomal protein S6 kinase OS	Rps6ka1	Mus musculus	0.37	1.33673e+08	1.4519e+08	8.96585e+07
Q921N6	Probable ATP-dependent RNA helicase DDX27 OS=Mus musculus GN=Ddx27 PE=1 SV=3 - [DDX27_MOUSE]	Probable ATP-dependent RNA helicase DDX27 OS	Ddx27	Mus musculus	0.2776	1.33567e+08	1.14501e+08	2.66526e+08
P27641	X-ray repair cross-complementing protein 5 OS=Mus musculus GN=Xrcc5 PE=2 SV=4 - [XRCC5_MOUSE]	X-ray repair cross-complementing protein 5 OS	Xrcc5	Mus musculus	0.3852	1.3323e+08	2.26166e+08	8.65431e+07
Q9JKB1	Ubiquitin carboxyl-terminal hydrolase isozyme L3 OS=Mus musculus GN=Uchl3 PE=1 SV=2 - [UCHL3_MOUSE]	Ubiquitin carboxyl-terminal hydrolase isozyme L3 OS	Uchl3	Mus musculus	0.4261	1.33194e+08	2.67946e+08	8.19023e+07
P46061	Ran GTPase-activating protein 1 OS=Mus musculus GN=Rangap1 PE=1 SV=2 - [RAGP1_MOUSE]	Ran GTPase-activating protein 1 OS	Rangap1	Mus musculus	0.365	1.33052e+08	1.14e+08	2.74046e+08
Q9D0M0	Exosome complex exonuclease RRP42 OS=Mus musculus GN=Exosc7 PE=2 SV=2 - [EXOS7_MOUSE]	Exosome complex exonuclease RRP42 OS	Exosc7	Mus musculus	0.3608	1.32839e+08	3.37414e+07	1.10757e+08
Q8BHC4	Dephospho-CoA kinase domain-containing protein OS=Mus musculus GN=Dcakd PE=2 SV=1 - [DCAKD_MOUSE]	Dephospho-CoA kinase domain-containing protein OS	Dcakd	Mus musculus	0.4762	1.32715e+08	1.86303e+08	1.53083e+08
G3X926	MCG1407, isoform CRA_a OS=Mus musculus GN=Rpf2 PE=4 SV=1 - [G3X926_MOUSE]	MCG1407, isoform CRA_a OS	Rpf2	Mus musculus	0.3846	1.32555e+08	4.74264e+07	2.271e+08
Q9CYH6	Ribosome biogenesis regulatory protein homolog OS=Mus musculus GN=Rrs1 PE=1 SV=1 - [RRS1_MOUSE]	Ribosome biogenesis regulatory protein homolog OS	Rrs1	Mus musculus	0.2493	1.32555e+08	1.48192e+08	3.11323e+08
Q9CPT5	Nucleolar protein 16 OS=Mus musculus GN=Nop16 PE=2 SV=1 - [NOP16_MOUSE]	Nucleolar protein 16 OS	Nop16	Mus musculus	0.2697	1.32502e+08	1.0908e+08	3.30767e+07
Q810A7	ATP-dependent RNA helicase DDX42 OS=Mus musculus GN=Ddx42 PE=1 SV=3 - [DDX42_MOUSE]	ATP-dependent RNA helicase DDX42 OS	Ddx42	Mus musculus	0.2896	1.32325e+08	1.43689e+08	6.78401e+07
O35459	Delta(3,5)-Delta(2,4)-dienoyl-CoA isomerase, mitochondrial OS=Mus musculus GN=Ech1 PE=1 SV=1 - [ECH1_MOUSE]	Delta(3,5)-Delta(2,4)-dienoyl-CoA isomerase, mitochondrial OS	Ech1	Mus musculus	0.3486	1.32254e+08	1.3585e+08	1.23648e+08
Q8K3Y3	Protein lin-28 homolog A OS=Mus musculus GN=Lin28a PE=1 SV=1 - [LN28A_MOUSE]	Protein lin-28 homolog A OS	Lin28a	Mus musculus	0.4354	1.32201e+08	1.89639e+08	2.33009e+08
Q505D7	Optic atrophy 3 protein homolog OS=Mus musculus GN=Opa3 PE=1 SV=1 - [OPA3_MOUSE]	Optic atrophy 3 protein homolog OS	Opa3	Mus musculus	0.067	1.3213e+08	9.557e+07	1.01207e+08
Q9Z0H1	WD repeat-containing protein 46 OS=Mus musculus GN=Wdr46 PE=2 SV=1 - [WDR46_MOUSE]	WD repeat-containing protein 46 OS	Wdr46	Mus musculus	0.1817	1.32041e+08	4.47828e+07	1.29235e+08
Q8BH59	Calcium-binding mitochondrial carrier protein Aralar1 OS=Mus musculus GN=Slc25a12 PE=1 SV=1 - [CMC1_MOUSE]	Calcium-binding mitochondrial carrier protein Aralar1 OS	Slc25a12	Mus musculus	0.1625	1.31864e+08	2.00147e+08	1.59851e+08
P63028	Translationally-controlled tumor protein OS=Mus musculus GN=Tpt1 PE=1 SV=1 - [TCTP_MOUSE]	Translationally-controlled tumor protein OS	Tpt1	Mus musculus	0.343	1.3181e+08	1.06828e+09	4.52589e+08
Q9JMA1	Ubiquitin carboxyl-terminal hydrolase 14 OS=Mus musculus GN=Usp14 PE=1 SV=3 - [UBP14_MOUSE]	Ubiquitin carboxyl-terminal hydrolase 14 OS	Usp14	Mus musculus	0.3976	1.31101e+08	2.58523e+08	4.70852e+08
Q8BGT7	Survival of motor neuron-related-splicing factor 30 OS=Mus musculus GN=Smndc1 PE=2 SV=1 - [SPF30_MOUSE]	Survival of motor neuron-related-splicing factor 30 OS	Smndc1	Mus musculus	0.2899	1.31065e+08	2.36673e+08	1.16021e+08
Q9D0B0	Serine/arginine-rich splicing factor 9 OS=Mus musculus GN=Srsf9 PE=1 SV=1 - [SRSF9_MOUSE]	Serine/arginine-rich splicing factor 9 OS	Srsf9	Mus musculus	0.2658	1.30746e+08	7.739e+07	5.12104e+07
Q9Z1M8	Protein Red OS=Mus musculus GN=Ik PE=1 SV=2 - [RED_MOUSE]	Protein Red OS	Ik	Mus musculus	0.1849	1.30356e+08	7.50717e+07	3.23677e+07
P62309	Small nuclear ribonucleoprotein G OS=Mus musculus GN=Snrpg PE=1 SV=1 - [RUXG_MOUSE]	Small nuclear ribonucleoprotein G OS	Snrpg	Mus musculus	0.5789	1.30178e+08	2.82123e+08	2.04326e+08
Q9QYJ3	DnaJ homolog subfamily B member 1 OS=Mus musculus GN=Dnajb1 PE=2 SV=3 - [DNJB1_MOUSE]	DnaJ homolog subfamily B member 1 OS	Dnajb1	Mus musculus	0.2588	1.30072e+08	1.19671e+08	6.0664e+07
P27612	Phospholipase A-2-activating protein OS=Mus musculus GN=Plaa PE=1 SV=4 - [PLAP_MOUSE]	Phospholipase A-2-activating protein OS	Plaa	Mus musculus	0.2834	1.30072e+08	1.36683e+08	3.59988e+07
Q5NCU4	SPARC OS=Mus musculus GN=Sparc PE=4 SV=1 - [Q5NCU4_MOUSE]	SPARC OS	Sparc	Mus musculus	0.289	1.30019e+08	7.64894e+07	2.12813e+08
Q6ZQ58	La-related protein 1 OS=Mus musculus GN=Larp1 PE=1 SV=3 - [LARP1_MOUSE]	La-related protein 1 OS	Larp1	Mus musculus	0.2295	1.29877e+08	1.34098e+08	6.6798e+07
O35215	D-dopachrome decarboxylase OS=Mus musculus GN=Ddt PE=1 SV=3 - [DOPD_MOUSE]	D-dopachrome decarboxylase OS	Ddt	Mus musculus	0.5169	1.29806e+08	3.57512e+08	1.07362e+08
P47754	F-actin-capping protein subunit alpha-2 OS=Mus musculus GN=Capza2 PE=1 SV=3 - [CAZA2_MOUSE]	F-actin-capping protein subunit alpha-2 OS	Capza2	Mus musculus	0.521	1.29806e+08	3.7761e+08	1.83163e+08
Q3TUE1	Far upstream element-binding protein 1 OS=Mus musculus GN=Fubp1 PE=2 SV=1 - [Q3TUE1_MOUSE]	Far upstream element-binding protein 1 OS	Fubp1	Mus musculus	0.215	1.29504e+08	3.13813e+08	1.41052e+08
Q80Y14	Glutaredoxin-related protein 5, mitochondrial OS=Mus musculus GN=Glrx5 PE=1 SV=2 - [GLRX5_MOUSE]	Glutaredoxin-related protein 5, mitochondrial OS	Glrx5	Mus musculus	0.2171	1.29238e+08	1.54447e+08	1.59529e+08
O54946	DnaJ homolog subfamily B member 6 OS=Mus musculus GN=Dnajb6 PE=1 SV=4 - [DNJB6_MOUSE]	DnaJ homolog subfamily B member 6 OS	Dnajb6	Mus musculus	0.3151	1.29096e+08	1.42354e+08	9.97351e+07
Q8BKS9	Pumilio domain-containing protein KIAA0020 OS=Mus musculus GN=Kiaa0020 PE=1 SV=2 - [K0020_MOUSE]	Pumilio domain-containing protein KIAA0020 OS	Kiaa0020	Mus musculus	0.34	1.29078e+08	1.38101e+08	1.96161e+08
Q9CRB9	MICOS complex subunit Mic19 OS=Mus musculus GN=Chchd3 PE=1 SV=1 - [MIC19_MOUSE]	MICOS complex subunit Mic19 OS	Chchd3	Mus musculus	0.1762	1.29007e+08	1.18504e+08	1.50075e+08
P63094	Guanine nucleotide-binding protein G(s) subunit alpha isoforms short OS=Mus musculus GN=Gnas PE=1 SV=1 - [GNAS2_MOUSE]	Guanine nucleotide-binding protein G(s) subunit alpha isoforms short OS	Gnas	Mus musculus	0.3604	1.28972e+08	1.28177e+08	1.67156e+08
Q3UIX4	Protein Srsf11 OS=Mus musculus GN=Srsf11 PE=1 SV=1 - [Q3UIX4_MOUSE]	Protein Srsf11 OS	Srsf11	Mus musculus	0.0945	1.28936e+08	1.21506e+08	1.5405e+08
P54728	UV excision repair protein RAD23 homolog B OS=Mus musculus GN=Rad23b PE=1 SV=2 - [RD23B_MOUSE]	UV excision repair protein RAD23 homolog B OS	Rad23b	Mus musculus	0.1466	1.28919e+08	3.07309e+08	1.16021e+08
Q91VC9	Growth hormone-inducible transmembrane protein OS=Mus musculus GN=Ghitm PE=2 SV=1 - [GHITM_MOUSE]	Growth hormone-inducible transmembrane protein OS	Ghitm	Mus musculus	0.0318	1.28688e+08	9.46527e+07	9.52232e+07
O35130	Ribosomal RNA small subunit methyltransferase NEP1 OS=Mus musculus GN=Emg1 PE=2 SV=1 - [NEP1_MOUSE]	Ribosomal RNA small subunit methyltransferase NEP1 OS	Emg1	Mus musculus	0.5	1.28617e+08	5.59493e+07	9.96599e+07
Q8K4X7	1-acyl-sn-glycerol-3-phosphate acyltransferase delta OS=Mus musculus GN=Agpat4 PE=2 SV=1 - [PLCD_MOUSE]	1-acyl-sn-glycerol-3-phosphate acyltransferase delta OS	Agpat4	Mus musculus	0.2646	1.28564e+08	1.07245e+07	1.29557e+08
Q4FK66	Pre-mRNA-splicing factor 38A OS=Mus musculus GN=Prpf38a PE=1 SV=1 - [PR38A_MOUSE]	Pre-mRNA-splicing factor 38A OS	Prpf38a	Mus musculus	0.234	1.28103e+08	1.11415e+08	8.33525e+07
P06745	Glucose-6-phosphate isomerase OS=Mus musculus GN=Gpi PE=1 SV=4 - [G6PI_MOUSE]	Glucose-6-phosphate isomerase OS	Gpi	Mus musculus	0.3477	1.27748e+08	4.0096e+08	8.63712e+07
D3YWF6	Ubiquitin thioesterase OTUB1 OS=Mus musculus GN=Otub1 PE=4 SV=1 - [D3YWF6_MOUSE]	Ubiquitin thioesterase OTUB1 OS	Otub1	Mus musculus	0.5187	1.27659e+08	2.60608e+08	7.62516e+07
B1AU25	Apoptosis-inducing factor 1, mitochondrial OS=Mus musculus GN=Aifm1 PE=1 SV=1 - [B1AU25_MOUSE]	Apoptosis-inducing factor 1, mitochondrial OS	Aifm1	Mus musculus	0.2549	1.27624e+08	1.68123e+08	1.73387e+08
Q9ER74	Sal-like protein 1 OS=Mus musculus GN=Sall1 PE=2 SV=1 - [SALL1_MOUSE]	Sal-like protein 1 OS	Sall1	Mus musculus	0.056	1.27606e+08	6.54563e+07	1.13443e+08
Q9QUM9	Proteasome subunit alpha type-6 OS=Mus musculus GN=Psma6 PE=1 SV=1 - [PSA6_MOUSE]	Proteasome subunit alpha type-6 OS	Psma6	Mus musculus	0.4553	1.27499e+08	3.87367e+08	1.38581e+08
P47740	Fatty aldehyde dehydrogenase OS=Mus musculus GN=Aldh3a2 PE=2 SV=2 - [AL3A2_MOUSE]	Fatty aldehyde dehydrogenase OS	Aldh3a2	Mus musculus	0.25	1.27482e+08	1.34098e+08	1.33854e+08
Q61151	Serine/threonine-protein phosphatase 2A 56 kDa regulatory subunit epsilon isoform OS=Mus musculus GN=Ppp2r5e PE=2 SV=3 - [2A5E_MOUSE]	Serine/threonine-protein phosphatase 2A 56 kDa regulatory subunit epsilon isoform OS	Ppp2r5e	Mus musculus	0.1006	1.27429e+08	4.8252e+07	0
Q60996	Serine/threonine-protein phosphatase 2A 56 kDa regulatory subunit gamma isoform OS=Mus musculus GN=Ppp2r5c PE=1 SV=2 - [2A5G_MOUSE]	Serine/threonine-protein phosphatase 2A 56 kDa regulatory subunit gamma isoform OS	Ppp2r5c	Mus musculus	0.1202	1.27429e+08	7.62225e+07	3.74812e+07
P51863	V-type proton ATPase subunit d 1 OS=Mus musculus GN=Atp6v0d1 PE=1 SV=2 - [VA0D1_MOUSE]	V-type proton ATPase subunit d 1 OS	Atp6v0d1	Mus musculus	0.2877	1.27322e+08	9.14003e+07	1.61355e+08
Q569Z5	Probable ATP-dependent RNA helicase DDX46 OS=Mus musculus GN=Ddx46 PE=1 SV=2 - [DDX46_MOUSE]	Probable ATP-dependent RNA helicase DDX46 OS	Ddx46	Mus musculus	0.2151	1.27304e+08	1.61368e+08	7.61764e+07
Q9CZ30	Obg-like ATPase 1 OS=Mus musculus GN=Ola1 PE=1 SV=1 - [OLA1_MOUSE]	Obg-like ATPase 1 OS	Ola1	Mus musculus	0.3662	1.27127e+08	1.68123e+08	9.75436e+07
Q3TDN2	FAS-associated factor 2 OS=Mus musculus GN=Faf2 PE=2 SV=2 - [FAF2_MOUSE]	FAS-associated factor 2 OS	Faf2	Mus musculus	0.3393	1.26719e+08	9.51531e+07	1.19029e+08
Q5XJY5	Coatomer subunit delta OS=Mus musculus GN=Arcn1 PE=1 SV=2 - [COPD_MOUSE]	Coatomer subunit delta OS	Arcn1	Mus musculus	0.2055	1.26612e+08	1.34265e+08	5.88377e+07
Q9DBS1	Transmembrane protein 43 OS=Mus musculus GN=Tmem43 PE=1 SV=1 - [TMM43_MOUSE]	Transmembrane protein 43 OS	Tmem43	Mus musculus	0.3775	1.26595e+08	1.15501e+08	2.03574e+08
Q921Y2	U3 small nucleolar ribonucleoprotein protein IMP3 OS=Mus musculus GN=Imp3 PE=2 SV=1 - [IMP3_MOUSE]	U3 small nucleolar ribonucleoprotein protein IMP3 OS	Imp3	Mus musculus	0.25	1.26577e+08	7.20361e+07	1.28268e+08
F7CBP1	Eukaryotic translation initiation factor 4 gamma 2 OS=Mus musculus GN=Eif4g2 PE=1 SV=1 - [F7CBP1_MOUSE]	Eukaryotic translation initiation factor 4 gamma 2 OS	Eif4g2	Mus musculus	0.2938	1.26506e+08	1.35766e+08	8.37393e+07
Q99LB6	Methionine adenosyltransferase 2 subunit beta OS=Mus musculus GN=Mat2b PE=2 SV=1 - [MAT2B_MOUSE]	Methionine adenosyltransferase 2 subunit beta OS	Mat2b	Mus musculus	0.3084	1.26204e+08	1.78714e+08	2.24307e+08
F8WJG3	Transformer-2 protein homolog beta OS=Mus musculus GN=Tra2b PE=4 SV=1 - [F8WJG3_MOUSE]	Transformer-2 protein homolog beta OS	Tra2b	Mus musculus	0.4574	1.26116e+08	2.29251e+08	3.32916e+08
Q9Z2I8	Succinyl-CoA ligase [GDP-forming] subunit beta, mitochondrial OS=Mus musculus GN=Suclg2 PE=1 SV=3 - [SUCB2_MOUSE]	Succinyl-CoA ligase [GDP-forming] subunit beta, mitochondrial OS	Suclg2	Mus musculus	0.3002	1.26116e+08	3.34578e+08	2.88656e+08
Q8R1Q8	Cytoplasmic dynein 1 light intermediate chain 1 OS=Mus musculus GN=Dync1li1 PE=1 SV=1 - [DC1L1_MOUSE]	Cytoplasmic dynein 1 light intermediate chain 1 OS	Dync1li1	Mus musculus	0.4512	1.25974e+08	1.79882e+08	7.99793e+07
Q9WV32	Actin-related protein 2/3 complex subunit 1B OS=Mus musculus GN=Arpc1b PE=2 SV=4 - [ARC1B_MOUSE]	Actin-related protein 2/3 complex subunit 1B OS	Arpc1b	Mus musculus	0.2903	1.25388e+08	9.48195e+07	8.60275e+07
Q8R323	Replication factor C subunit 3 OS=Mus musculus GN=Rfc3 PE=2 SV=1 - [RFC3_MOUSE]	Replication factor C subunit 3 OS	Rfc3	Mus musculus	0.4579	1.25371e+08	1.59283e+08	1.09253e+08
P52875	Transmembrane protein 165 OS=Mus musculus GN=Tmem165 PE=2 SV=2 - [TM165_MOUSE]	Transmembrane protein 165 OS	Tmem165	Mus musculus	0.192	1.25353e+08	3.29241e+07	8.21816e+07
Q00547	Hyaluronan mediated motility receptor OS=Mus musculus GN=Hmmr PE=1 SV=4 - [HMMR_MOUSE]	Hyaluronan mediated motility receptor OS	Hmmr	Mus musculus	0.2683	1.24909e+08	8.55627e+07	6.88177e+07
P97379	Ras GTPase-activating protein-binding protein 2 OS=Mus musculus GN=G3bp2 PE=1 SV=2 - [G3BP2_MOUSE]	Ras GTPase-activating protein-binding protein 2 OS	G3bp2	Mus musculus	0.2863	1.24856e+08	2.21162e+08	1.25689e+08
P26043	Radixin OS=Mus musculus GN=Rdx PE=1 SV=3 - [RADI_MOUSE]	Radixin OS	Rdx	Mus musculus	0.3259	1.2475e+08	3.96707e+08	2.64915e+08
D3YUW8	Pogo transposable element with ZNF domain OS=Mus musculus GN=Pogz PE=4 SV=1 - [D3YUW8_MOUSE]	Pogo transposable element with ZNF domain OS	Pogz	Mus musculus	0.137	1.24643e+08	9.05664e+07	9.41489e+07
Q921H8	3-ketoacyl-CoA thiolase A, peroxisomal OS=Mus musculus GN=Acaa1a PE=1 SV=1 - [THIKA_MOUSE]	3-ketoacyl-CoA thiolase A, peroxisomal OS	Acaa1a	Mus musculus	0.4623	1.24519e+08	1.05411e+08	1.04935e+08
Q9CQ62	2,4-dienoyl-CoA reductase, mitochondrial OS=Mus musculus GN=Decr1 PE=1 SV=1 - [DECR_MOUSE]	2,4-dienoyl-CoA reductase, mitochondrial OS	Decr1	Mus musculus	0.2716	1.24288e+08	9.73213e+07	8.86272e+07
P10711	Transcription elongation factor A protein 1 OS=Mus musculus GN=Tcea1 PE=1 SV=2 - [TCEA1_MOUSE]	Transcription elongation factor A protein 1 OS	Tcea1	Mus musculus	0.3721	1.2365e+08	2.47515e+08	8.85412e+07
E9Q3G8	Protein Nup153 OS=Mus musculus GN=Nup153 PE=1 SV=1 - [E9Q3G8_MOUSE]	Protein Nup153 OS	Nup153	Mus musculus	0.2483	1.23295e+08	6.41887e+07	1.40192e+08
P26041	Moesin OS=Mus musculus GN=Msn PE=1 SV=3 - [MOES_MOUSE]	Moesin OS	Msn	Mus musculus	0.3397	1.23295e+08	3.78527e+08	1.83915e+08
Q8VDM6	Heterogeneous nuclear ribonucleoprotein U-like protein 1 OS=Mus musculus GN=Hnrnpul1 PE=1 SV=1 - [HNRL1_MOUSE]	Heterogeneous nuclear ribonucleoprotein U-like protein 1 OS	Hnrnpul1	Mus musculus	0.1595	1.23189e+08	6.90923e+07	7.45865e+07
Q9D0R2	Threonine--tRNA ligase, cytoplasmic OS=Mus musculus GN=Tars PE=1 SV=2 - [SYTC_MOUSE]	Threonine--tRNA ligase, cytoplasmic OS	Tars	Mus musculus	0.3463	1.23047e+08	1.73377e+08	9.42671e+07
Q7TN75	Retrotransposon-derived protein PEG10 OS=Mus musculus GN=Peg10 PE=1 SV=2 - [PEG10_MOUSE]	Retrotransposon-derived protein PEG10 OS	Peg10	Mus musculus	0.1065	1.22798e+08	5.43565e+07	6.38223e+07
G5E896	Enhancer of mRNA decapping 4, isoform CRA_b OS=Mus musculus GN=Edc4 PE=1 SV=1 - [G5E896_MOUSE]	Enhancer of mRNA decapping 4, isoform CRA_b OS	Edc4	Mus musculus	0.3229	1.2255e+08	1.07579e+08	8.75744e+07
Q91XV3	Brain acid soluble protein 1 OS=Mus musculus GN=Basp1 PE=1 SV=3 - [BASP1_MOUSE]	Brain acid soluble protein 1 OS	Basp1	Mus musculus	0.7788	1.22248e+08	1.38852e+08	1.15806e+08
E9Q7L0	Protein Ogdhl OS=Mus musculus GN=Ogdhl PE=4 SV=1 - [E9Q7L0_MOUSE]	Protein Ogdhl OS	Ogdhl	Mus musculus	0.3285	1.2145e+08	1.43272e+08	1.59744e+08
O35435	Dihydroorotate dehydrogenase (quinone), mitochondrial OS=Mus musculus GN=Dhodh PE=2 SV=2 - [PYRD_MOUSE]	Dihydroorotate dehydrogenase (quinone), mitochondrial OS	Dhodh	Mus musculus	0.238	1.21326e+08	1.19504e+08	1.1022e+08
E9PU93	Set1/Ash2 histone methyltransferase complex subunit ASH2 OS=Mus musculus GN=Ash2l PE=4 SV=1 - [E9PU93_MOUSE]	Set1/Ash2 histone methyltransferase complex subunit ASH2 OS	Ash2l	Mus musculus	0.2135	1.21184e+08	1.36767e+08	7.72292e+07
D3Z7R6	Calponin OS=Mus musculus GN=Cnn2 PE=1 SV=1 - [D3Z7R6_MOUSE]	Calponin OS	Cnn2	Mus musculus	0.1429	1.21113e+08	2.42928e+08	5.63024e+07
Q80UU9	Membrane-associated progesterone receptor component 2 OS=Mus musculus GN=Pgrmc2 PE=1 SV=2 - [PGRC2_MOUSE]	Membrane-associated progesterone receptor component 2 OS	Pgrmc2	Mus musculus	0.4839	1.21077e+08	1.29011e+08	1.88642e+08
Q80X50	Ubiquitin-associated protein 2-like OS=Mus musculus GN=Ubap2l PE=1 SV=1 - [UBP2L_MOUSE]	Ubiquitin-associated protein 2-like OS	Ubap2l	Mus musculus	0.1192	1.2106e+08	1.17086e+08	4.94164e+07
Q9DAW6	U4/U6 small nuclear ribonucleoprotein Prp4 OS=Mus musculus GN=Prpf4 PE=1 SV=1 - [PRP4_MOUSE]	U4/U6 small nuclear ribonucleoprotein Prp4 OS	Prpf4	Mus musculus	0.3743	1.20794e+08	1.5036e+08	1.08071e+08
Q91WM3	U3 small nucleolar RNA-interacting protein 2 OS=Mus musculus GN=Rrp9 PE=1 SV=1 - [U3IP2_MOUSE]	U3 small nucleolar RNA-interacting protein 2 OS	Rrp9	Mus musculus	0.3747	1.2074e+08	7.84241e+07	1.26334e+08
P28659	CUGBP Elav-like family member 1 OS=Mus musculus GN=Celf1 PE=1 SV=2 - [CELF1_MOUSE]	CUGBP Elav-like family member 1 OS	Celf1	Mus musculus	0.1296	1.2074e+08	1.17836e+08	7.06439e+07
P09803	Cadherin-1 OS=Mus musculus GN=Cdh1 PE=1 SV=1 - [CADH1_MOUSE]	Cadherin-1 OS	Cdh1	Mus musculus	0.2715	1.2035e+08	2.14074e+07	1.73817e+08
D3Z4J1	DAZ-associated protein 1 (Fragment) OS=Mus musculus GN=Dazap1 PE=4 SV=1 - [D3Z4J1_MOUSE]	DAZ-associated protein 1 (Fragment) OS	Dazap1	Mus musculus	0.2807	1.20332e+08	2.04316e+08	1.32672e+08
F8VQC1	Signal recognition particle subunit SRP72 OS=Mus musculus GN=Srp72 PE=1 SV=1 - [F8VQC1_MOUSE]	Signal recognition particle subunit SRP72 OS	Srp72	Mus musculus	0.2817	1.1996e+08	1.19004e+08	1.00423e+08
Q9CQE8	UPF0568 protein C14orf166 homolog OS=Mus musculus PE=2 SV=1 - [CN166_MOUSE]	UPF0568 protein C14orf166 homolog OS	2	Mus musculus PE	0.5	1.19818e+08	1.52445e+08	8.32773e+07
Q8CGY8	UDP-N-acetylglucosamine--peptide N-acetylglucosaminyltransferase 110 kDa subunit OS=Mus musculus GN=Ogt PE=1 SV=2 - [OGT1_MOUSE]	UDP-N-acetylglucosamine--peptide N-acetylglucosaminyltransferase 110 kDa subunit OS	Ogt	Mus musculus	0.2639	1.19765e+08	9.03162e+07	5.73767e+07
Q9DCE5	p21-activated protein kinase-interacting protein 1 OS=Mus musculus GN=Pak1ip1 PE=2 SV=2 - [PK1IP_MOUSE]	p21-activated protein kinase-interacting protein 1 OS	Pak1ip1	Mus musculus	0.4031	1.19747e+08	1.14417e+08	9.81452e+07
E9Q066	La-related protein 4 OS=Mus musculus GN=Larp4 PE=4 SV=1 - [E9Q066_MOUSE]	La-related protein 4 OS	Larp4	Mus musculus	0.2423	1.19516e+08	1.19004e+08	5.46481e+07
D3YWT0	Signal peptidase complex catalytic subunit SEC11A OS=Mus musculus GN=Sec11a PE=4 SV=1 - [D3YWT0_MOUSE]	Signal peptidase complex catalytic subunit SEC11A OS	Sec11a	Mus musculus	0.1706	1.19428e+08	1.02659e+08	9.778e+07
Q7TQH0	Ataxin-2-like protein OS=Mus musculus GN=Atxn2l PE=1 SV=1 - [ATX2L_MOUSE]	Ataxin-2-like protein OS	Atxn2l	Mus musculus	0.204	1.19339e+08	1.15251e+08	4.52052e+07
O55029	Coatomer subunit beta' OS=Mus musculus GN=Copb2 PE=2 SV=2 - [COPB2_MOUSE]	Coatomer subunit beta' OS	Copb2	Mus musculus	0.3215	1.19108e+08	1.62619e+08	9.86609e+07
Q9WUM4	Coronin-1C OS=Mus musculus GN=Coro1c PE=1 SV=2 - [COR1C_MOUSE]	Coronin-1C OS	Coro1c	Mus musculus	0.2806	1.18984e+08	2.93382e+08	1.52009e+08
Q8VCB1	Nucleoporin NDC1 OS=Mus musculus GN=Ndc1 PE=2 SV=1 - [NDC1_MOUSE]	Nucleoporin NDC1 OS	Ndc1	Mus musculus	0.1813	1.18966e+08	6.2254e+07	1.25475e+08
D3Z619	Pre-mRNA 3'-end-processing factor FIP1 OS=Mus musculus GN=Fip1l1 PE=1 SV=1 - [D3Z619_MOUSE]	Pre-mRNA 3'-end-processing factor FIP1 OS	Fip1l1	Mus musculus	0.1906	1.18913e+08	9.79885e+07	9.38052e+07
P24288	Branched-chain-amino-acid aminotransferase, cytosolic OS=Mus musculus GN=Bcat1 PE=2 SV=2 - [BCAT1_MOUSE]	Branched-chain-amino-acid aminotransferase, cytosolic OS	Bcat1	Mus musculus	0.3187	1.18895e+08	2.62776e+08	1.22467e+08
P42125	Enoyl-CoA delta isomerase 1, mitochondrial OS=Mus musculus GN=Eci1 PE=1 SV=2 - [ECI1_MOUSE]	Enoyl-CoA delta isomerase 1, mitochondrial OS	Eci1	Mus musculus	0.2042	1.18718e+08	1.30929e+08	1.1774e+08
Q9D0M1	Phosphoribosyl pyrophosphate synthase-associated protein 1 OS=Mus musculus GN=Prpsap1 PE=1 SV=1 - [KPRA_MOUSE]	Phosphoribosyl pyrophosphate synthase-associated protein 1 OS	Prpsap1	Mus musculus	0.264	1.18718e+08	1.93642e+08	8.51143e+07
Q8K4L0	ATP-dependent RNA helicase DDX54 OS=Mus musculus GN=Ddx54 PE=1 SV=1 - [DDX54_MOUSE]	ATP-dependent RNA helicase DDX54 OS	Ddx54	Mus musculus	0.1945	1.18523e+08	3.77276e+07	4.69133e+08
Q9CQU0	Thioredoxin domain-containing protein 12 OS=Mus musculus GN=Txndc12 PE=2 SV=1 - [TXD12_MOUSE]	Thioredoxin domain-containing protein 12 OS	Txndc12	Mus musculus	0.3882	1.18434e+08	2.15074e+08	1.40729e+08
Q91YU8	Suppressor of SWI4 1 homolog OS=Mus musculus GN=Ppan PE=1 SV=2 - [SSF1_MOUSE]	Suppressor of SWI4 1 homolog OS	Ppan	Mus musculus	0.2043	1.18381e+08	7.17693e+07	1.27623e+08
B1AXN9	Ribosomal protein S6 kinase alpha-3 OS=Mus musculus GN=Rps6ka3 PE=4 SV=1 - [B1AXN9_MOUSE]	Ribosomal protein S6 kinase alpha-3 OS	Rps6ka3	Mus musculus	0.1545	1.18345e+08	5.64997e+07	8.45664e+07
Q9CPQ1	Cytochrome c oxidase subunit 6C OS=Mus musculus GN=Cox6c PE=1 SV=3 - [COX6C_MOUSE]	Cytochrome c oxidase subunit 6C OS	Cox6c	Mus musculus	0.2632	1.18257e+08	1.60368e+08	1.30309e+08
Q8CFE2	UPF0609 protein C4orf27 homolog OS=Mus musculus PE=1 SV=1 - [CD027_MOUSE]	UPF0609 protein C4orf27 homolog OS	1	Mus musculus PE	0.3006	1.17955e+08	1.73294e+08	6.67443e+07
Q07076	Annexin A7 OS=Mus musculus GN=Anxa7 PE=2 SV=2 - [ANXA7_MOUSE]	Annexin A7 OS	Anxa7	Mus musculus	0.1793	1.17902e+08	1.34265e+08	2.82533e+06
Q8CEC0	Nuclear pore complex protein Nup88 OS=Mus musculus GN=Nup88 PE=1 SV=1 - [NUP88_MOUSE]	Nuclear pore complex protein Nup88 OS	Nup88	Mus musculus	0.2205	1.17405e+08	7.25031e+07	1.78114e+08
P51660	Peroxisomal multifunctional enzyme type 2 OS=Mus musculus GN=Hsd17b4 PE=1 SV=3 - [DHB4_MOUSE]	Peroxisomal multifunctional enzyme type 2 OS	Hsd17b4	Mus musculus	0.1986	1.17192e+08	1.84385e+08	1.29235e+08
Q9Z315	U4/U6.U5 tri-snRNP-associated protein 1 OS=Mus musculus GN=Sart1 PE=2 SV=1 - [SNUT1_MOUSE]	U4/U6.U5 tri-snRNP-associated protein 1 OS	Sart1	Mus musculus	0.3251	1.17175e+08	9.52365e+07	1.13443e+08
P26039	Talin-1 OS=Mus musculus GN=Tln1 PE=1 SV=2 - [TLN1_MOUSE]	Talin-1 OS	Tln1	Mus musculus	0.3444	1.17139e+08	2.61692e+08	1.06159e+08
Q9WVK4	EH domain-containing protein 1 OS=Mus musculus GN=Ehd1 PE=1 SV=1 - [EHD1_MOUSE]	EH domain-containing protein 1 OS	Ehd1	Mus musculus	0.6142	1.1705e+08	2.33921e+08	9.98748e+07
Q61081	Hsp90 co-chaperone Cdc37 OS=Mus musculus GN=Cdc37 PE=2 SV=1 - [CDC37_MOUSE]	Hsp90 co-chaperone Cdc37 OS	Cdc37	Mus musculus	0.3325	1.16926e+08	3.05557e+08	1.13658e+08
Q99J77	N-acetylneuraminic acid synthase (Sialic acid synthase) OS=Mus musculus GN=Nans PE=1 SV=1 - [Q99J77_MOUSE]	N-acetylneuraminic acid synthase (Sialic acid synthase) OS	Nans	Mus musculus	0.2033	1.16891e+08	2.22747e+08	1.10757e+08
Q6P3A8	2-oxoisovalerate dehydrogenase subunit beta, mitochondrial OS=Mus musculus GN=Bckdhb PE=1 SV=2 - [ODBB_MOUSE]	2-oxoisovalerate dehydrogenase subunit beta, mitochondrial OS	Bckdhb	Mus musculus	0.1872	1.1682e+08	1.04493e+08	1.01916e+08
Q8BJU0	Small glutamine-rich tetratricopeptide repeat-containing protein alpha OS=Mus musculus GN=Sgta PE=1 SV=2 - [SGTA_MOUSE]	Small glutamine-rich tetratricopeptide repeat-containing protein alpha OS	Sgta	Mus musculus	0.2444	1.16713e+08	2.14324e+08	8.92717e+07
E9PWY9	Phenylalanine--tRNA ligase alpha subunit OS=Mus musculus GN=Farsa PE=3 SV=1 - [E9PWY9_MOUSE]	Phenylalanine--tRNA ligase alpha subunit OS	Farsa	Mus musculus	0.3531	1.16678e+08	3.59347e+08	3.78787e+07
P61620	Protein transport protein Sec61 subunit alpha isoform 1 OS=Mus musculus GN=Sec61a1 PE=2 SV=2 - [S61A1_MOUSE]	Protein transport protein Sec61 subunit alpha isoform 1 OS	Sec61a1	Mus musculus	0.1513	1.16359e+08	2.42094e+07	3.21099e+07
Q91WK2	Eukaryotic translation initiation factor 3 subunit H OS=Mus musculus GN=Eif3h PE=1 SV=1 - [EIF3H_MOUSE]	Eukaryotic translation initiation factor 3 subunit H OS	Eif3h	Mus musculus	0.3239	1.16199e+08	1.81383e+08	2.74798e+07
Q922S8	Kinesin-like protein KIF2C OS=Mus musculus GN=Kif2c PE=1 SV=1 - [KIF2C_MOUSE]	Kinesin-like protein KIF2C OS	Kif2c	Mus musculus	0.2122	1.15826e+08	1.35433e+08	7.41783e+07
O35344	Importin subunit alpha-4 OS=Mus musculus GN=Kpna3 PE=1 SV=1 - [IMA4_MOUSE]	Importin subunit alpha-4 OS	Kpna3	Mus musculus	0.1785	1.15791e+08	1.62869e+08	1.45671e+08
D3YWR7	Dihydropteridine reductase OS=Mus musculus GN=Qdpr PE=1 SV=1 - [D3YWR7_MOUSE]	Dihydropteridine reductase OS	Qdpr	Mus musculus	0.4339	1.15773e+08	9.98231e+07	1.99921e+07
Q9D0R8	Protein LSM12 homolog OS=Mus musculus GN=Lsm12 PE=1 SV=1 - [LSM12_MOUSE]	Protein LSM12 homolog OS	Lsm12	Mus musculus	0.1385	1.15631e+08	1.57615e+08	9.57496e+07
A2AMQ5	Phosphatidate cytidylyltransferase OS=Mus musculus GN=Cds2 PE=1 SV=1 - [A2AMQ5_MOUSE]	Phosphatidate cytidylyltransferase OS	Cds2	Mus musculus	0.0843	1.15454e+08	7.31786e+07	1.44382e+08
D6RFP3	Transmembrane protein 41B OS=Mus musculus GN=Tmem41b PE=4 SV=1 - [D6RFP3_MOUSE]	Transmembrane protein 41B OS	Tmem41b	Mus musculus	0.252	1.15383e+08	4.54583e+07	9.28061e+07
P43883	Perilipin-2 OS=Mus musculus GN=Plin2 PE=2 SV=2 - [PLIN2_MOUSE]	Perilipin-2 OS	Plin2	Mus musculus	0.3106	1.15188e+08	7.86576e+07	7.75085e+07
P47802	Metaxin-1 OS=Mus musculus GN=Mtx1 PE=1 SV=1 - [MTX1_MOUSE]	Metaxin-1 OS	Mtx1	Mus musculus	0.2397	1.14904e+08	9.05664e+07	9.71998e+07
G3XA66	Metaxin-1 (Fragment) OS=Mus musculus GN=Mtx1 PE=4 SV=1 - [G3XA66_MOUSE]	Metaxin-1 (Fragment) OS	Mtx1	Mus musculus	0.255	1.14904e+08	9.05664e+07	9.71998e+07
P63166	Small ubiquitin-related modifier 1 OS=Mus musculus GN=Sumo1 PE=1 SV=1 - [SUMO1_MOUSE]	Small ubiquitin-related modifier 1 OS	Sumo1	Mus musculus	0.2772	1.14531e+08	0	9.60289e+07
P46664	Adenylosuccinate synthetase isozyme 2 OS=Mus musculus GN=Adss PE=1 SV=2 - [PURA2_MOUSE]	Adenylosuccinate synthetase isozyme 2 OS	Adss	Mus musculus	0.3048	1.14514e+08	2.67946e+08	5.40787e+07
Q9EQH3	Vacuolar protein sorting-associated protein 35 OS=Mus musculus GN=Vps35 PE=1 SV=1 - [VPS35_MOUSE]	Vacuolar protein sorting-associated protein 35 OS	Vps35	Mus musculus	0.2186	1.14425e+08	1.78214e+08	1.27086e+08
Q60596	DNA repair protein XRCC1 OS=Mus musculus GN=Xrcc1 PE=1 SV=2 - [XRCC1_MOUSE]	DNA repair protein XRCC1 OS	Xrcc1	Mus musculus	0.1189	1.14141e+08	8.99826e+07	5.93534e+07
Q9D1Q6	Endoplasmic reticulum resident protein 44 OS=Mus musculus GN=Erp44 PE=1 SV=1 - [ERP44_MOUSE]	Endoplasmic reticulum resident protein 44 OS	Erp44	Mus musculus	0.2734	1.13751e+08	1.27927e+08	1.61355e+08
Q8VDJ3	Vigilin OS=Mus musculus GN=Hdlbp PE=1 SV=1 - [VIGLN_MOUSE]	Vigilin OS	Hdlbp	Mus musculus	0.2468	1.1352e+08	1.74294e+08	9.402e+07
P59708	Splicing factor 3B subunit 6 OS=Mus musculus GN=Sf3b6 PE=1 SV=1 - [SF3B6_MOUSE]	Splicing factor 3B subunit 6 OS	Sf3b6	Mus musculus	0.392	1.12899e+08	1.81383e+08	1.82089e+08
Q4FZF9	Predicted gene, OTTMUSG00000010136 OS=Mus musculus GN=OTTMUSG00000010136 PE=2 SV=1 - [Q4FZF9_MOUSE]	Predicted gene, OTTMUSG00000010136 OS	OTTMUSG00000010136	Mus musculus	0.1559	1.12864e+08	0	1.08931e+08
D3Z0M9	MCG18410, isoform CRA_a OS=Mus musculus GN=Ddx23 PE=3 SV=1 - [D3Z0M9_MOUSE]	MCG18410, isoform CRA_a OS	Ddx23	Mus musculus	0.3614	1.12775e+08	9.88224e+07	9.86501e+07
Q8BZA9	Fructose-2,6-bisphosphatase TIGAR OS=Mus musculus GN=Tigar PE=1 SV=1 - [TIGAR_MOUSE]	Fructose-2,6-bisphosphatase TIGAR OS	Tigar	Mus musculus	0.2825	1.1274e+08	6.63069e+07	5.22739e+07
A2A4P0	ATP-dependent RNA helicase DHX8 OS=Mus musculus GN=Dhx8 PE=2 SV=1 - [DHX8_MOUSE]	ATP-dependent RNA helicase DHX8 OS	Dhx8	Mus musculus	0.0997	1.12615e+08	9.21509e+07	6.9849e+07
P26516	26S proteasome non-ATPase regulatory subunit 7 OS=Mus musculus GN=Psmd7 PE=1 SV=2 - [PSMD7_MOUSE]	26S proteasome non-ATPase regulatory subunit 7 OS	Psmd7	Mus musculus	0.3832	1.12509e+08	2.0465e+08	1.5491e+08
Q9WTI7	Unconventional myosin-Ic OS=Mus musculus GN=Myo1c PE=1 SV=2 - [MYO1C_MOUSE]	Unconventional myosin-Ic OS	Myo1c	Mus musculus	0.3104	1.12349e+08	9.68209e+07	1.22359e+08
O08715	A-kinase anchor protein 1, mitochondrial OS=Mus musculus GN=Akap1 PE=1 SV=4 - [AKAP1_MOUSE]	A-kinase anchor protein 1, mitochondrial OS	Akap1	Mus musculus	0.238	1.12314e+08	9.69043e+07	1.1398e+08
P31786	Acyl-CoA-binding protein OS=Mus musculus GN=Dbi PE=1 SV=2 - [ACBP_MOUSE]	Acyl-CoA-binding protein OS	Dbi	Mus musculus	0.5057	1.12314e+08	7.48298e+08	3.10356e+08
Q8BGA5	KRR1 small subunit processome component homolog OS=Mus musculus GN=Krr1 PE=2 SV=1 - [KRR1_MOUSE]	KRR1 small subunit processome component homolog OS	Krr1	Mus musculus	0.2816	1.12296e+08	1.32931e+08	2.4966e+08
Q9DBY8	Nuclear valosin-containing protein-like OS=Mus musculus GN=Nvl PE=1 SV=1 - [NVL_MOUSE]	Nuclear valosin-containing protein-like OS	Nvl	Mus musculus	0.2842	1.11835e+08	1.11498e+08	1.11831e+08
E9PUF4	RNA-binding protein 26 OS=Mus musculus GN=Rbm26 PE=1 SV=1 - [E9PUF4_MOUSE]	RNA-binding protein 26 OS	Rbm26	Mus musculus	0.0987	1.11675e+08	4.99116e+07	3.46667e+07
A2ANY6	Midasin OS=Mus musculus GN=Mdn1 PE=1 SV=1 - [A2ANY6_MOUSE]	Midasin OS	Mdn1	Mus musculus	0.1954	1.11498e+08	1.43605e+08	1.02722e+08
O88455	7-dehydrocholesterol reductase OS=Mus musculus GN=Dhcr7 PE=2 SV=1 - [DHCR7_MOUSE]	7-dehydrocholesterol reductase OS	Dhcr7	Mus musculus	0.1168	1.1148e+08	9.63206e+07	9.68131e+07
O70591	Prefoldin subunit 2 OS=Mus musculus GN=Pfdn2 PE=2 SV=2 - [PFD2_MOUSE]	Prefoldin subunit 2 OS	Pfdn2	Mus musculus	0.3247	1.11285e+08	2.15658e+08	6.36075e+07
Q62446	Peptidyl-prolyl cis-trans isomerase FKBP3 OS=Mus musculus GN=Fkbp3 PE=1 SV=2 - [FKBP3_MOUSE]	Peptidyl-prolyl cis-trans isomerase FKBP3 OS	Fkbp3	Mus musculus	0.5134	1.11267e+08	5.02285e+08	1.74569e+08
Q5SVQ0	Histone acetyltransferase KAT7 OS=Mus musculus GN=Kat7 PE=1 SV=1 - [KAT7_MOUSE]	Histone acetyltransferase KAT7 OS	Kat7	Mus musculus	0.248	1.11249e+08	5.28971e+07	1.04129e+08
Q80UW8	DNA-directed RNA polymerases I, II, and III subunit RPABC1 OS=Mus musculus GN=Polr2e PE=2 SV=1 - [RPAB1_MOUSE]	DNA-directed RNA polymerases I, II, and III subunit RPABC1 OS	Polr2e	Mus musculus	0.3619	1.11232e+08	9.05664e+07	1.05773e+08
Q9CXU4	MCG11298 OS=Mus musculus GN=Timm23 PE=2 SV=1 - [Q9CXU4_MOUSE]	MCG11298 OS	Timm23	Mus musculus	0.0813	1.11107e+08	1.21923e+08	1.05375e+08
P13864	DNA (cytosine-5)-methyltransferase 1 OS=Mus musculus GN=Dnmt1 PE=1 SV=5 - [DNMT1_MOUSE]	DNA (cytosine-5)-methyltransferase 1 OS	Dnmt1	Mus musculus	0.2883	1.11036e+08	1.52945e+08	7.96463e+07
Q91WM1	Spermatid perinuclear RNA-binding protein OS=Mus musculus GN=Strbp PE=1 SV=1 - [STRBP_MOUSE]	Spermatid perinuclear RNA-binding protein OS	Strbp	Mus musculus	0.1533	1.10966e+08	5.3264e+07	6.30918e+07
Q9D358	Low molecular weight phosphotyrosine protein phosphatase OS=Mus musculus GN=Acp1 PE=1 SV=3 - [PPAC_MOUSE]	Low molecular weight phosphotyrosine protein phosphatase OS	Acp1	Mus musculus	0.3544	1.10912e+08	1.52111e+08	1.00004e+08
P62835	Ras-related protein Rap-1A OS=Mus musculus GN=Rap1a PE=2 SV=1 - [RAP1A_MOUSE]	Ras-related protein Rap-1A OS	Rap1a	Mus musculus	0.4076	1.10735e+08	1.82967e+08	2.08408e+08
Q9Z2I0	LETM1 and EF-hand domain-containing protein 1, mitochondrial OS=Mus musculus GN=Letm1 PE=2 SV=1 - [LETM1_MOUSE]	LETM1 and EF-hand domain-containing protein 1, mitochondrial OS	Letm1	Mus musculus	0.2236	1.10717e+08	6.25458e+07	1.13765e+08
Q8R317	Ubiquilin-1 OS=Mus musculus GN=Ubqln1 PE=1 SV=1 - [UBQL1_MOUSE]	Ubiquilin-1 OS	Ubqln1	Mus musculus	0.0997	1.10646e+08	1.04493e+08	1.14195e+08
Q8R2U0	Nucleoporin SEH1 OS=Mus musculus GN=Seh1l PE=2 SV=1 - [SEH1_MOUSE]	Nucleoporin SEH1 OS	Seh1l	Mus musculus	0.3806	1.10611e+08	1.74211e+08	2.00244e+08
Q9R1C7	Pre-mRNA-processing factor 40 homolog A OS=Mus musculus GN=Prpf40a PE=1 SV=1 - [PR40A_MOUSE]	Pre-mRNA-processing factor 40 homolog A OS	Prpf40a	Mus musculus	0.149	1.10557e+08	1.45357e+08	1.6576e+08
E9Q914	Sphingomyelin phosphodiesterase 4 OS=Mus musculus GN=Smpd4 PE=4 SV=1 - [E9Q914_MOUSE]	Sphingomyelin phosphodiesterase 4 OS	Smpd4	Mus musculus	0.2703	1.10291e+08	1.17586e+08	1.84022e+08
Q6ZPR5	Sphingomyelin phosphodiesterase 4 OS=Mus musculus GN=Smpd4 PE=2 SV=2 - [NSMA3_MOUSE]	Sphingomyelin phosphodiesterase 4 OS	Smpd4	Mus musculus	0.2406	1.10291e+08	1.17586e+08	1.84022e+08
Q8K1R3	Polyribonucleotide nucleotidyltransferase 1, mitochondrial OS=Mus musculus GN=Pnpt1 PE=1 SV=1 - [PNPT1_MOUSE]	Polyribonucleotide nucleotidyltransferase 1, mitochondrial OS	Pnpt1	Mus musculus	0.2324	1.10256e+08	1.20338e+08	7.13529e+07
Q9JIG8	PRA1 family protein 2 OS=Mus musculus GN=Praf2 PE=2 SV=1 - [PRAF2_MOUSE]	PRA1 family protein 2 OS	Praf2	Mus musculus	0.1629	1.10167e+08	1.11999e+08	1.3611e+08
Q9CZU3	Superkiller viralicidic activity 2-like 2 OS=Mus musculus GN=Skiv2l2 PE=1 SV=1 - [SK2L2_MOUSE]	Superkiller viralicidic activity 2-like 2 OS	Skiv2l2	Mus musculus	0.2337	1.10114e+08	1.38852e+08	1.3525e+08
Q3TZX8	Polynucleotide 5'-hydroxyl-kinase NOL9 OS=Mus musculus GN=Nol9 PE=1 SV=1 - [NOL9_MOUSE]	Polynucleotide 5'-hydroxyl-kinase NOL9 OS	Nol9	Mus musculus	0.1975	1.10061e+08	1.38351e+08	9.64049e+07
Q99JR1	Sideroflexin-1 OS=Mus musculus GN=Sfxn1 PE=1 SV=3 - [SFXN1_MOUSE]	Sideroflexin-1 OS	Sfxn1	Mus musculus	0.2857	1.09564e+08	6.83084e+07	5.79353e+07
Q8VDL4	ADP-dependent glucokinase OS=Mus musculus GN=Adpgk PE=1 SV=2 - [ADPGK_MOUSE]	ADP-dependent glucokinase OS	Adpgk	Mus musculus	0.2742	1.09511e+08	1.23174e+08	1.2107e+08
P53569	CCAAT/enhancer-binding protein zeta OS=Mus musculus GN=Cebpz PE=1 SV=2 - [CEBPZ_MOUSE]	CCAAT/enhancer-binding protein zeta OS	Cebpz	Mus musculus	0.2329	1.09369e+08	1.46274e+08	2.2001e+08
D3Z3G6	Mitogen-activated protein kinase OS=Mus musculus GN=Mapk3 PE=1 SV=1 - [D3Z3G6_MOUSE]	Mitogen-activated protein kinase OS	Mapk3	Mus musculus	0.3132	1.0928e+08	1.82133e+08	1.10972e+08
P63085	Mitogen-activated protein kinase 1 OS=Mus musculus GN=Mapk1 PE=1 SV=3 - [MK01_MOUSE]	Mitogen-activated protein kinase 1 OS	Mapk1	Mus musculus	0.4134	1.0928e+08	2.05651e+08	1.14947e+08
Q9DB05	Alpha-soluble NSF attachment protein OS=Mus musculus GN=Napa PE=1 SV=1 - [SNAA_MOUSE]	Alpha-soluble NSF attachment protein OS	Napa	Mus musculus	0.4949	1.09156e+08	9.0066e+07	9.6609e+07
A2AQ25	Sickle tail protein OS=Mus musculus GN=Skt PE=1 SV=1 - [SKT_MOUSE]	Sickle tail protein OS	Skt	Mus musculus	0.2436	1.08979e+08	4.70595e+07	5.95467e+07
Q05D44	Eukaryotic translation initiation factor 5B OS=Mus musculus GN=Eif5b PE=1 SV=2 - [IF2P_MOUSE]	Eukaryotic translation initiation factor 5B OS	Eif5b	Mus musculus	0.2763	1.08872e+08	1.97895e+08	8.40401e+07
Q5SUF2	Luc7-like protein 3 OS=Mus musculus GN=Luc7l3 PE=1 SV=1 - [LC7L3_MOUSE]	Luc7-like protein 3 OS	Luc7l3	Mus musculus	0.162	1.0873e+08	1.19087e+08	3.12505e+07
Q80SW1	Putative adenosylhomocysteinase 2 OS=Mus musculus GN=Ahcyl1 PE=1 SV=1 - [SAHH2_MOUSE]	Putative adenosylhomocysteinase 2 OS	Ahcyl1	Mus musculus	0.1679	1.08571e+08	2.11071e+08	5.19302e+07
F8WI65	Adenosylhomocysteinase OS=Mus musculus GN=Ahcyl2 PE=3 SV=1 - [F8WI65_MOUSE]	Adenosylhomocysteinase OS	Ahcyl2	Mus musculus	0.1831	1.08571e+08	2.11071e+08	5.19302e+07
Q0VGU5	Vitamin K epoxide reductase complex subunit 1-like protein 1 OS=Mus musculus GN=Vkorc1l1 PE=2 SV=1 - [Q0VGU5_MOUSE]	Vitamin K epoxide reductase complex subunit 1-like protein 1 OS	Vkorc1l1	Mus musculus	0.0787	1.08056e+08	0	1.32565e+08
P55264	Adenosine kinase OS=Mus musculus GN=Adk PE=1 SV=2 - [ADK_MOUSE]	Adenosine kinase OS	Adk	Mus musculus	0.2936	1.07985e+08	1.18837e+08	5.32193e+07
P51174	Long-chain specific acyl-CoA dehydrogenase, mitochondrial OS=Mus musculus GN=Acadl PE=1 SV=2 - [ACADL_MOUSE]	Long-chain specific acyl-CoA dehydrogenase, mitochondrial OS	Acadl	Mus musculus	0.3209	1.07772e+08	9.39855e+07	2.27208e+08
Q9R0E1	Procollagen-lysine,2-oxoglutarate 5-dioxygenase 3 OS=Mus musculus GN=Plod3 PE=1 SV=1 - [PLOD3_MOUSE]	Procollagen-lysine,2-oxoglutarate 5-dioxygenase 3 OS	Plod3	Mus musculus	0.1795	1.07666e+08	3.69604e+07	1.05858e+08
Q922J9	Fatty acyl-CoA reductase 1 OS=Mus musculus GN=Far1 PE=1 SV=1 - [FACR1_MOUSE]	Fatty acyl-CoA reductase 1 OS	Far1	Mus musculus	0.1786	1.0763e+08	4.16472e+07	7.10199e+08
P50544	Very long-chain specific acyl-CoA dehydrogenase, mitochondrial OS=Mus musculus GN=Acadvl PE=1 SV=3 - [ACADV_MOUSE]	Very long-chain specific acyl-CoA dehydrogenase, mitochondrial OS	Acadvl	Mus musculus	0.3049	1.07542e+08	6.16118e+07	1.44489e+08
Q8BWY3	Eukaryotic peptide chain release factor subunit 1 OS=Mus musculus GN=Etf1 PE=1 SV=4 - [ERF1_MOUSE]	Eukaryotic peptide chain release factor subunit 1 OS	Etf1	Mus musculus	0.2906	1.07276e+08	2.22079e+08	7.39097e+07
Q8R480	Nuclear pore complex protein Nup85 OS=Mus musculus GN=Nup85 PE=1 SV=1 - [NUP85_MOUSE]	Nuclear pore complex protein Nup85 OS	Nup85	Mus musculus	0.1966	1.07258e+08	1.19004e+08	1.49323e+08
P97376	Protein FRG1 OS=Mus musculus GN=Frg1 PE=1 SV=2 - [FRG1_MOUSE]	Protein FRG1 OS	Frg1	Mus musculus	0.155	1.07151e+08	1.64204e+08	7.79812e+07
Q91V01	Lysophospholipid acyltransferase 5 OS=Mus musculus GN=Lpcat3 PE=1 SV=1 - [MBOA5_MOUSE]	Lysophospholipid acyltransferase 5 OS	Lpcat3	Mus musculus	0.0739	1.07009e+08	3.06641e+06	1.16021e+07
Q99JY0	Trifunctional enzyme subunit beta, mitochondrial OS=Mus musculus GN=Hadhb PE=1 SV=1 - [ECHB_MOUSE]	Trifunctional enzyme subunit beta, mitochondrial OS	Hadhb	Mus musculus	0.3453	1.06992e+08	1.47108e+08	2.33439e+08
Q8VCH6	Delta(24)-sterol reductase OS=Mus musculus GN=Dhcr24 PE=2 SV=1 - [DHC24_MOUSE]	Delta(24)-sterol reductase OS	Dhcr24	Mus musculus	0.093	1.06974e+08	7.17693e+07	6.21035e+07
P20060	Beta-hexosaminidase subunit beta OS=Mus musculus GN=Hexb PE=2 SV=2 - [HEXB_MOUSE]	Beta-hexosaminidase subunit beta OS	Hexb	Mus musculus	0.1511	1.06637e+08	8.25105e+07	8.58878e+07
P62311	U6 snRNA-associated Sm-like protein LSm3 OS=Mus musculus GN=Lsm3 PE=3 SV=2 - [LSM3_MOUSE]	U6 snRNA-associated Sm-like protein LSm3 OS	Lsm3	Mus musculus	0.1176	1.06371e+08	0	1.83378e+08
Q810D6	Glutamate-rich WD repeat-containing protein 1 OS=Mus musculus GN=Grwd1 PE=2 SV=2 - [GRWD1_MOUSE]	Glutamate-rich WD repeat-containing protein 1 OS	Grwd1	Mus musculus	0.3229	1.06353e+08	2.61525e+08	1.70379e+08
O35855	Branched-chain-amino-acid aminotransferase, mitochondrial OS=Mus musculus GN=Bcat2 PE=2 SV=2 - [BCAT2_MOUSE]	Branched-chain-amino-acid aminotransferase, mitochondrial OS	Bcat2	Mus musculus	0.2774	1.06335e+08	2.51601e+08	2.12598e+08
Q9JIF7	Coatomer subunit beta OS=Mus musculus GN=Copb1 PE=1 SV=1 - [COPB_MOUSE]	Coatomer subunit beta OS	Copb1	Mus musculus	0.2791	1.06229e+08	1.57532e+08	8.83694e+07
Q8K2F0	Bromodomain-containing protein 3 OS=Mus musculus GN=Brd3 PE=1 SV=2 - [BRD3_MOUSE]	Bromodomain-containing protein 3 OS	Brd3	Mus musculus	0.1501	1.06051e+08	9.24844e+07	7.79275e+07
Q9CR68	Cytochrome b-c1 complex subunit Rieske, mitochondrial OS=Mus musculus GN=Uqcrfs1 PE=1 SV=1 - [UCRI_MOUSE]	Cytochrome b-c1 complex subunit Rieske, mitochondrial OS	Uqcrfs1	Mus musculus	0.1095	1.05998e+08	1.5895e+08	2.86185e+08
P50518	V-type proton ATPase subunit E 1 OS=Mus musculus GN=Atp6v1e1 PE=1 SV=2 - [VATE1_MOUSE]	V-type proton ATPase subunit E 1 OS	Atp6v1e1	Mus musculus	0.2832	1.05643e+08	1.61285e+08	1.0487e+08
Q9Z1D1	Eukaryotic translation initiation factor 3 subunit G OS=Mus musculus GN=Eif3g PE=1 SV=2 - [EIF3G_MOUSE]	Eukaryotic translation initiation factor 3 subunit G OS	Eif3g	Mus musculus	0.3656	1.05555e+08	2.21079e+08	6.24687e+07
Q9D0R4	Probable ATP-dependent RNA helicase DDX56 OS=Mus musculus GN=Ddx56 PE=2 SV=1 - [DDX56_MOUSE]	Probable ATP-dependent RNA helicase DDX56 OS	Ddx56	Mus musculus	0.1612	1.05431e+08	7.82573e+07	9.51265e+07
Q9CQ65	S-methyl-5'-thioadenosine phosphorylase OS=Mus musculus GN=Mtap PE=1 SV=1 - [MTAP_MOUSE]	S-methyl-5'-thioadenosine phosphorylase OS	Mtap	Mus musculus	0.4982	1.05413e+08	2.08486e+08	6.55734e+07
Q9CZR8	Elongation factor Ts, mitochondrial OS=Mus musculus GN=Tsfm PE=1 SV=1 - [EFTS_MOUSE]	Elongation factor Ts, mitochondrial OS	Tsfm	Mus musculus	0.2809	1.05271e+08	2.03399e+08	1.91327e+08
E9Q2X6	Structural maintenance of chromosomes protein OS=Mus musculus GN=Smc4 PE=1 SV=1 - [E9Q2X6_MOUSE]	Structural maintenance of chromosomes protein OS	Smc4	Mus musculus	0.1634	1.05023e+08	1.32847e+08	6.3586e+07
P54731	FAS-associated factor 1 OS=Mus musculus GN=Faf1 PE=2 SV=2 - [FAF1_MOUSE]	FAS-associated factor 1 OS	Faf1	Mus musculus	0.171	1.04952e+08	5.51404e+07	5.83865e+06
Q9D8U8	Sorting nexin-5 OS=Mus musculus GN=Snx5 PE=1 SV=1 - [SNX5_MOUSE]	Sorting nexin-5 OS	Snx5	Mus musculus	0.3713	1.04952e+08	6.18537e+07	4.44532e+07
Q91W50	Cold shock domain-containing protein E1 OS=Mus musculus GN=Csde1 PE=2 SV=1 - [CSDE1_MOUSE]	Cold shock domain-containing protein E1 OS	Csde1	Mus musculus	0.2594	1.04898e+08	8.9649e+07	7.79704e+07
P27046	Alpha-mannosidase 2 OS=Mus musculus GN=Man2a1 PE=1 SV=2 - [MA2A1_MOUSE]	Alpha-mannosidase 2 OS	Man2a1	Mus musculus	0.0739	1.04881e+08	3.09644e+08	2.20547e+08
E9QK83	Small subunit processome component 20 homolog OS=Mus musculus GN=Utp20 PE=4 SV=1 - [E9QK83_MOUSE]	Small subunit processome component 20 homolog OS	Utp20	Mus musculus	0.1922	1.04402e+08	1.87804e+08	2.22696e+08
Q3THK7	GMP synthase [glutamine-hydrolyzing] OS=Mus musculus GN=Gmps PE=1 SV=2 - [GUAA_MOUSE]	GMP synthase [glutamine-hydrolyzing] OS	Gmps	Mus musculus	0.3608	1.04384e+08	1.87054e+08	1.01841e+08
E9Q855	Secretory carrier-associated membrane protein 3 OS=Mus musculus GN=Scamp3 PE=1 SV=1 - [E9Q855_MOUSE]	Secretory carrier-associated membrane protein 3 OS	Scamp3	Mus musculus	0.2127	1.04348e+08	6.77246e+07	1.25582e+08
Q9CY97	RNA polymerase II subunit A C-terminal domain phosphatase SSU72 OS=Mus musculus GN=Ssu72 PE=2 SV=1 - [SSU72_MOUSE]	RNA polymerase II subunit A C-terminal domain phosphatase SSU72 OS	Ssu72	Mus musculus	0.2887	1.04242e+08	7.44629e+07	7.00638e+07
Q8R574	Phosphoribosyl pyrophosphate synthase-associated protein 2 OS=Mus musculus GN=Prpsap2 PE=1 SV=1 - [KPRB_MOUSE]	Phosphoribosyl pyrophosphate synthase-associated protein 2 OS	Prpsap2	Mus musculus	0.2276	1.04136e+08	2.05901e+08	6.87962e+07
Q9DBB4	N-alpha-acetyltransferase 16, NatA auxiliary subunit OS=Mus musculus GN=Naa16 PE=2 SV=1 - [NAA16_MOUSE]	N-alpha-acetyltransferase 16, NatA auxiliary subunit OS	Naa16	Mus musculus	0.0741	1.04118e+08	3.37581e+07	3.81151e+07
Q9Z110	Delta-1-pyrroline-5-carboxylate synthase OS=Mus musculus GN=Aldh18a1 PE=1 SV=2 - [P5CS_MOUSE]	Delta-1-pyrroline-5-carboxylate synthase OS	Aldh18a1	Mus musculus	0.2893	1.04029e+08	7.37123e+07	1.08931e+08
P83882	60S ribosomal protein L36a OS=Mus musculus GN=Rpl36a PE=1 SV=2 - [RL36A_MOUSE]	60S ribosomal protein L36a OS	Rpl36a	Mus musculus	0.2547	1.03763e+08	7.44546e+07	0
Q5SU73	Coilin OS=Mus musculus GN=Coil PE=2 SV=1 - [COIL_MOUSE]	Coilin OS	Coil	Mus musculus	0.1596	1.03266e+08	7.02014e+07	1.1022e+08
Q80ZM5	H1 histone family, member X OS=Mus musculus GN=H1fx PE=1 SV=1 - [Q80ZM5_MOUSE]	H1 histone family, member X OS	H1fx	Mus musculus	0.1702	1.03266e+08	8.00336e+07	3.0187e+07
Q9R0P9	Ubiquitin carboxyl-terminal hydrolase isozyme L1 OS=Mus musculus GN=Uchl1 PE=1 SV=1 - [UCHL1_MOUSE]	Ubiquitin carboxyl-terminal hydrolase isozyme L1 OS	Uchl1	Mus musculus	0.3363	1.03036e+08	1.94809e+08	7.11596e+07
Q99JF5	Diphosphomevalonate decarboxylase OS=Mus musculus GN=Mvd PE=1 SV=2 - [MVD1_MOUSE]	Diphosphomevalonate decarboxylase OS	Mvd	Mus musculus	0.1322	1.02982e+08	1.46274e+08	6.03847e+07
A2A6M1	Vacuolar-sorting protein SNF8 OS=Mus musculus GN=Snf8 PE=4 SV=1 - [A2A6M1_MOUSE]	Vacuolar-sorting protein SNF8 OS	Snf8	Mus musculus	0.1502	1.02752e+08	8.84815e+07	5.89988e+07
Q9R0X4	Acyl-coenzyme A thioesterase 9, mitochondrial OS=Mus musculus GN=Acot9 PE=1 SV=1 - [ACOT9_MOUSE]	Acyl-coenzyme A thioesterase 9, mitochondrial OS	Acot9	Mus musculus	0.344	1.02663e+08	1.3218e+08	9.59859e+07
Q9QXA5	U6 snRNA-associated Sm-like protein LSm4 OS=Mus musculus GN=Lsm4 PE=2 SV=1 - [LSM4_MOUSE]	U6 snRNA-associated Sm-like protein LSm4 OS	Lsm4	Mus musculus	0.2482	1.02663e+08	2.42928e+08	1.44811e+08
E9PVX6	Protein Mki67 OS=Mus musculus GN=Mki67 PE=1 SV=1 - [E9PVX6_MOUSE]	Protein Mki67 OS	Mki67	Mus musculus	0.294	1.02202e+08	4.90776e+07	1.51902e+08
Q8R5J9	PRA1 family protein 3 OS=Mus musculus GN=Arl6ip5 PE=1 SV=2 - [PRAF3_MOUSE]	PRA1 family protein 3 OS	Arl6ip5	Mus musculus	0.2021	1.02078e+08	1.14334e+07	1.47605e+08
Q9WV54	Acid ceramidase OS=Mus musculus GN=Asah1 PE=1 SV=1 - [ASAH1_MOUSE]	Acid ceramidase OS	Asah1	Mus musculus	0.2437	1.019e+08	6.45723e+07	1.24937e+08
Q9DCD0	6-phosphogluconate dehydrogenase, decarboxylating OS=Mus musculus GN=Pgd PE=1 SV=3 - [6PGD_MOUSE]	6-phosphogluconate dehydrogenase, decarboxylating OS	Pgd	Mus musculus	0.3623	1.01741e+08	4.07215e+08	2.44504e+08
P00920	Carbonic anhydrase 2 OS=Mus musculus GN=Ca2 PE=1 SV=4 - [CAH2_MOUSE]	Carbonic anhydrase 2 OS	Ca2	Mus musculus	0.3808	1.0167e+08	3.91203e+08	1.31813e+08
Q9WVB0	RNA-binding protein with multiple splicing OS=Mus musculus GN=Rbpms PE=2 SV=2 - [RBPMS_MOUSE]	RNA-binding protein with multiple splicing OS	Rbpms	Mus musculus	0.264	1.0151e+08	1.16335e+08	1.07384e+08
Q5SWD9	Pre-rRNA-processing protein TSR1 homolog OS=Mus musculus GN=Tsr1 PE=2 SV=1 - [TSR1_MOUSE]	Pre-rRNA-processing protein TSR1 homolog OS	Tsr1	Mus musculus	0.1631	1.01421e+08	3.56011e+08	6.23506e+07
Q9D1Q4	Dolichol-phosphate mannosyltransferase subunit 3 OS=Mus musculus GN=Dpm3 PE=3 SV=1 - [DPM3_MOUSE]	Dolichol-phosphate mannosyltransferase subunit 3 OS	Dpm3	Mus musculus	0.1087	1.01279e+08	3.65184e+07	0
Q60960	Importin subunit alpha-5 OS=Mus musculus GN=Kpna1 PE=1 SV=2 - [IMA5_MOUSE]	Importin subunit alpha-5 OS	Kpna1	Mus musculus	0.1617	1.01244e+08	7.07685e+07	7.4941e+07
Q9CU62	Structural maintenance of chromosomes protein 1A OS=Mus musculus GN=Smc1a PE=1 SV=4 - [SMC1A_MOUSE]	Structural maintenance of chromosomes protein 1A OS	Smc1a	Mus musculus	0.3204	1.01155e+08	9.08999e+07	1.30416e+08
P47857	ATP-dependent 6-phosphofructokinase, muscle type OS=Mus musculus GN=Pfkm PE=1 SV=3 - [PFKAM_MOUSE]	ATP-dependent 6-phosphofructokinase, muscle type OS	Pfkm	Mus musculus	0.1308	1.00942e+08	1.02408e+08	4.53664e+07
Q9Z1Z0	General vesicular transport factor p115 OS=Mus musculus GN=Uso1 PE=1 SV=2 - [USO1_MOUSE]	General vesicular transport factor p115 OS	Uso1	Mus musculus	0.3514	1.00907e+08	1.17586e+08	3.90926e+08
P47753	F-actin-capping protein subunit alpha-1 OS=Mus musculus GN=Capza1 PE=1 SV=4 - [CAZA1_MOUSE]	F-actin-capping protein subunit alpha-1 OS	Capza1	Mus musculus	0.514	1.00907e+08	2.70532e+08	1.94658e+08
Q920A5	Retinoid-inducible serine carboxypeptidase OS=Mus musculus GN=Scpep1 PE=2 SV=2 - [RISC_MOUSE]	Retinoid-inducible serine carboxypeptidase OS	Scpep1	Mus musculus	0.1128	1.00871e+08	1.36767e+08	1.33746e+08
Q921F4	Heterogeneous nuclear ribonucleoprotein L-like OS=Mus musculus GN=Hnrnpll PE=1 SV=3 - [HNRLL_MOUSE]	Heterogeneous nuclear ribonucleoprotein L-like OS	Hnrnpll	Mus musculus	0.3063	1.00836e+08	9.79885e+07	9.39126e+07
Q6ZQ38	Cullin-associated NEDD8-dissociated protein 1 OS=Mus musculus GN=Cand1 PE=2 SV=2 - [CAND1_MOUSE]	Cullin-associated NEDD8-dissociated protein 1 OS	Cand1	Mus musculus	0.2992	1.00836e+08	3.57846e+08	1.35788e+08
Q9CWK8	Sorting nexin-2 OS=Mus musculus GN=Snx2 PE=1 SV=2 - [SNX2_MOUSE]	Sorting nexin-2 OS	Snx2	Mus musculus	0.3526	1.00641e+08	1.94226e+08	1.24615e+08
P61082	NEDD8-conjugating enzyme Ubc12 OS=Mus musculus GN=Ube2m PE=2 SV=1 - [UBC12_MOUSE]	NEDD8-conjugating enzyme Ubc12 OS	Ube2m	Mus musculus	0.2568	1.00605e+08	1.08413e+08	9.15385e+07
G3X8Y3	N-alpha-acetyltransferase 15, NatA auxiliary subunit OS=Mus musculus GN=Naa15 PE=1 SV=1 - [G3X8Y3_MOUSE]	N-alpha-acetyltransferase 15, NatA auxiliary subunit OS	Naa15	Mus musculus	0.2058	1.00516e+08	1.64871e+08	4.9266e+07
Q9D0F6	Replication factor C subunit 5 OS=Mus musculus GN=Rfc5 PE=2 SV=1 - [RFC5_MOUSE]	Replication factor C subunit 5 OS	Rfc5	Mus musculus	0.2655	1.00392e+08	8.83147e+07	7.57682e+07
Q9CR47	Ribosome biogenesis protein NSA2 homolog OS=Mus musculus GN=Nsa2 PE=2 SV=1 - [NSA2_MOUSE]	Ribosome biogenesis protein NSA2 homolog OS	Nsa2	Mus musculus	0.3154	1.00286e+08	4.7735e+07	2.26671e+08
Q8K354	Carbonyl reductase [NADPH] 3 OS=Mus musculus GN=Cbr3 PE=2 SV=1 - [CBR3_MOUSE]	Carbonyl reductase [NADPH] 3 OS	Cbr3	Mus musculus	0.2924	1.00037e+08	4.40406e+07	8.6253e+07
Q920E5	Farnesyl pyrophosphate synthase OS=Mus musculus GN=Fdps PE=1 SV=1 - [FPPS_MOUSE]	Farnesyl pyrophosphate synthase OS	Fdps	Mus musculus	0.255	1.00002e+08	3.61098e+08	7.57897e+07
Q8CGC6	RNA-binding protein 28 OS=Mus musculus GN=Rbm28 PE=1 SV=4 - [RBM28_MOUSE]	RNA-binding protein 28 OS	Rbm28	Mus musculus	0.1453	9.99843e+07	1.20422e+08	1.71346e+08
Q6GQT9	Nodal modulator 1 OS=Mus musculus GN=Nomo1 PE=1 SV=1 - [NOMO1_MOUSE]	Nodal modulator 1 OS	Nomo1	Mus musculus	0.2496	9.99133e+07	9.92394e+07	1.14087e+08
Q6ZQ88	Lysine-specific histone demethylase 1A OS=Mus musculus GN=Kdm1a PE=1 SV=2 - [KDM1A_MOUSE]	Lysine-specific histone demethylase 1A OS	Kdm1a	Mus musculus	0.1641	9.9594e+07	1.35349e+08	1.09898e+08
Q3UVK0	Endoplasmic reticulum metallopeptidase 1 OS=Mus musculus GN=Ermp1 PE=2 SV=2 - [ERMP1_MOUSE]	Endoplasmic reticulum metallopeptidase 1 OS	Ermp1	Mus musculus	0.1114	9.94698e+07	4.46327e+07	7.91199e+07
O35343	Importin subunit alpha-3 OS=Mus musculus GN=Kpna4 PE=1 SV=1 - [IMA3_MOUSE]	Importin subunit alpha-3 OS	Kpna4	Mus musculus	0.1555	9.94166e+07	1.48525e+08	9.46109e+07
P17426	AP-2 complex subunit alpha-1 OS=Mus musculus GN=Ap2a1 PE=1 SV=1 - [AP2A1_MOUSE]	AP-2 complex subunit alpha-1 OS	Ap2a1	Mus musculus	0.2559	9.93988e+07	1.38685e+08	7.68102e+07
F6QKD2	Probable ATP-dependent RNA helicase DDX47 (Fragment) OS=Mus musculus GN=Ddx47 PE=3 SV=1 - [F6QKD2_MOUSE]	Probable ATP-dependent RNA helicase DDX47 (Fragment) OS	Ddx47	Mus musculus	0.2694	9.93811e+07	1.35016e+08	1.60066e+08
Q9CZJ1	Probable U3 small nucleolar RNA-associated protein 11 OS=Mus musculus GN=Utp11l PE=2 SV=1 - [UTP11_MOUSE]	Probable U3 small nucleolar RNA-associated protein 11 OS	Utp11l	Mus musculus	0.2095	9.92569e+07	9.57368e+07	1.38151e+08
Q9DCT6	Chromatin complexes subunit BAP18 OS=Mus musculus GN=Bap18 PE=1 SV=1 - [BAP18_MOUSE]	Chromatin complexes subunit BAP18 OS	Bap18	Mus musculus	0.5322	9.91682e+07	8.52291e+07	1.19566e+08
Q9R0Y5	Adenylate kinase isoenzyme 1 OS=Mus musculus GN=Ak1 PE=1 SV=1 - [KAD1_MOUSE]	Adenylate kinase isoenzyme 1 OS	Ak1	Mus musculus	0.3041	9.90973e+07	9.98231e+07	3.13149e+07
O55131	Septin-7 OS=Mus musculus GN=Sept7 PE=1 SV=1 - [SEPT7_MOUSE]	Septin-7 OS	42254	Mus musculus	0.3372	9.89908e+07	2.4076e+08	8.34922e+07
Q8JZX4	Splicing factor 45 OS=Mus musculus GN=Rbm17 PE=1 SV=1 - [SPF45_MOUSE]	Splicing factor 45 OS	Rbm17	Mus musculus	0.2519	9.87957e+07	6.56147e+07	1.04451e+08
Q9QYA2	Mitochondrial import receptor subunit TOM40 homolog OS=Mus musculus GN=Tomm40 PE=1 SV=3 - [TOM40_MOUSE]	Mitochondrial import receptor subunit TOM40 homolog OS	Tomm40	Mus musculus	0.3767	9.87779e+07	1.38185e+08	2.28282e+08
P23492	Purine nucleoside phosphorylase OS=Mus musculus GN=Pnp PE=1 SV=2 - [PNPH_MOUSE]	Purine nucleoside phosphorylase OS	Pnp	Mus musculus	0.436	9.84409e+07	2.76619e+08	7.79489e+07
O35900	U6 snRNA-associated Sm-like protein LSm2 OS=Mus musculus GN=Lsm2 PE=3 SV=1 - [LSM2_MOUSE]	U6 snRNA-associated Sm-like protein LSm2 OS	Lsm2	Mus musculus	0.2	9.83876e+07	1.73877e+08	1.25904e+08
Q8BHX3	Borealin OS=Mus musculus GN=Cdca8 PE=1 SV=2 - [BOREA_MOUSE]	Borealin OS	Cdca8	Mus musculus	0.4602	9.83699e+07	7.80739e+07	2.00673e+08
P61164	Alpha-centractin OS=Mus musculus GN=Actr1a PE=2 SV=1 - [ACTZ_MOUSE]	Alpha-centractin OS	Actr1a	Mus musculus	0.1702	9.82457e+07	1.46607e+08	0
Q9CSH3	Exosome complex exonuclease RRP44 OS=Mus musculus GN=Dis3 PE=2 SV=4 - [RRP44_MOUSE]	Exosome complex exonuclease RRP44 OS	Dis3	Mus musculus	0.382	9.82102e+07	1.64037e+08	5.27036e+07
Q3UHX9	Putative methyltransferase C9orf114 homolog OS=Mus musculus GN=D2Wsu81e PE=2 SV=1 - [CI114_MOUSE]	Putative methyltransferase C9orf114 homolog OS	D2Wsu81e	Mus musculus	0.1377	9.79441e+07	5.98022e+07	6.96663e+07
P99028	Cytochrome b-c1 complex subunit 6, mitochondrial OS=Mus musculus GN=Uqcrh PE=1 SV=2 - [QCR6_MOUSE]	Cytochrome b-c1 complex subunit 6, mitochondrial OS	Uqcrh	Mus musculus	0.3034	9.78909e+07	4.25729e+08	4.97601e+08
Q64337	Sequestosome-1 OS=Mus musculus GN=Sqstm1 PE=1 SV=1 - [SQSTM_MOUSE]	Sequestosome-1 OS	Sqstm1	Mus musculus	0.1742	9.77845e+07	6.03776e+07	7.11059e+07
Q99LT0	Protein dpy-30 homolog OS=Mus musculus GN=Dpy30 PE=1 SV=1 - [DPY30_MOUSE]	Protein dpy-30 homolog OS	Dpy30	Mus musculus	0.1111	9.76248e+07	1.65371e+08	1.06138e+08
Q61074	Protein phosphatase 1G OS=Mus musculus GN=Ppm1g PE=1 SV=3 - [PPM1G_MOUSE]	Protein phosphatase 1G OS	Ppm1g	Mus musculus	0.2841	9.74829e+07	2.17993e+08	5.4734e+07
E9PWG6	Protein Ncapg OS=Mus musculus GN=Ncapg PE=4 SV=1 - [E9PWG6_MOUSE]	Protein Ncapg OS	Ncapg	Mus musculus	0.2699	9.74474e+07	1.18504e+08	6.77219e+07
Q8C214	Transmembrane protein 209 OS=Mus musculus GN=Tmem209 PE=2 SV=1 - [Q8C214_MOUSE]	Transmembrane protein 209 OS	Tmem209	Mus musculus	0.263	9.73765e+07	5.94019e+07	1.02464e+08
O70551	SRSF protein kinase 1 OS=Mus musculus GN=Srpk1 PE=1 SV=2 - [SRPK1_MOUSE]	SRSF protein kinase 1 OS	Srpk1	Mus musculus	0.3889	9.727e+07	1.06828e+08	5.45406e+07
Q9ERG0	LIM domain and actin-binding protein 1 OS=Mus musculus GN=Lima1 PE=1 SV=3 - [LIMA1_MOUSE]	LIM domain and actin-binding protein 1 OS	Lima1	Mus musculus	0.3028	9.71636e+07	6.38301e+07	5.37564e+07
P08775	DNA-directed RNA polymerase II subunit RPB1 OS=Mus musculus GN=Polr2a PE=1 SV=3 - [RPB1_MOUSE]	DNA-directed RNA polymerase II subunit RPB1 OS	Polr2a	Mus musculus	0.1985	9.6862e+07	8.30525e+07	5.97401e+07
Q8R2Y2	Cell surface glycoprotein MUC18 OS=Mus musculus GN=Mcam PE=1 SV=1 - [MUC18_MOUSE]	Cell surface glycoprotein MUC18 OS	Mcam	Mus musculus	0.304	9.67555e+07	1.69374e+08	1.79618e+08
Q9CW46	Ribonucleoprotein PTB-binding 1 OS=Mus musculus GN=Raver1 PE=1 SV=2 - [RAVR1_MOUSE]	Ribonucleoprotein PTB-binding 1 OS	Raver1	Mus musculus	0.2513	9.66491e+07	1.83635e+08	1.17847e+08
P49443	Protein phosphatase 1A OS=Mus musculus GN=Ppm1a PE=1 SV=1 - [PPM1A_MOUSE]	Protein phosphatase 1A OS	Ppm1a	Mus musculus	0.3168	9.64717e+07	2.24831e+08	1.84345e+08
Q8BUI3	Leucine-rich repeat and WD repeat-containing protein 1 OS=Mus musculus GN=LRWD1 PE=2 SV=1 - [LRWD1_MOUSE]	Leucine-rich repeat and WD repeat-containing protein 1 OS	LRWD1	Mus musculus	0.2654	9.64185e+07	8.43952e+07	1.0979e+08
G3UWG1	MCG115977 OS=Mus musculus GN=Gm10108 PE=3 SV=1 - [G3UWG1_MOUSE]	MCG115977 OS	Gm10108	Mus musculus	0.3905	9.6383e+07	2.71032e+08	1.93906e+08
Q80ZH7	DNA ligase OS=Mus musculus GN=Lig3 PE=1 SV=1 - [Q80ZH7_MOUSE]	DNA ligase OS	Lig3	Mus musculus	0.2411	9.62588e+07	7.45796e+07	5.84295e+07
Q3UYV9	Nuclear cap-binding protein subunit 1 OS=Mus musculus GN=Ncbp1 PE=1 SV=2 - [NCBP1_MOUSE]	Nuclear cap-binding protein subunit 1 OS	Ncbp1	Mus musculus	0.2127	9.58153e+07	1.19504e+08	7.56608e+07
Q9R0B9	Procollagen-lysine,2-oxoglutarate 5-dioxygenase 2 OS=Mus musculus GN=Plod2 PE=1 SV=2 - [PLOD2_MOUSE]	Procollagen-lysine,2-oxoglutarate 5-dioxygenase 2 OS	Plod2	Mus musculus	0.2605	9.57976e+07	3.83614e+07	1.26119e+08
P62627	Dynein light chain roadblock-type 1 OS=Mus musculus GN=Dynlrb1 PE=1 SV=3 - [DLRB1_MOUSE]	Dynein light chain roadblock-type 1 OS	Dynlrb1	Mus musculus	0.5104	9.54605e+07	1.1767e+08	8.2332e+07
Q5SUR0	Phosphoribosylformylglycinamidine synthase OS=Mus musculus GN=Pfas PE=2 SV=1 - [PUR4_MOUSE]	Phosphoribosylformylglycinamidine synthase OS	Pfas	Mus musculus	0.2453	9.53895e+07	2.7345e+08	9.82204e+07
Q3URQ0	Testis-expressed sequence 10 protein OS=Mus musculus GN=Tex10 PE=1 SV=1 - [TEX10_MOUSE]	Testis-expressed sequence 10 protein OS	Tex10	Mus musculus	0.2252	9.52121e+07	2.20912e+08	1.95947e+08
Q9Z1G3	V-type proton ATPase subunit C 1 OS=Mus musculus GN=Atp6v1c1 PE=1 SV=4 - [VATC1_MOUSE]	V-type proton ATPase subunit C 1 OS	Atp6v1c1	Mus musculus	0.3403	9.51412e+07	5.21882e+07	4.76331e+07
Q9CQM5	Thioredoxin domain-containing protein 17 OS=Mus musculus GN=Txndc17 PE=1 SV=1 - [TXD17_MOUSE]	Thioredoxin domain-containing protein 17 OS	Txndc17	Mus musculus	0.187	9.51057e+07	1.81216e+08	1.11402e+08
Q91XD6	Vacuolar protein-sorting-associated protein 36 OS=Mus musculus GN=Vps36 PE=1 SV=1 - [VPS36_MOUSE]	Vacuolar protein-sorting-associated protein 36 OS	Vps36	Mus musculus	0.2668	9.5017e+07	9.03162e+07	4.65803e+07
Q9QUR7	Peptidyl-prolyl cis-trans isomerase NIMA-interacting 1 OS=Mus musculus GN=Pin1 PE=1 SV=1 - [PIN1_MOUSE]	Peptidyl-prolyl cis-trans isomerase NIMA-interacting 1 OS	Pin1	Mus musculus	0.4788	9.5017e+07	1.02158e+08	5.69255e+07
E0CX20	Protein BUD31 homolog OS=Mus musculus GN=Bud31 PE=4 SV=1 - [E0CX20_MOUSE]	Protein BUD31 homolog OS	Bud31	Mus musculus	0.3472	9.48396e+07	5.8743e+07	6.17919e+07
B1AYU7	Pre-mRNA-splicing factor CWC22 homolog OS=Mus musculus GN=Cwc22 PE=1 SV=1 - [B1AYU7_MOUSE]	Pre-mRNA-splicing factor CWC22 homolog OS	Cwc22	Mus musculus	0.1661	9.47864e+07	6.80248e+07	5.59264e+07
E9Q186	rRNA-processing protein FCF1 homolog OS=Mus musculus GN=Fcf1 PE=4 SV=1 - [E9Q186_MOUSE]	rRNA-processing protein FCF1 homolog OS	Fcf1	Mus musculus	0.1828	9.46977e+07	6.41887e+07	1.05515e+08
B9EHJ3	Tight junction protein ZO-1 OS=Mus musculus GN=Tjp1 PE=1 SV=1 - [B9EHJ3_MOUSE]	Tight junction protein ZO-1 OS	Tjp1	Mus musculus	0.2303	9.46444e+07	1.22423e+08	1.07642e+08
Q9Z2Y8	Proline synthase co-transcribed bacterial homolog protein OS=Mus musculus GN=Prosc PE=1 SV=1 - [PROSC_MOUSE]	Proline synthase co-transcribed bacterial homolog protein OS	Prosc	Mus musculus	0.3431	9.4609e+07	1.2259e+08	5.18012e+07
Q9R118	Serine protease HTRA1 OS=Mus musculus GN=Htra1 PE=1 SV=2 - [HTRA1_MOUSE]	Serine protease HTRA1 OS	Htra1	Mus musculus	0.2438	9.45735e+07	0	1.72635e+08
P46467	Vacuolar protein sorting-associated protein 4B OS=Mus musculus GN=Vps4b PE=1 SV=2 - [VPS4B_MOUSE]	Vacuolar protein sorting-associated protein 4B OS	Vps4b	Mus musculus	0.2027	9.45735e+07	6.09447e+07	1.12906e+07
P53798	Squalene synthase OS=Mus musculus GN=Fdft1 PE=2 SV=2 - [FDFT_MOUSE]	Squalene synthase OS	Fdft1	Mus musculus	0.2067	9.45557e+07	0	1.18062e+08
Q3UPL0	Protein transport protein Sec31A OS=Mus musculus GN=Sec31a PE=1 SV=2 - [SC31A_MOUSE]	Protein transport protein Sec31A OS	Sec31a	Mus musculus	0.1837	9.4467e+07	9.13169e+07	6.65724e+07
Q8R2Y8	Peptidyl-tRNA hydrolase 2, mitochondrial OS=Mus musculus GN=Ptrh2 PE=2 SV=1 - [PTH2_MOUSE]	Peptidyl-tRNA hydrolase 2, mitochondrial OS	Ptrh2	Mus musculus	0.5138	9.44493e+07	1.44272e+08	1.07964e+08
Q9JLI8	Squamous cell carcinoma antigen recognized by T-cells 3 OS=Mus musculus GN=Sart3 PE=1 SV=1 - [SART3_MOUSE]	Squamous cell carcinoma antigen recognized by T-cells 3 OS	Sart3	Mus musculus	0.2526	9.44316e+07	9.19841e+07	6.06425e+07
Q91WQ3	Tyrosine--tRNA ligase, cytoplasmic OS=Mus musculus GN=Yars PE=2 SV=3 - [SYYC_MOUSE]	Tyrosine--tRNA ligase, cytoplasmic OS	Yars	Mus musculus	0.392	9.43961e+07	1.55447e+08	6.94945e+07
Q80U93	Nuclear pore complex protein Nup214 OS=Mus musculus GN=Nup214 PE=1 SV=2 - [NU214_MOUSE]	Nuclear pore complex protein Nup214 OS	Nup214	Mus musculus	0.1957	9.41655e+07	8.32026e+07	1.27408e+08
Q8CHY6	Transcriptional repressor p66 alpha OS=Mus musculus GN=Gatad2a PE=1 SV=2 - [P66A_MOUSE]	Transcriptional repressor p66 alpha OS	Gatad2a	Mus musculus	0.221	9.41655e+07	1.0858e+08	1.20963e+08
Q63850	Nuclear pore glycoprotein p62 OS=Mus musculus GN=Nup62 PE=1 SV=2 - [NUP62_MOUSE]	Nuclear pore glycoprotein p62 OS	Nup62	Mus musculus	0.2186	9.41655e+07	2.32087e+08	3.21206e+08
P63044	Vesicle-associated membrane protein 2 OS=Mus musculus GN=Vamp2 PE=1 SV=2 - [VAMP2_MOUSE]	Vesicle-associated membrane protein 2 OS	Vamp2	Mus musculus	0.3448	9.39703e+07	1.09747e+08	2.25382e+08
Q61164	Transcriptional repressor CTCF OS=Mus musculus GN=Ctcf PE=1 SV=2 - [CTCF_MOUSE]	Transcriptional repressor CTCF OS	Ctcf	Mus musculus	0.1834	9.38816e+07	1.2284e+08	1.97236e+08
Q9QXB9	Developmentally-regulated GTP-binding protein 2 OS=Mus musculus GN=Drg2 PE=1 SV=1 - [DRG2_MOUSE]	Developmentally-regulated GTP-binding protein 2 OS	Drg2	Mus musculus	0.2225	9.37752e+07	3.26239e+07	2.52561e+07
P58044	Isopentenyl-diphosphate Delta-isomerase 1 OS=Mus musculus GN=Idi1 PE=2 SV=1 - [IDI1_MOUSE]	Isopentenyl-diphosphate Delta-isomerase 1 OS	Idi1	Mus musculus	0.4581	9.37752e+07	1.39686e+08	5.5443e+07
Q9WU78	Programmed cell death 6-interacting protein OS=Mus musculus GN=Pdcd6ip PE=1 SV=3 - [PDC6I_MOUSE]	Programmed cell death 6-interacting protein OS	Pdcd6ip	Mus musculus	0.5397	9.36155e+07	2.10738e+08	1.18707e+08
D3Z2J6	Thioredoxin-related transmembrane protein 2 OS=Mus musculus GN=Tmx2 PE=4 SV=1 - [D3Z2J6_MOUSE]	Thioredoxin-related transmembrane protein 2 OS	Tmx2	Mus musculus	0.1401	9.29414e+07	0	3.82655e+07
Q8R2M2	Deoxynucleotidyltransferase terminal-interacting protein 2 OS=Mus musculus GN=Dnttip2 PE=1 SV=1 - [TDIF2_MOUSE]	Deoxynucleotidyltransferase terminal-interacting protein 2 OS	Dnttip2	Mus musculus	0.2982	9.27995e+07	5.24051e+07	1.18062e+08
O70518	2-cell-stage, variable group, member 3 OS=Mus musculus GN=Tcstv3 PE=2 SV=1 - [O70518_MOUSE]	2-cell-stage, variable group, member 3 OS	Tcstv3	Mus musculus	0.1302	9.25511e+07	0	1.99384e+08
Q9R1J0	Sterol-4-alpha-carboxylate 3-dehydrogenase, decarboxylating OS=Mus musculus GN=Nsdhl PE=2 SV=1 - [NSDHL_MOUSE]	Sterol-4-alpha-carboxylate 3-dehydrogenase, decarboxylating OS	Nsdhl	Mus musculus	0.3536	9.24447e+07	1.37017e+08	1.2816e+08
Q4FJZ2	Importin subunit alpha OS=Mus musculus GN=Kpna6 PE=2 SV=1 - [Q4FJZ2_MOUSE]	Importin subunit alpha OS	Kpna6	Mus musculus	0.2195	9.22672e+07	7.84575e+07	7.36948e+07
Q8CJF7	Protein ELYS OS=Mus musculus GN=Ahctf1 PE=1 SV=1 - [ELYS_MOUSE]	Protein ELYS OS	Ahctf1	Mus musculus	0.2514	9.22318e+07	5.67833e+07	2.76087e+08
Q60520	Paired amphipathic helix protein Sin3a OS=Mus musculus GN=Sin3a PE=1 SV=3 - [SIN3A_MOUSE]	Paired amphipathic helix protein Sin3a OS	Sin3a	Mus musculus	0.2127	9.21253e+07	1.0024e+08	8.18593e+07
P09242	Alkaline phosphatase, tissue-nonspecific isozyme OS=Mus musculus GN=Alpl PE=1 SV=2 - [PPBT_MOUSE]	Alkaline phosphatase, tissue-nonspecific isozyme OS	Alpl	Mus musculus	0.4637	9.20366e+07	2.28e+08	1.47712e+08
P48432	Transcription factor SOX-2 OS=Mus musculus GN=Sox2 PE=1 SV=2 - [SOX2_MOUSE]	Transcription factor SOX-2 OS	Sox2	Mus musculus	0.0627	9.1735e+07	5.65915e+07	1.00369e+08
P13020	Gelsolin OS=Mus musculus GN=Gsn PE=1 SV=3 - [GELS_MOUSE]	Gelsolin OS	Gsn	Mus musculus	0.3026	9.15754e+07	8.70638e+07	1.0125e+08
Q9EPL8	Importin-7 OS=Mus musculus GN=Ipo7 PE=1 SV=2 - [IPO7_MOUSE]	Importin-7 OS	Ipo7	Mus musculus	0.1888	9.15754e+07	3.43835e+08	1.32242e+08
Q99JX7	Nuclear RNA export factor 1 OS=Mus musculus GN=Nxf1 PE=1 SV=3 - [NXF1_MOUSE]	Nuclear RNA export factor 1 OS	Nxf1	Mus musculus	0.3592	9.15399e+07	1.24091e+08	1.03893e+08
P53996	Cellular nucleic acid-binding protein OS=Mus musculus GN=Cnbp PE=1 SV=2 - [CNBP_MOUSE]	Cellular nucleic acid-binding protein OS	Cnbp	Mus musculus	0.3202	9.15399e+07	1.51945e+08	1.01776e+08
Q8R2U6	Diphosphoinositol polyphosphate phosphohydrolase 2 OS=Mus musculus GN=Nudt4 PE=1 SV=1 - [NUDT4_MOUSE]	Diphosphoinositol polyphosphate phosphohydrolase 2 OS	Nudt4	Mus musculus	0.162	9.14157e+07	0	4.65696e+07
Q61687	Transcriptional regulator ATRX OS=Mus musculus GN=Atrx PE=1 SV=3 - [ATRX_MOUSE]	Transcriptional regulator ATRX OS	Atrx	Mus musculus	0.1232	9.14157e+07	9.64874e+07	1.11402e+08
Q9JMD0	BUB3-interacting and GLEBS motif-containing protein ZNF207 OS=Mus musculus GN=Znf207 PE=2 SV=1 - [ZN207_MOUSE]	BUB3-interacting and GLEBS motif-containing protein ZNF207 OS	Znf207	Mus musculus	0.0525	9.13802e+07	2.19411e+08	8.63282e+07
Q9D7S9	Charged multivesicular body protein 5 OS=Mus musculus GN=Chmp5 PE=2 SV=1 - [CHMP5_MOUSE]	Charged multivesicular body protein 5 OS	Chmp5	Mus musculus	0.2648	9.12206e+07	1.12666e+08	3.18306e+07
B7ZP47	Wapal protein OS=Mus musculus GN=Wapal PE=1 SV=1 - [B7ZP47_MOUSE]	Wapal protein OS	Wapal	Mus musculus	0.1415	9.10432e+07	5.72169e+07	2.81566e+07
P48758	Carbonyl reductase [NADPH] 1 OS=Mus musculus GN=Cbr1 PE=1 SV=3 - [CBR1_MOUSE]	Carbonyl reductase [NADPH] 1 OS	Cbr1	Mus musculus	0.2635	9.10432e+07	1.02158e+08	7.39419e+07
E9Q7B0	Prolyl 4-hydroxylase subunit alpha-1 OS=Mus musculus GN=P4ha1 PE=4 SV=1 - [E9Q7B0_MOUSE]	Prolyl 4-hydroxylase subunit alpha-1 OS	P4ha1	Mus musculus	0.2577	9.10254e+07	5.77256e+07	1.49216e+08
Q60715	Prolyl 4-hydroxylase subunit alpha-1 OS=Mus musculus GN=P4ha1 PE=2 SV=2 - [P4HA1_MOUSE]	Prolyl 4-hydroxylase subunit alpha-1 OS	P4ha1	Mus musculus	0.2996	9.10254e+07	5.77256e+07	1.49216e+08
Q9DBF1	Alpha-aminoadipic semialdehyde dehydrogenase OS=Mus musculus GN=Aldh7a1 PE=1 SV=4 - [AL7A1_MOUSE]	Alpha-aminoadipic semialdehyde dehydrogenase OS	Aldh7a1	Mus musculus	0.2579	9.09899e+07	1.24091e+08	6.943e+07
Q9EQ06	Estradiol 17-beta-dehydrogenase 11 OS=Mus musculus GN=Hsd17b11 PE=2 SV=1 - [DHB11_MOUSE]	Estradiol 17-beta-dehydrogenase 11 OS	Hsd17b11	Mus musculus	0.2584	9.08835e+07	6.41136e+07	1.29235e+08
P27546	Microtubule-associated protein 4 OS=Mus musculus GN=Map4 PE=1 SV=3 - [MAP4_MOUSE]	Microtubule-associated protein 4 OS	Map4	Mus musculus	0.2684	9.0848e+07	1.5528e+08	7.34263e+07
Q6IRU2	Tropomyosin alpha-4 chain OS=Mus musculus GN=Tpm4 PE=2 SV=3 - [TPM4_MOUSE]	Tropomyosin alpha-4 chain OS	Tpm4	Mus musculus	0.4637	9.04577e+07	1.7788e+08	2.15821e+08
Q8BX10	Serine/threonine-protein phosphatase PGAM5, mitochondrial OS=Mus musculus GN=Pgam5 PE=2 SV=1 - [PGAM5_MOUSE]	Serine/threonine-protein phosphatase PGAM5, mitochondrial OS	Pgam5	Mus musculus	0.4063	9.044e+07	4.04296e+07	1.38903e+08
P63024	Vesicle-associated membrane protein 3 OS=Mus musculus GN=Vamp3 PE=1 SV=1 - [VAMP3_MOUSE]	Vesicle-associated membrane protein 3 OS	Vamp3	Mus musculus	0.3883	9.02803e+07	1.0466e+08	1.63611e+08
P40630	Transcription factor A, mitochondrial OS=Mus musculus GN=Tfam PE=1 SV=2 - [TFAM_MOUSE]	Transcription factor A, mitochondrial OS	Tfam	Mus musculus	0.2099	9.01029e+07	8.66468e+07	5.73982e+07
P62075	Mitochondrial import inner membrane translocase subunit Tim13 OS=Mus musculus GN=Timm13 PE=1 SV=1 - [TIM13_MOUSE]	Mitochondrial import inner membrane translocase subunit Tim13 OS	Timm13	Mus musculus	0.4526	9.01029e+07	1.88388e+08	1.5867e+08
Q9EPE9	Manganese-transporting ATPase 13A1 OS=Mus musculus GN=Atp13a1 PE=2 SV=2 - [AT131_MOUSE]	Manganese-transporting ATPase 13A1 OS	Atp13a1	Mus musculus	0.2508	8.99788e+07	1.2776e+08	1.26764e+08
E9Q035	Protein Gm20425 OS=Mus musculus GN=Gm20425 PE=4 SV=1 - [E9Q035_MOUSE]	Protein Gm20425 OS	Gm20425	Mus musculus	0.1442	8.98368e+07	6.43055e+07	1.33317e+08
G3UY19	Protein regulator of cytokinesis 1 OS=Mus musculus GN=Prc1 PE=4 SV=1 - [G3UY19_MOUSE]	Protein regulator of cytokinesis 1 OS	Prc1	Mus musculus	0.182	8.98013e+07	7.8249e+07	5.57975e+07
O88544	COP9 signalosome complex subunit 4 OS=Mus musculus GN=Cops4 PE=1 SV=1 - [CSN4_MOUSE]	COP9 signalosome complex subunit 4 OS	Cops4	Mus musculus	0.4409	8.97481e+07	1.5011e+08	6.94837e+07
E9Q4B9	cAMP-regulated phosphoprotein 19 OS=Mus musculus GN=Arpp19 PE=4 SV=1 - [E9Q4B9_MOUSE]	cAMP-regulated phosphoprotein 19 OS	Arpp19	Mus musculus	0.5211	8.97304e+07	4.28981e+07	3.59665e+07
Q99NB8	Ubiquilin-4 OS=Mus musculus GN=Ubqln4 PE=1 SV=1 - [UBQL4_MOUSE]	Ubiquilin-4 OS	Ubqln4	Mus musculus	0.0889	8.96417e+07	5.75338e+07	5.17368e+07
Q91VA6	Polymerase delta-interacting protein 2 OS=Mus musculus GN=Poldip2 PE=2 SV=1 - [PDIP2_MOUSE]	Polymerase delta-interacting protein 2 OS	Poldip2	Mus musculus	0.4076	8.96062e+07	7.08519e+07	1.22789e+08
Q99L13	3-hydroxyisobutyrate dehydrogenase, mitochondrial OS=Mus musculus GN=Hibadh PE=1 SV=1 - [3HIDH_MOUSE]	3-hydroxyisobutyrate dehydrogenase, mitochondrial OS	Hibadh	Mus musculus	0.2687	8.91627e+07	8.93988e+07	5.78601e+07
P63005	Platelet-activating factor acetylhydrolase IB subunit alpha OS=Mus musculus GN=Pafah1b1 PE=1 SV=2 - [LIS1_MOUSE]	Platelet-activating factor acetylhydrolase IB subunit alpha OS	Pafah1b1	Mus musculus	0.3244	8.89321e+07	1.43522e+08	7.89158e+07
P45878	Peptidyl-prolyl cis-trans isomerase FKBP2 OS=Mus musculus GN=Fkbp2 PE=1 SV=1 - [FKBP2_MOUSE]	Peptidyl-prolyl cis-trans isomerase FKBP2 OS	Fkbp2	Mus musculus	0.1857	8.88611e+07	1.88054e+08	8.10428e+07
Q8BI22	Centrosomal protein of 128 kDa OS=Mus musculus GN=Cep128 PE=2 SV=2 - [CE128_MOUSE]	Centrosomal protein of 128 kDa OS	Cep128	Mus musculus	0.0309	8.88256e+07	7.76652e+07	0
P17427	AP-2 complex subunit alpha-2 OS=Mus musculus GN=Ap2a2 PE=1 SV=2 - [AP2A2_MOUSE]	AP-2 complex subunit alpha-2 OS	Ap2a2	Mus musculus	0.2633	8.87547e+07	1.18337e+08	8.71339e+07
Q05CL8	La-related protein 7 OS=Mus musculus GN=Larp7 PE=1 SV=2 - [LARP7_MOUSE]	La-related protein 7 OS	Larp7	Mus musculus	0.3	8.87369e+07	1.24841e+08	8.13114e+07
Q5PSV9	Mediator of DNA damage checkpoint protein 1 OS=Mus musculus GN=Mdc1 PE=1 SV=1 - [MDC1_MOUSE]	Mediator of DNA damage checkpoint protein 1 OS	Mdc1	Mus musculus	0.1125	8.87014e+07	3.79695e+07	6.3586e+07
Q5SF07	Insulin-like growth factor 2 mRNA-binding protein 2 OS=Mus musculus GN=Igf2bp2 PE=1 SV=1 - [IF2B2_MOUSE]	Insulin-like growth factor 2 mRNA-binding protein 2 OS	Igf2bp2	Mus musculus	0.2855	8.87014e+07	1.01241e+08	5.68073e+07
Q61188	Histone-lysine N-methyltransferase EZH2 OS=Mus musculus GN=Ezh2 PE=1 SV=2 - [EZH2_MOUSE]	Histone-lysine N-methyltransferase EZH2 OS	Ezh2	Mus musculus	0.2775	8.86127e+07	8.63132e+07	1.44811e+08
Q9CX11	rRNA-processing protein UTP23 homolog OS=Mus musculus GN=Utp23 PE=2 SV=1 - [UTP23_MOUSE]	rRNA-processing protein UTP23 homolog OS	Utp23	Mus musculus	0.2129	8.85418e+07	3.62682e+07	5.73982e+07
Q6ZPI0	Protein Jade-1 OS=Mus musculus GN=Jade1 PE=1 SV=2 - [JADE1_MOUSE]	Protein Jade-1 OS	Jade1	Mus musculus	0.2146	8.8524e+07	6.87504e+07	7.88836e+07
Q5U458	DnaJ homolog subfamily C member 11 OS=Mus musculus GN=Dnajc11 PE=2 SV=2 - [DJC11_MOUSE]	DnaJ homolog subfamily C member 11 OS	Dnajc11	Mus musculus	0.1789	8.84708e+07	7.06101e+07	5.97831e+07
Q9DC61	Mitochondrial-processing peptidase subunit alpha OS=Mus musculus GN=Pmpca PE=1 SV=1 - [MPPA_MOUSE]	Mitochondrial-processing peptidase subunit alpha OS	Pmpca	Mus musculus	0.1718	8.84176e+07	4.87941e+07	6.89573e+07
Q60749	KH domain-containing, RNA-binding, signal transduction-associated protein 1 OS=Mus musculus GN=Khdrbs1 PE=1 SV=2 - [KHDR1_MOUSE]	KH domain-containing, RNA-binding, signal transduction-associated protein 1 OS	Khdrbs1	Mus musculus	0.0971	8.83999e+07	6.37967e+08	3.79432e+08
J3QNW0	DNA (cytosine-5)-methyltransferase 1 OS=Mus musculus GN=Dnmt1 PE=1 SV=1 - [J3QNW0_MOUSE]	DNA (cytosine-5)-methyltransferase 1 OS	Dnmt1	Mus musculus	0.2845	8.83644e+07	1.43772e+08	7.96463e+07
Q8CCF0	U4/U6 small nuclear ribonucleoprotein Prp31 OS=Mus musculus GN=Prpf31 PE=1 SV=3 - [PRP31_MOUSE]	U4/U6 small nuclear ribonucleoprotein Prp31 OS	Prpf31	Mus musculus	0.1122	8.82757e+07	2.64027e+07	1.01142e+08
O54825	Bystin OS=Mus musculus GN=Bysl PE=1 SV=3 - [BYST_MOUSE]	Bystin OS	Bysl	Mus musculus	0.3005	8.81338e+07	1.1375e+08	7.93348e+07
E9PVA8	Protein Gcn1l1 OS=Mus musculus GN=Gcn1l1 PE=4 SV=1 - [E9PVA8_MOUSE]	Protein Gcn1l1 OS	Gcn1l1	Mus musculus	0.222	8.81338e+07	1.14667e+08	4.25625e+07
Q8K2T8	RNA polymerase II-associated factor 1 homolog OS=Mus musculus GN=Paf1 PE=2 SV=1 - [PAF1_MOUSE]	RNA polymerase II-associated factor 1 homolog OS	Paf1	Mus musculus	0.3308	8.80983e+07	1.36517e+08	4.69348e+07
F8WJI3	Coiled-coil domain-containing protein 58 OS=Mus musculus GN=Ccdc58 PE=4 SV=1 - [F8WJI3_MOUSE]	Coiled-coil domain-containing protein 58 OS	Ccdc58	Mus musculus	0.3955	8.80805e+07	5.90683e+07	8.94007e+07
Q810V0	U3 small nucleolar ribonucleoprotein protein MPP10 OS=Mus musculus GN=Mphosph10 PE=1 SV=2 - [MPP10_MOUSE]	U3 small nucleolar ribonucleoprotein protein MPP10 OS	Mphosph10	Mus musculus	0.207	8.80805e+07	9.07332e+07	1.72957e+08
Q6PGF5	BMS1 homolog, ribosome assembly protein (Yeast) OS=Mus musculus GN=Bms1 PE=2 SV=1 - [Q6PGF5_MOUSE]	BMS1 homolog, ribosome assembly protein (Yeast) OS	Bms1	Mus musculus	0.2048	8.80096e+07	9.79051e+07	1.4363e+08
Q9CR98	Protein FAM136A OS=Mus musculus GN=Fam136a PE=2 SV=1 - [F136A_MOUSE]	Protein FAM136A OS	Fam136a	Mus musculus	0.3913	8.79918e+07	3.95957e+07	2.81351e+07
A2BH40	AT-rich interactive domain-containing protein 1A OS=Mus musculus GN=Arid1a PE=1 SV=1 - [ARI1A_MOUSE]	AT-rich interactive domain-containing protein 1A OS	Arid1a	Mus musculus	0.1752	8.78677e+07	6.96927e+07	6.10722e+07
K3W4T3	V-type proton ATPase subunit a OS=Mus musculus GN=Atp6v0a1 PE=1 SV=1 - [K3W4T3_MOUSE]	V-type proton ATPase subunit a OS	Atp6v0a1	Mus musculus	0.1301	8.77967e+07	3.77944e+07	9.26127e+07
Q9CPV4	Glyoxalase domain-containing protein 4 OS=Mus musculus GN=Glod4 PE=1 SV=1 - [GLOD4_MOUSE]	Glyoxalase domain-containing protein 4 OS	Glod4	Mus musculus	0.4295	8.77612e+07	2.08319e+08	8.86916e+07
Q8BIQ5	Cleavage stimulation factor subunit 2 OS=Mus musculus GN=Cstf2 PE=1 SV=2 - [CSTF2_MOUSE]	Cleavage stimulation factor subunit 2 OS	Cstf2	Mus musculus	0.1948	8.75129e+07	8.11928e+07	6.73459e+07
Q8VI75	Importin-4 OS=Mus musculus GN=Ipo4 PE=1 SV=1 - [IPO4_MOUSE]	Importin-4 OS	Ipo4	Mus musculus	0.1349	8.75129e+07	9.79051e+07	6.00516e+07
Q3UEB3	Poly(U)-binding-splicing factor PUF60 OS=Mus musculus GN=Puf60 PE=2 SV=2 - [PUF60_MOUSE]	Poly(U)-binding-splicing factor PUF60 OS	Puf60	Mus musculus	0.3227	8.75129e+07	2.85376e+08	9.38266e+07
Q02819	Nucleobindin-1 OS=Mus musculus GN=Nucb1 PE=1 SV=2 - [NUCB1_MOUSE]	Nucleobindin-1 OS	Nucb1	Mus musculus	0.5142	8.74951e+07	8.30192e+07	8.91428e+07
P70279	Surfeit locus protein 6 OS=Mus musculus GN=Surf6 PE=1 SV=1 - [SURF6_MOUSE]	Surfeit locus protein 6 OS	Surf6	Mus musculus	0.1831	8.74419e+07	4.7293e+07	1.34391e+08
Q9JLJ2	4-trimethylaminobutyraldehyde dehydrogenase OS=Mus musculus GN=Aldh9a1 PE=1 SV=1 - [AL9A1_MOUSE]	4-trimethylaminobutyraldehyde dehydrogenase OS	Aldh9a1	Mus musculus	0.2854	8.73887e+07	1.69541e+08	2.79525e+08
Q8VBT9	Tether containing UBX domain for GLUT4 OS=Mus musculus GN=Aspscr1 PE=1 SV=1 - [ASPC1_MOUSE]	Tether containing UBX domain for GLUT4 OS	Aspscr1	Mus musculus	0.2473	8.73709e+07	8.93988e+07	2.66634e+07
O70318	Band 4.1-like protein 2 OS=Mus musculus GN=Epb41l2 PE=1 SV=2 - [E41L2_MOUSE]	Band 4.1-like protein 2 OS	Epb41l2	Mus musculus	0.2692	8.72645e+07	9.0066e+07	3.8996e+07
Q6ZQ73	Cullin-associated NEDD8-dissociated protein 2 OS=Mus musculus GN=Cand2 PE=1 SV=2 - [CAND2_MOUSE]	Cullin-associated NEDD8-dissociated protein 2 OS	Cand2	Mus musculus	0.1093	8.7158e+07	7.86076e+07	1.69842e+07
Q61191	Host cell factor 1 OS=Mus musculus GN=Hcfc1 PE=1 SV=2 - [HCFC1_MOUSE]	Host cell factor 1 OS	Hcfc1	Mus musculus	0.0973	8.71048e+07	1.21172e+08	1.29342e+08
A2A513	Keratin, type I cytoskeletal 10 OS=Mus musculus GN=Krt10 PE=3 SV=1 - [A2A513_MOUSE]	Keratin, type I cytoskeletal 10 OS	Krt10	Mus musculus	0.1105	8.70161e+07	1.80049e+08	0
A2APB8	Targeting protein for Xklp2 OS=Mus musculus GN=Tpx2 PE=1 SV=1 - [TPX2_MOUSE]	Targeting protein for Xklp2 OS	Tpx2	Mus musculus	0.2658	8.67855e+07	3.09393e+07	9.22904e+07
D3Z315	Coatomer subunit epsilon (Fragment) OS=Mus musculus GN=Cope PE=4 SV=1 - [D3Z315_MOUSE]	Coatomer subunit epsilon (Fragment) OS	Cope	Mus musculus	0.3172	8.675e+07	1.07579e+08	6.509e+07
Q9D8B3	Charged multivesicular body protein 4b OS=Mus musculus GN=Chmp4b PE=1 SV=2 - [CHM4B_MOUSE]	Charged multivesicular body protein 4b OS	Chmp4b	Mus musculus	0.2991	8.675e+07	2.2233e+08	1.21285e+08
Q9CQQ8	U6 snRNA-associated Sm-like protein LSm7 OS=Mus musculus GN=Lsm7 PE=3 SV=1 - [LSM7_MOUSE]	U6 snRNA-associated Sm-like protein LSm7 OS	Lsm7	Mus musculus	0.3204	8.66436e+07	1.37517e+08	6.07821e+07
O35218	Cleavage and polyadenylation specificity factor subunit 2 OS=Mus musculus GN=Cpsf2 PE=1 SV=1 - [CPSF2_MOUSE]	Cleavage and polyadenylation specificity factor subunit 2 OS	Cpsf2	Mus musculus	0.2225	8.65371e+07	6.93258e+07	9.81774e+07
P18155	Bifunctional methylenetetrahydrofolate dehydrogenase/cyclohydrolase, mitochondrial OS=Mus musculus GN=Mthfd2 PE=1 SV=1 - [MTDC_MOUSE]	Bifunctional methylenetetrahydrofolate dehydrogenase/cyclohydrolase, mitochondrial OS	Mthfd2	Mus musculus	0.28	8.6413e+07	3.67769e+08	3.99091e+08
Q9JJF3	Bifunctional lysine-specific demethylase and histidyl-hydroxylase NO66 OS=Mus musculus GN=No66 PE=1 SV=2 - [NO66_MOUSE]	Bifunctional lysine-specific demethylase and histidyl-hydroxylase NO66 OS	No66	Mus musculus	0.0862	8.63775e+07	0	5.11889e+07
P70351	Histone-lysine N-methyltransferase EZH1 OS=Mus musculus GN=Ezh1 PE=1 SV=1 - [EZH1_MOUSE]	Histone-lysine N-methyltransferase EZH1 OS	Ezh1	Mus musculus	0.0977	8.63243e+07	3.47588e+07	9.46109e+07
Q9WUA2	Phenylalanine--tRNA ligase beta subunit OS=Mus musculus GN=Farsb PE=2 SV=2 - [SYFB_MOUSE]	Phenylalanine--tRNA ligase beta subunit OS	Farsb	Mus musculus	0.3769	8.61823e+07	2.26749e+08	8.56837e+07
Q99N15	17beta-hydroxysteroid dehydrogenase type 10/short chain L-3-hydroxyacyl-CoA dehydrogenase OS=Mus musculus GN=Hsd17b10 PE=1 SV=1 - [Q99N15_MOUSE]	17beta-hydroxysteroid dehydrogenase type 10/short chain L-3-hydroxyacyl-CoA dehydrogenase OS	Hsd17b10	Mus musculus	0.4598	8.61646e+07	1.37017e+08	1.49001e+08
Q8C7V3	U3 small nucleolar RNA-associated protein 15 homolog OS=Mus musculus GN=Utp15 PE=2 SV=1 - [UTP15_MOUSE]	U3 small nucleolar RNA-associated protein 15 homolog OS	Utp15	Mus musculus	0.2386	8.59872e+07	1.1325e+08	1.60066e+08
P97370	Sodium/potassium-transporting ATPase subunit beta-3 OS=Mus musculus GN=Atp1b3 PE=1 SV=1 - [AT1B3_MOUSE]	Sodium/potassium-transporting ATPase subunit beta-3 OS	Atp1b3	Mus musculus	0.223	8.59872e+07	1.22757e+08	1.51472e+08
Q3TDQ1	Dolichyl-diphosphooligosaccharide--protein glycosyltransferase subunit STT3B OS=Mus musculus GN=Stt3b PE=1 SV=2 - [STT3B_MOUSE]	Dolichyl-diphosphooligosaccharide--protein glycosyltransferase subunit STT3B OS	Stt3b	Mus musculus	0.0899	8.57743e+07	1.14167e+08	3.97802e+07
D3YYT1	Putative oxidoreductase GLYR1 OS=Mus musculus GN=Glyr1 PE=1 SV=1 - [D3YYT1_MOUSE]	Putative oxidoreductase GLYR1 OS	Glyr1	Mus musculus	0.2337	8.56856e+07	3.08559e+07	8.8595e+07
Q80VY9	Putative ATP-dependent RNA helicase DHX33 OS=Mus musculus GN=Dhx33 PE=1 SV=1 - [DHX33_MOUSE]	Putative ATP-dependent RNA helicase DHX33 OS	Dhx33	Mus musculus	0.149	8.56856e+07	5.51154e+07	6.51544e+07
Q8VBZ3	Cleft lip and palate transmembrane protein 1 homolog OS=Mus musculus GN=Clptm1 PE=2 SV=1 - [CLPT1_MOUSE]	Cleft lip and palate transmembrane protein 1 homolog OS	Clptm1	Mus musculus	0.116	8.55614e+07	5.65998e+07	5.70222e+07
P56183	Ribosomal RNA processing protein 1 homolog A OS=Mus musculus GN=Rrp1 PE=2 SV=2 - [RRP1_MOUSE]	Ribosomal RNA processing protein 1 homolog A OS	Rrp1	Mus musculus	0.1275	8.55082e+07	4.98032e+07	1.34928e+08
Q61466	SWI/SNF-related matrix-associated actin-dependent regulator of chromatin subfamily D member 1 OS=Mus musculus GN=Smarcd1 PE=1 SV=3 - [SMRD1_MOUSE]	SWI/SNF-related matrix-associated actin-dependent regulator of chromatin subfamily D member 1 OS	Smarcd1	Mus musculus	0.3379	8.55082e+07	5.70835e+07	8.68439e+07
Q64674	Spermidine synthase OS=Mus musculus GN=Srm PE=2 SV=1 - [SPEE_MOUSE]	Spermidine synthase OS	Srm	Mus musculus	0.4437	8.53485e+07	2.92047e+08	1.55769e+08
A2AWF2	Protein Rex2 OS=Mus musculus GN=Rex2 PE=4 SV=1 - [A2AWF2_MOUSE]	Protein Rex2 OS	Rex2	Mus musculus	0.127	8.53131e+07	0	3.26793e+07
Q8BGS2	BolA-like protein 2 OS=Mus musculus GN=Bola2 PE=1 SV=1 - [BOLA2_MOUSE]	BolA-like protein 2 OS	Bola2	Mus musculus	0.5233	8.53131e+07	1.14167e+08	0
Q9CYI4	Putative RNA-binding protein Luc7-like 1 OS=Mus musculus GN=Luc7l PE=2 SV=2 - [LUC7L_MOUSE]	Putative RNA-binding protein Luc7-like 1 OS	Luc7l	Mus musculus	0.2345	8.52776e+07	2.24414e+08	0
P61290	Proteasome activator complex subunit 3 OS=Mus musculus GN=Psme3 PE=1 SV=1 - [PSME3_MOUSE]	Proteasome activator complex subunit 3 OS	Psme3	Mus musculus	0.3228	8.50824e+07	1.8597e+08	8.73703e+07
A2A4Z1	Ubiquitin-conjugating enzyme E2 C OS=Mus musculus GN=Ube2c PE=3 SV=1 - [A2A4Z1_MOUSE]	Ubiquitin-conjugating enzyme E2 C OS	Ube2c	Mus musculus	0.2749	8.49228e+07	1.27343e+08	1.05482e+08
Q9EP69	Phosphatidylinositide phosphatase SAC1 OS=Mus musculus GN=Sacm1l PE=2 SV=1 - [SAC1_MOUSE]	Phosphatidylinositide phosphatase SAC1 OS	Sacm1l	Mus musculus	0.046	8.48163e+07	9.96564e+07	9.94236e+07
Q3TCH7	Cullin-4A OS=Mus musculus GN=Cul4a PE=1 SV=1 - [CUL4A_MOUSE]	Cullin-4A OS	Cul4a	Mus musculus	0.1133	8.47631e+07	1.24425e+08	5.63776e+07
Q31125	Zinc transporter SLC39A7 OS=Mus musculus GN=Slc39a7 PE=1 SV=2 - [S39A7_MOUSE]	Zinc transporter SLC39A7 OS	Slc39a7	Mus musculus	0.0735	8.46921e+07	3.39499e+07	1.29664e+07
Q922U1	U4/U6 small nuclear ribonucleoprotein Prp3 OS=Mus musculus GN=Prpf3 PE=2 SV=1 - [PRPF3_MOUSE]	U4/U6 small nuclear ribonucleoprotein Prp3 OS	Prpf3	Mus musculus	0.2138	8.45502e+07	5.71085e+07	7.26743e+07
Q64378	Peptidyl-prolyl cis-trans isomerase FKBP5 OS=Mus musculus GN=Fkbp5 PE=1 SV=1 - [FKBP5_MOUSE]	Peptidyl-prolyl cis-trans isomerase FKBP5 OS	Fkbp5	Mus musculus	0.1864	8.44615e+07	1.10998e+08	3.3485e+07
Q9CYG7	Mitochondrial import receptor subunit TOM34 OS=Mus musculus GN=Tomm34 PE=2 SV=1 - [TOM34_MOUSE]	Mitochondrial import receptor subunit TOM34 OS	Tomm34	Mus musculus	0.3204	8.42664e+07	9.26512e+07	4.42491e+07
Q6P1F6	Serine/threonine-protein phosphatase 2A 55 kDa regulatory subunit B alpha isoform OS=Mus musculus GN=Ppp2r2a PE=1 SV=1 - [2ABA_MOUSE]	Serine/threonine-protein phosphatase 2A 55 kDa regulatory subunit B alpha isoform OS	Ppp2r2a	Mus musculus	0.2819	8.41954e+07	1.79965e+08	6.60031e+07
Q91V89	Protein Ppp2r5d OS=Mus musculus GN=Ppp2r5d PE=1 SV=1 - [Q91V89_MOUSE]	Protein Ppp2r5d OS	Ppp2r5d	Mus musculus	0.2879	8.41777e+07	1.04994e+08	6.0621e+07
B1AUN3	Protein Eif2b3 OS=Mus musculus GN=Eif2b3 PE=4 SV=1 - [B1AUN3_MOUSE]	Protein Eif2b3 OS	Eif2b3	Mus musculus	0.2344	8.39825e+07	7.66061e+07	3.00473e+07
Q80WJ7	Protein LYRIC OS=Mus musculus GN=Mtdh PE=1 SV=1 - [LYRIC_MOUSE]	Protein LYRIC OS	Mtdh	Mus musculus	0.3523	8.38406e+07	1.12582e+08	1.44059e+08
O08997	Copper transport protein ATOX1 OS=Mus musculus GN=Atox1 PE=1 SV=1 - [ATOX1_MOUSE]	Copper transport protein ATOX1 OS	Atox1	Mus musculus	0.4706	8.38406e+07	4.48412e+08	1.9788e+08
Q9CXT8	Mitochondrial-processing peptidase subunit beta OS=Mus musculus GN=Pmpcb PE=2 SV=1 - [MPPB_MOUSE]	Mitochondrial-processing peptidase subunit beta OS	Pmpcb	Mus musculus	0.3211	8.38229e+07	1.40937e+08	1.95732e+08
Q8C052	Microtubule-associated protein 1S OS=Mus musculus GN=Map1s PE=1 SV=2 - [MAP1S_MOUSE]	Microtubule-associated protein 1S OS	Map1s	Mus musculus	0.1737	8.38051e+07	1.11832e+08	7.00853e+07
O09131	Glutathione S-transferase omega-1 OS=Mus musculus GN=Gsto1 PE=2 SV=2 - [GSTO1_MOUSE]	Glutathione S-transferase omega-1 OS	Gsto1	Mus musculus	0.1542	8.37519e+07	8.648e+07	6.29629e+07
A2AFQ9	Gem-associated protein 5 OS=Mus musculus GN=Gemin5 PE=4 SV=1 - [A2AFQ9_MOUSE]	Gem-associated protein 5 OS	Gemin5	Mus musculus	0.1566	8.36987e+07	8.40616e+07	4.2541e+07
Q7TNL7	Dual specificity protein phosphatase OS=Mus musculus GN=Dusp9 PE=2 SV=1 - [Q7TNL7_MOUSE]	Dual specificity protein phosphatase OS	Dusp9	Mus musculus	0.2898	8.36987e+07	1.4102e+08	9.52662e+07
P59999	Actin-related protein 2/3 complex subunit 4 OS=Mus musculus GN=Arpc4 PE=1 SV=3 - [ARPC4_MOUSE]	Actin-related protein 2/3 complex subunit 4 OS	Arpc4	Mus musculus	0.2262	8.36809e+07	1.68373e+08	1.07255e+08
A2A9X5	5'(3')-deoxyribonucleotidase, cytosolic type OS=Mus musculus GN=Nt5c PE=4 SV=1 - [A2A9X5_MOUSE]	5'(3')-deoxyribonucleotidase, cytosolic type OS	Nt5c	Mus musculus	0.4021	8.36277e+07	1.14417e+08	0
Q3TYX3	SET and MYND domain-containing protein 5 OS=Mus musculus GN=Smyd5 PE=2 SV=2 - [SMYD5_MOUSE]	SET and MYND domain-containing protein 5 OS	Smyd5	Mus musculus	0.0986	8.361e+07	9.75715e+07	5.01361e+07
Q3TJZ6	Protein FAM98A OS=Mus musculus GN=Fam98a PE=2 SV=1 - [FA98A_MOUSE]	Protein FAM98A OS	Fam98a	Mus musculus	0.2097	8.35745e+07	4.20642e+07	2.90482e+07
P50396	Rab GDP dissociation inhibitor alpha OS=Mus musculus GN=Gdi1 PE=1 SV=3 - [GDIA_MOUSE]	Rab GDP dissociation inhibitor alpha OS	Gdi1	Mus musculus	0.2394	8.34503e+07	1.73877e+08	1.12476e+08
Q9WV03	Protein FAM50A OS=Mus musculus GN=Fam50a PE=2 SV=1 - [FA50A_MOUSE]	Protein FAM50A OS	Fam50a	Mus musculus	0.2183	8.33616e+07	4.66509e+07	2.87582e+07
Q8R3N1	Nucleolar protein 14 OS=Mus musculus GN=Nop14 PE=1 SV=2 - [NOP14_MOUSE]	Nucleolar protein 14 OS	Nop14	Mus musculus	0.2442	8.3202e+07	9.23176e+07	1.26764e+08
Q3TCR7	Dynamin-2 OS=Mus musculus GN=Dnm2 PE=1 SV=1 - [Q3TCR7_MOUSE]	Dynamin-2 OS	Dnm2	Mus musculus	0.244	8.31842e+07	1.08663e+08	8.06454e+07
Q71LX4	Talin-2 OS=Mus musculus GN=Tln2 PE=1 SV=3 - [TLN2_MOUSE]	Talin-2 OS	Tln2	Mus musculus	0.0362	8.30423e+07	1.28761e+08	9.15385e+07
P20263	POU domain, class 5, transcription factor 1 OS=Mus musculus GN=Pou5f1 PE=1 SV=1 - [PO5F1_MOUSE]	POU domain, class 5, transcription factor 1 OS	Pou5f1	Mus musculus	0.1648	8.26875e+07	7.08186e+07	4.74075e+07
Q8JZN5	Acyl-CoA dehydrogenase family member 9, mitochondrial OS=Mus musculus GN=Acad9 PE=1 SV=2 - [ACAD9_MOUSE]	Acyl-CoA dehydrogenase family member 9, mitochondrial OS	Acad9	Mus musculus	0.3728	8.25456e+07	1.32264e+08	1.81659e+08
Q9ESV0	ATP-dependent RNA helicase DDX24 OS=Mus musculus GN=Ddx24 PE=1 SV=2 - [DDX24_MOUSE]	ATP-dependent RNA helicase DDX24 OS	Ddx24	Mus musculus	0.2089	8.24746e+07	1.81883e+08	1.91972e+08
P01942	Hemoglobin subunit alpha OS=Mus musculus GN=Hba PE=1 SV=2 - [HBA_MOUSE]	Hemoglobin subunit alpha OS	Hba	Mus musculus	0.169	8.24391e+07	2.38258e+07	1.63396e+08
P70699	Lysosomal alpha-glucosidase OS=Mus musculus GN=Gaa PE=1 SV=2 - [LYAG_MOUSE]	Lysosomal alpha-glucosidase OS	Gaa	Mus musculus	0.1605	8.23149e+07	6.55147e+07	1.24937e+08
Q8BJY1	26S proteasome non-ATPase regulatory subunit 5 OS=Mus musculus GN=Psmd5 PE=1 SV=4 - [PSMD5_MOUSE]	26S proteasome non-ATPase regulatory subunit 5 OS	Psmd5	Mus musculus	0.2877	8.22972e+07	1.7221e+08	5.83221e+07
Q9CWY6	RNA-binding protein with multiple-splicing 2 OS=Mus musculus GN=Rbpms2 PE=1 SV=1 - [Q9CWY6_MOUSE]	RNA-binding protein with multiple-splicing 2 OS	Rbpms2	Mus musculus	0.2024	8.2173e+07	7.7365e+07	7.26528e+07
Q8BMA6	Signal recognition particle subunit SRP68 OS=Mus musculus GN=Srp68 PE=2 SV=2 - [SRP68_MOUSE]	Signal recognition particle subunit SRP68 OS	Srp68	Mus musculus	0.2992	8.21021e+07	8.73974e+07	7.49947e+07
H3BJ97	Tubulointerstitial nephritis antigen-like OS=Mus musculus GN=Tinagl1 PE=3 SV=1 - [H3BJ97_MOUSE]	Tubulointerstitial nephritis antigen-like OS	Tinagl1	Mus musculus	0.1379	8.20843e+07	0	1.14732e+08
Q8C1B7	Septin-11 OS=Mus musculus GN=Sept11 PE=1 SV=4 - [SEP11_MOUSE]	Septin-11 OS	42258	Mus musculus	0.3318	8.18892e+07	1.53946e+08	5.95145e+07
Q3UHU8	General transcription factor II-I OS=Mus musculus GN=Gtf2i PE=1 SV=1 - [Q3UHU8_MOUSE]	General transcription factor II-I OS	Gtf2i	Mus musculus	0.237	8.16408e+07	1.47525e+08	9.41382e+07
Q62425	Cytochrome c oxidase subunit NDUFA4 OS=Mus musculus GN=Ndufa4 PE=1 SV=2 - [NDUA4_MOUSE]	Cytochrome c oxidase subunit NDUFA4 OS	Ndufa4	Mus musculus	0.2683	8.15876e+07	3.90453e+08	4.03818e+08
Q9Z1B5	Mitotic spindle assembly checkpoint protein MAD2A OS=Mus musculus GN=Mad2l1 PE=1 SV=2 - [MD2L1_MOUSE]	Mitotic spindle assembly checkpoint protein MAD2A OS	Mad2l1	Mus musculus	0.2049	8.14812e+07	9.52365e+07	8.65968e+07
Q91VN6	Probable ATP-dependent RNA helicase DDX41 OS=Mus musculus GN=Ddx41 PE=1 SV=2 - [DDX41_MOUSE]	Probable ATP-dependent RNA helicase DDX41 OS	Ddx41	Mus musculus	0.2154	8.14279e+07	1.75795e+08	6.41231e+07
Q924C1	Exportin-5 OS=Mus musculus GN=Xpo5 PE=2 SV=1 - [XPO5_MOUSE]	Exportin-5 OS	Xpo5	Mus musculus	0.2126	8.13747e+07	1.16919e+08	5.42506e+07
Q8C2E7	WASH complex subunit strumpellin OS=Mus musculus GN=Kiaa0196 PE=2 SV=2 - [STRUM_MOUSE]	WASH complex subunit strumpellin OS	Kiaa0196	Mus musculus	0.0638	8.1215e+07	2.70865e+07	1.79618e+07
Q9CYA0	Cysteine-rich with EGF-like domain protein 2 OS=Mus musculus GN=Creld2 PE=2 SV=1 - [CREL2_MOUSE]	Cysteine-rich with EGF-like domain protein 2 OS	Creld2	Mus musculus	0.2086	8.11796e+07	1.21923e+08	1.20855e+08
Q80X82	Symplekin OS=Mus musculus GN=Sympk PE=1 SV=1 - [SYMPK_MOUSE]	Symplekin OS	Sympk	Mus musculus	0.1394	8.10909e+07	5.96854e+07	6.6132e+07
J3QMM8	Protein Gm16429 OS=Mus musculus GN=Gm16429 PE=4 SV=1 - [J3QMM8_MOUSE]	Protein Gm16429 OS	Gm16429	Mus musculus	0.1102	8.10022e+07	0	3.40973e+07
Q6P9R2	Serine/threonine-protein kinase OSR1 OS=Mus musculus GN=Oxsr1 PE=1 SV=1 - [OXSR1_MOUSE]	Serine/threonine-protein kinase OSR1 OS	Oxsr1	Mus musculus	0.167	8.07361e+07	7.01264e+07	2.67278e+07
Q9DCA5	Ribosome biogenesis protein BRX1 homolog OS=Mus musculus GN=Brix1 PE=2 SV=3 - [BRX1_MOUSE]	Ribosome biogenesis protein BRX1 homolog OS	Brix1	Mus musculus	0.3654	8.07183e+07	1.46107e+08	1.03978e+08
O35841	Apoptosis inhibitor 5 OS=Mus musculus GN=Api5 PE=1 SV=2 - [API5_MOUSE]	Apoptosis inhibitor 5 OS	Api5	Mus musculus	0.2381	8.06828e+07	2.23164e+08	7.55211e+07
Q8BHB4	WD repeat-containing protein 3 OS=Mus musculus GN=Wdr3 PE=2 SV=1 - [WDR3_MOUSE]	WD repeat-containing protein 3 OS	Wdr3	Mus musculus	0.4013	8.06474e+07	8.3261e+07	1.15162e+08
Q61103	Zinc finger protein ubi-d4 OS=Mus musculus GN=Dpf2 PE=1 SV=1 - [REQU_MOUSE]	Zinc finger protein ubi-d4 OS	Dpf2	Mus musculus	0.2225	8.06119e+07	6.37717e+07	7.77663e+07
Q8CFK1	Glycylpeptide N-tetradecanoyltransferase OS=Mus musculus GN=Nmt2 PE=2 SV=1 - [Q8CFK1_MOUSE]	Glycylpeptide N-tetradecanoyltransferase OS	Nmt2	Mus musculus	0.1773	8.06119e+07	1.96477e+08	8.15478e+07
Q9QZM0	Ubiquilin-2 OS=Mus musculus GN=Ubqln2 PE=1 SV=2 - [UBQL2_MOUSE]	Ubiquilin-2 OS	Ubqln2	Mus musculus	0.1223	8.05409e+07	6.56648e+07	3.25611e+07
H9KV15	Protein SON OS=Mus musculus GN=Son PE=1 SV=1 - [H9KV15_MOUSE]	Protein SON OS	Son	Mus musculus	0.1391	8.04522e+07	4.20058e+07	9.37622e+07
B7ZW84	Fmr1nb protein OS=Mus musculus GN=Fmr1nb PE=2 SV=1 - [B7ZW84_MOUSE]	Fmr1nb protein OS	Fmr1nb	Mus musculus	0.1687	8.02571e+07	8.78143e+07	6.1416e+07
A0A087WNS9	Lymphocyte antigen 6E (Fragment) OS=Mus musculus GN=Ly6e PE=4 SV=1 - [A0A087WNS9_MOUSE]	Lymphocyte antigen 6E (Fragment) OS	Ly6e	Mus musculus	0.2188	8.01684e+07	0	1.49538e+08
Q03958	Prefoldin subunit 6 OS=Mus musculus GN=Pfdn6 PE=2 SV=1 - [PFD6_MOUSE]	Prefoldin subunit 6 OS	Pfdn6	Mus musculus	0.2362	8.01151e+07	1.65204e+08	0
Q61458	Cyclin-H OS=Mus musculus GN=Ccnh PE=2 SV=2 - [CCNH_MOUSE]	Cyclin-H OS	Ccnh	Mus musculus	0.2291	7.98136e+07	6.31713e+07	8.28691e+07
Q9DBR0	A-kinase anchor protein 8 OS=Mus musculus GN=Akap8 PE=1 SV=1 - [AKAP8_MOUSE]	A-kinase anchor protein 8 OS	Akap8	Mus musculus	0.2344	7.97781e+07	6.95343e+07	6.64006e+07
Q9D024	Coiled-coil domain-containing protein 47 OS=Mus musculus GN=Ccdc47 PE=2 SV=2 - [CCD47_MOUSE]	Coiled-coil domain-containing protein 47 OS	Ccdc47	Mus musculus	0.3085	7.97603e+07	6.33214e+07	9.57711e+07
D3YXP6	Phosphomevalonate kinase OS=Mus musculus GN=Pmvk PE=4 SV=1 - [D3YXP6_MOUSE]	Phosphomevalonate kinase OS	Pmvk	Mus musculus	0.4051	7.96894e+07	2.80372e+07	2.54172e+07
Q11011	Puromycin-sensitive aminopeptidase OS=Mus musculus GN=Npepps PE=1 SV=2 - [PSA_MOUSE]	Puromycin-sensitive aminopeptidase OS	Npepps	Mus musculus	0.3478	7.96716e+07	2.05401e+08	9.14095e+07
Q3UA06	Pachytene checkpoint protein 2 homolog OS=Mus musculus GN=Trip13 PE=2 SV=1 - [PCH2_MOUSE]	Pachytene checkpoint protein 2 homolog OS	Trip13	Mus musculus	0.1944	7.94942e+07	6.16202e+07	6.50685e+07
Q9CXR1	Dehydrogenase/reductase SDR family member 7 OS=Mus musculus GN=Dhrs7 PE=2 SV=2 - [DHRS7_MOUSE]	Dehydrogenase/reductase SDR family member 7 OS	Dhrs7	Mus musculus	0.1834	7.94055e+07	9.19841e+07	8.62316e+07
P97314	Cysteine and glycine-rich protein 2 OS=Mus musculus GN=Csrp2 PE=1 SV=3 - [CSRP2_MOUSE]	Cysteine and glycine-rich protein 2 OS	Csrp2	Mus musculus	0.1658	7.90685e+07	7.80822e+07	0
Q99KG3	RNA-binding protein 10 OS=Mus musculus GN=Rbm10 PE=1 SV=1 - [RBM10_MOUSE]	RNA-binding protein 10 OS	Rbm10	Mus musculus	0.1086	7.90153e+07	1.09914e+08	1.50612e+08
O70252	Heme oxygenase 2 OS=Mus musculus GN=Hmox2 PE=2 SV=1 - [HMOX2_MOUSE]	Heme oxygenase 2 OS	Hmox2	Mus musculus	0.4063	7.87669e+07	1.24675e+08	8.64142e+07
Q8R180	ERO1-like protein alpha OS=Mus musculus GN=Ero1l PE=1 SV=2 - [ERO1A_MOUSE]	ERO1-like protein alpha OS	Ero1l	Mus musculus	0.3427	7.87491e+07	1.01074e+08	7.13207e+07
Q8BU03	Periodic tryptophan protein 2 homolog OS=Mus musculus GN=Pwp2 PE=1 SV=1 - [PWP2_MOUSE]	Periodic tryptophan protein 2 homolog OS	Pwp2	Mus musculus	0.1915	7.86782e+07	5.11708e+07	7.31792e+07
Q505F5	Leucine-rich repeat-containing protein 47 OS=Mus musculus GN=Lrrc47 PE=2 SV=1 - [LRC47_MOUSE]	Leucine-rich repeat-containing protein 47 OS	Lrrc47	Mus musculus	0.284	7.85895e+07	6.72159e+07	3.76531e+07
P99026	Proteasome subunit beta type-4 OS=Mus musculus GN=Psmb4 PE=1 SV=1 - [PSB4_MOUSE]	Proteasome subunit beta type-4 OS	Psmb4	Mus musculus	0.3258	7.85717e+07	5.02452e+08	1.22789e+08
P42208	Septin-2 OS=Mus musculus GN=Sept2 PE=1 SV=2 - [SEPT2_MOUSE]	Septin-2 OS	42249	Mus musculus	0.4958	7.8554e+07	1.82384e+08	7.74763e+07
Q5SFM8	RNA-binding protein 27 OS=Mus musculus GN=Rbm27 PE=2 SV=3 - [RBM27_MOUSE]	RNA-binding protein 27 OS	Rbm27	Mus musculus	0.0585	7.85185e+07	2.76369e+07	4.01025e+07
Q9DCH4	Eukaryotic translation initiation factor 3 subunit F OS=Mus musculus GN=Eif3f PE=1 SV=2 - [EIF3F_MOUSE]	Eukaryotic translation initiation factor 3 subunit F OS	Eif3f	Mus musculus	0.2659	7.83766e+07	1.76629e+08	7.18041e+07
Q9DBG5	Perilipin-3 OS=Mus musculus GN=Plin3 PE=1 SV=1 - [PLIN3_MOUSE]	Perilipin-3 OS	Plin3	Mus musculus	0.4348	7.82169e+07	1.70291e+08	1.23433e+08
Q9JKW0	ADP-ribosylation factor-like protein 6-interacting protein 1 OS=Mus musculus GN=Arl6ip1 PE=2 SV=1 - [AR6P1_MOUSE]	ADP-ribosylation factor-like protein 6-interacting protein 1 OS	Arl6ip1	Mus musculus	0.0493	7.8146e+07	2.82707e+08	2.43966e+08
Q9Z0V7	Mitochondrial import inner membrane translocase subunit Tim17-B OS=Mus musculus GN=Timm17b PE=2 SV=1 - [TI17B_MOUSE]	Mitochondrial import inner membrane translocase subunit Tim17-B OS	Timm17b	Mus musculus	0.3023	7.8075e+07	7.38124e+07	7.32222e+07
Q9DC16	Endoplasmic reticulum-Golgi intermediate compartment protein 1 OS=Mus musculus GN=Ergic1 PE=1 SV=1 - [ERGI1_MOUSE]	Endoplasmic reticulum-Golgi intermediate compartment protein 1 OS	Ergic1	Mus musculus	0.2655	7.79331e+07	4.91694e+07	8.2708e+07
Q9JMH6	Thioredoxin reductase 1, cytoplasmic OS=Mus musculus GN=Txnrd1 PE=1 SV=3 - [TRXR1_MOUSE]	Thioredoxin reductase 1, cytoplasmic OS	Txnrd1	Mus musculus	0.2235	7.78976e+07	2.52352e+08	9.3268e+07
Q8QZT1	Acetyl-CoA acetyltransferase, mitochondrial OS=Mus musculus GN=Acat1 PE=1 SV=1 - [THIL_MOUSE]	Acetyl-CoA acetyltransferase, mitochondrial OS	Acat1	Mus musculus	0.25	7.7596e+07	5.75422e+07	8.23964e+07
A2AFW6	Mitochondrial carrier homolog 2 OS=Mus musculus GN=Mtch2 PE=3 SV=1 - [A2AFW6_MOUSE]	Mitochondrial carrier homolog 2 OS	Mtch2	Mus musculus	0.3027	7.75783e+07	1.0933e+08	1.52224e+08
Q91W52	Transmembrane protein 19 OS=Mus musculus GN=Tmem19 PE=2 SV=1 - [TMM19_MOUSE]	Transmembrane protein 19 OS	Tmem19	Mus musculus	0.0387	7.75428e+07	0	9.44282e+07
P55096	ATP-binding cassette sub-family D member 3 OS=Mus musculus GN=Abcd3 PE=1 SV=2 - [ABCD3_MOUSE]	ATP-binding cassette sub-family D member 3 OS	Abcd3	Mus musculus	0.085	7.75251e+07	2.71866e+07	5.40894e+07
Q04692	SWI/SNF-related matrix-associated actin-dependent regulator of chromatin subfamily A containing DEAD/H box 1 OS=Mus musculus GN=Smarcad1 PE=1 SV=2 - [SMRCD_MOUSE]	SWI/SNF-related matrix-associated actin-dependent regulator of chromatin subfamily A containing DEAD/H box 1 OS	Smarcad1	Mus musculus	0.2125	7.75251e+07	1.22423e+08	6.23613e+07
P70404	Isocitrate dehydrogenase [NAD] subunit gamma 1, mitochondrial OS=Mus musculus GN=Idh3g PE=1 SV=1 - [IDHG1_MOUSE]	Isocitrate dehydrogenase [NAD] subunit gamma 1, mitochondrial OS	Idh3g	Mus musculus	0.369	7.74009e+07	1.41854e+08	1.60818e+08
Q8BPW9	Aspartyl aminopeptidase OS=Mus musculus GN=Dnpep PE=2 SV=1 - [Q8BPW9_MOUSE]	Aspartyl aminopeptidase OS	Dnpep	Mus musculus	0.3915	7.72944e+07	1.73961e+08	8.06239e+07
Q3TT92	Dihydropyrimidinase-related protein 3 OS=Mus musculus GN=Dpysl3 PE=1 SV=1 - [Q3TT92_MOUSE]	Dihydropyrimidinase-related protein 3 OS	Dpysl3	Mus musculus	0.1285	7.7259e+07	2.97802e+07	1.39977e+07
Q9D287	Pre-mRNA-splicing factor SPF27 OS=Mus musculus GN=Bcas2 PE=2 SV=1 - [SPF27_MOUSE]	Pre-mRNA-splicing factor SPF27 OS	Bcas2	Mus musculus	0.5556	7.7188e+07	9.74881e+07	1.06353e+08
Q69ZN7	Myoferlin OS=Mus musculus GN=Myof PE=1 SV=2 - [MYOF_MOUSE]	Myoferlin OS	Myof	Mus musculus	0.3374	7.71703e+07	7.00013e+07	2.29034e+08
Q9ESP1	Stromal cell-derived factor 2-like protein 1 OS=Mus musculus GN=Sdf2l1 PE=2 SV=2 - [SDF2L_MOUSE]	Stromal cell-derived factor 2-like protein 1 OS	Sdf2l1	Mus musculus	0.2308	7.71525e+07	1.00073e+08	9.20756e+07
Q9D0L7	Armadillo repeat-containing protein 10 OS=Mus musculus GN=Armc10 PE=1 SV=1 - [ARM10_MOUSE]	Armadillo repeat-containing protein 10 OS	Armc10	Mus musculus	0.2026	7.71348e+07	9.03996e+07	8.05272e+07
D3Z3S1	Prolactin regulatory element binding, isoform CRA_b OS=Mus musculus GN=Preb PE=1 SV=1 - [D3Z3S1_MOUSE]	Prolactin regulatory element binding, isoform CRA_b OS	Preb	Mus musculus	0.08	7.70283e+07	6.00106e+07	7.39527e+07
A2ATI9	Golgi reassembly stacking protein 2, isoform CRA_d OS=Mus musculus GN=Gorasp2 PE=1 SV=1 - [A2ATI9_MOUSE]	Golgi reassembly stacking protein 2, isoform CRA_d OS	Gorasp2	Mus musculus	0.1021	7.69929e+07	8.00503e+07	6.5004e+07
P14576	Signal recognition particle 54 kDa protein OS=Mus musculus GN=Srp54 PE=1 SV=2 - [SRP54_MOUSE]	Signal recognition particle 54 kDa protein OS	Srp54	Mus musculus	0.2321	7.69219e+07	6.71325e+07	5.16723e+07
Q8C1A5	Thimet oligopeptidase OS=Mus musculus GN=Thop1 PE=1 SV=1 - [THOP1_MOUSE]	Thimet oligopeptidase OS	Thop1	Mus musculus	0.2999	7.67622e+07	2.33838e+08	3.48923e+07
Q9Z1K6	E3 ubiquitin-protein ligase ARIH2 OS=Mus musculus GN=Arih2 PE=1 SV=1 - [ARI2_MOUSE]	E3 ubiquitin-protein ligase ARIH2 OS	Arih2	Mus musculus	0.187	7.66381e+07	5.71752e+07	3.77176e+07
Q8K301	Probable ATP-dependent RNA helicase DDX52 OS=Mus musculus GN=Ddx52 PE=2 SV=2 - [DDX52_MOUSE]	Probable ATP-dependent RNA helicase DDX52 OS	Ddx52	Mus musculus	0.2007	7.65139e+07	1.08663e+08	1.37077e+08
Q9CWK3	CD2 antigen cytoplasmic tail-binding protein 2 OS=Mus musculus GN=Cd2bp2 PE=1 SV=1 - [CD2B2_MOUSE]	CD2 antigen cytoplasmic tail-binding protein 2 OS	Cd2bp2	Mus musculus	0.1111	7.64961e+07	9.12335e+07	5.04477e+07
Q9DB96	Neuroguidin OS=Mus musculus GN=Ngdn PE=1 SV=1 - [NGDN_MOUSE]	Neuroguidin OS	Ngdn	Mus musculus	0.1397	7.64606e+07	6.20204e+07	1.26334e+08
Q3UQ44	Ras GTPase-activating-like protein IQGAP2 OS=Mus musculus GN=Iqgap2 PE=1 SV=2 - [IQGA2_MOUSE]	Ras GTPase-activating-like protein IQGAP2 OS	Iqgap2	Mus musculus	0.0279	7.62832e+07	1.42104e+08	7.79812e+07
Q7JJ13	Bromodomain-containing protein 2 OS=Mus musculus GN=Brd2 PE=1 SV=1 - [BRD2_MOUSE]	Bromodomain-containing protein 2 OS	Brd2	Mus musculus	0.2118	7.62655e+07	2.30419e+07	4.06718e+07
O54941	SWI/SNF-related matrix-associated actin-dependent regulator of chromatin subfamily E member 1 OS=Mus musculus GN=Smarce1 PE=1 SV=1 - [SMCE1_MOUSE]	SWI/SNF-related matrix-associated actin-dependent regulator of chromatin subfamily E member 1 OS	Smarce1	Mus musculus	0.2019	7.62123e+07	9.49863e+07	7.32759e+07
Q3TKY6	Peptidyl-prolyl cis-trans isomerase CWC27 homolog OS=Mus musculus GN=Cwc27 PE=2 SV=1 - [CWC27_MOUSE]	Peptidyl-prolyl cis-trans isomerase CWC27 homolog OS	Cwc27	Mus musculus	0.1812	7.61591e+07	9.60704e+07	2.98539e+07
Q3V300	Kinesin-like protein KIF22 OS=Mus musculus GN=Kif22 PE=2 SV=2 - [KIF22_MOUSE]	Kinesin-like protein KIF22 OS	Kif22	Mus musculus	0.3636	7.61058e+07	4.99616e+07	8.11073e+07
P58742	Aladin OS=Mus musculus GN=Aaas PE=1 SV=1 - [AAAS_MOUSE]	Aladin OS	Aaas	Mus musculus	0.1667	7.60704e+07	9.86556e+07	1.36862e+08
Q921W2	Nucleolysin TIAR OS=Mus musculus GN=Tial1 PE=2 SV=1 - [Q921W2_MOUSE]	Nucleolysin TIAR OS	Tial1	Mus musculus	0.1813	7.60526e+07	3.90536e+07	0
O70435	Proteasome subunit alpha type-3 OS=Mus musculus GN=Psma3 PE=1 SV=3 - [PSA3_MOUSE]	Proteasome subunit alpha type-3 OS	Psma3	Mus musculus	0.2667	7.60171e+07	2.03232e+08	1.08501e+08
P47856	Glutamine--fructose-6-phosphate aminotransferase [isomerizing] 1 OS=Mus musculus GN=Gfpt1 PE=1 SV=3 - [GFPT1_MOUSE]	Glutamine--fructose-6-phosphate aminotransferase [isomerizing] 1 OS	Gfpt1	Mus musculus	0.2669	7.59462e+07	8.31776e+07	4.83528e+07
P28653	Biglycan OS=Mus musculus GN=Bgn PE=2 SV=1 - [PGS1_MOUSE]	Biglycan OS	Bgn	Mus musculus	0.2656	7.58397e+07	4.81436e+07	2.45793e+08
Q8JZM7	Parafibromin OS=Mus musculus GN=Cdc73 PE=2 SV=1 - [CDC73_MOUSE]	Parafibromin OS	Cdc73	Mus musculus	0.2166	7.5751e+07	5.81926e+07	3.70193e+07
Q8C6B9	Active regulator of SIRT1 OS=Mus musculus GN=Rps19bp1 PE=1 SV=1 - [AROS_MOUSE]	Active regulator of SIRT1 OS	Rps19bp1	Mus musculus	0.2098	7.56801e+07	2.96384e+07	9.68561e+07
Q80YD1	ATP-dependent RNA helicase SUPV3L1, mitochondrial OS=Mus musculus GN=Supv3l1 PE=2 SV=1 - [SUV3_MOUSE]	ATP-dependent RNA helicase SUPV3L1, mitochondrial OS	Supv3l1	Mus musculus	0.2747	7.56091e+07	7.40543e+07	7.52203e+07
F7BGR7	Protein Gm21992 OS=Mus musculus GN=Gm21992 PE=4 SV=1 - [F7BGR7_MOUSE]	Protein Gm21992 OS	Gm21992	Mus musculus	0.2285	7.55559e+07	9.93228e+07	1.42341e+08
Q8K0D5	Elongation factor G, mitochondrial OS=Mus musculus GN=Gfm1 PE=2 SV=1 - [EFGM_MOUSE]	Elongation factor G, mitochondrial OS	Gfm1	Mus musculus	0.249	7.53962e+07	1.21005e+08	1.17418e+08
Q9CQG2	Methyltransferase-like protein 16 OS=Mus musculus GN=Mettl16 PE=2 SV=1 - [MET16_MOUSE]	Methyltransferase-like protein 16 OS	Mettl16	Mus musculus	0.226	7.52543e+07	7.93665e+07	3.59343e+07
D3YYW8	RNA-binding protein 42 OS=Mus musculus GN=Rbm42 PE=4 SV=1 - [D3YYW8_MOUSE]	RNA-binding protein 42 OS	Rbm42	Mus musculus	0.0846	7.49705e+07	8.07342e+07	7.50377e+07
P56391	Cytochrome c oxidase subunit 6B1 OS=Mus musculus GN=Cox6b1 PE=1 SV=2 - [CX6B1_MOUSE]	Cytochrome c oxidase subunit 6B1 OS	Cox6b1	Mus musculus	0.5349	7.4935e+07	2.0932e+08	2.04219e+08
Q8BHS3	Pre-mRNA-splicing factor RBM22 OS=Mus musculus GN=Rbm22 PE=1 SV=1 - [RBM22_MOUSE]	Pre-mRNA-splicing factor RBM22 OS	Rbm22	Mus musculus	0.1262	7.47044e+07	1.0491e+08	1.42663e+08
Q62018	RNA polymerase-associated protein CTR9 homolog OS=Mus musculus GN=Ctr9 PE=1 SV=2 - [CTR9_MOUSE]	RNA polymerase-associated protein CTR9 homolog OS	Ctr9	Mus musculus	0.1176	7.46511e+07	3.99793e+07	3.58591e+07
Q9DAR7	m7GpppX diphosphatase OS=Mus musculus GN=Dcps PE=1 SV=1 - [DCPS_MOUSE]	m7GpppX diphosphatase OS	Dcps	Mus musculus	0.3817	7.45802e+07	1.86887e+08	6.04706e+07
Q9CR00	26S proteasome non-ATPase regulatory subunit 9 OS=Mus musculus GN=Psmd9 PE=1 SV=1 - [PSMD9_MOUSE]	26S proteasome non-ATPase regulatory subunit 9 OS	Psmd9	Mus musculus	0.3604	7.45624e+07	1.46774e+07	0
Q05186	Reticulocalbin-1 OS=Mus musculus GN=Rcn1 PE=1 SV=1 - [RCN1_MOUSE]	Reticulocalbin-1 OS	Rcn1	Mus musculus	0.3446	7.45624e+07	4.41323e+07	1.29342e+08
Q3UF95	Large proline-rich protein BAG6 OS=Mus musculus GN=Bag6 PE=1 SV=1 - [Q3UF95_MOUSE]	Large proline-rich protein BAG6 OS	Bag6	Mus musculus	0.1998	7.43318e+07	1.45773e+08	4.88363e+07
P97429	Annexin A4 OS=Mus musculus GN=Anxa4 PE=2 SV=4 - [ANXA4_MOUSE]	Annexin A4 OS	Anxa4	Mus musculus	0.4608	7.42609e+07	1.46774e+08	1.05858e+08
Q9Z277	Tyrosine-protein kinase BAZ1B OS=Mus musculus GN=Baz1b PE=1 SV=2 - [BAZ1B_MOUSE]	Tyrosine-protein kinase BAZ1B OS	Baz1b	Mus musculus	0.1771	7.42076e+07	4.42741e+07	9.28276e+07
D3Z061	Ubiquitin-like modifier-activating enzyme 6 OS=Mus musculus GN=Uba6 PE=1 SV=1 - [D3Z061_MOUSE]	Ubiquitin-like modifier-activating enzyme 6 OS	Uba6	Mus musculus	0.1575	7.41544e+07	9.90726e+07	4.94808e+07
P54729	NEDD8 ultimate buster 1 OS=Mus musculus GN=Nub1 PE=1 SV=2 - [NUB1_MOUSE]	NEDD8 ultimate buster 1 OS	Nub1	Mus musculus	0.145	7.41189e+07	6.9109e+07	4.96742e+07
Q8R1I1	Cytochrome b-c1 complex subunit 9 OS=Mus musculus GN=Uqcr10 PE=1 SV=1 - [QCR9_MOUSE]	Cytochrome b-c1 complex subunit 9 OS	Uqcr10	Mus musculus	0.2656	7.39415e+07	1.27844e+08	7.46509e+07
Q3TFD2	Lysophosphatidylcholine acyltransferase 1 OS=Mus musculus GN=Lpcat1 PE=1 SV=1 - [PCAT1_MOUSE]	Lysophosphatidylcholine acyltransferase 1 OS	Lpcat1	Mus musculus	0.1442	7.38883e+07	6.57315e+07	5.87625e+07
A2AR02	Peptidyl-prolyl cis-trans isomerase G OS=Mus musculus GN=Ppig PE=2 SV=1 - [PPIG_MOUSE]	Peptidyl-prolyl cis-trans isomerase G OS	Ppig	Mus musculus	0.0957	7.37819e+07	6.78247e+07	0
Q02257	Junction plakoglobin OS=Mus musculus GN=Jup PE=1 SV=3 - [PLAK_MOUSE]	Junction plakoglobin OS	Jup	Mus musculus	0.3168	7.37109e+07	7.51884e+07	1.28375e+08
E9PWW9	Protein Rsf1 OS=Mus musculus GN=Rsf1 PE=1 SV=1 - [E9PWW9_MOUSE]	Protein Rsf1 OS	Rsf1	Mus musculus	0.1466	7.36754e+07	1.14417e+08	1.84345e+08
P24668	Cation-dependent mannose-6-phosphate receptor OS=Mus musculus GN=M6pr PE=1 SV=1 - [MPRD_MOUSE]	Cation-dependent mannose-6-phosphate receptor OS	M6pr	Mus musculus	0.1547	7.35158e+07	1.57532e+08	1.62215e+08
H3BLQ0	Serine/threonine-protein phosphatase 2A 65 kDa regulatory subunit A beta isoform OS=Mus musculus GN=Ppp2r1b PE=4 SV=1 - [H3BLQ0_MOUSE]	Serine/threonine-protein phosphatase 2A 65 kDa regulatory subunit A beta isoform OS	Ppp2r1b	Mus musculus	0.2878	7.35158e+07	2.06902e+08	8.68117e+07
Q6PAC3	DDB1- and CUL4-associated factor 13 OS=Mus musculus GN=Dcaf13 PE=2 SV=2 - [DCA13_MOUSE]	DDB1- and CUL4-associated factor 13 OS	Dcaf13	Mus musculus	0.3191	7.34625e+07	7.72983e+07	9.98963e+07
O70475	UDP-glucose 6-dehydrogenase OS=Mus musculus GN=Ugdh PE=1 SV=1 - [UGDH_MOUSE]	UDP-glucose 6-dehydrogenase OS	Ugdh	Mus musculus	0.3469	7.34625e+07	8.78143e+07	5.12641e+07
Q61578	NADPH:adrenodoxin oxidoreductase, mitochondrial OS=Mus musculus GN=Fdxr PE=2 SV=1 - [ADRO_MOUSE]	NADPH:adrenodoxin oxidoreductase, mitochondrial OS	Fdxr	Mus musculus	0.2692	7.33561e+07	5.34975e+07	5.26392e+07
Q640M1	U3 small nucleolar RNA-associated protein 14 homolog A OS=Mus musculus GN=Utp14a PE=1 SV=1 - [UT14A_MOUSE]	U3 small nucleolar RNA-associated protein 14 homolog A OS	Utp14a	Mus musculus	0.3038	7.33384e+07	3.87868e+07	1.90468e+08
D3YU17	Nicalin OS=Mus musculus GN=Ncln PE=3 SV=1 - [D3YU17_MOUSE]	Nicalin OS	Ncln	Mus musculus	0.1388	7.32319e+07	2.80289e+07	4.90726e+07
Q99M31	Heat shock 70 kDa protein 14 OS=Mus musculus GN=Hspa14 PE=2 SV=2 - [HSP7E_MOUSE]	Heat shock 70 kDa protein 14 OS	Hspa14	Mus musculus	0.4165	7.32319e+07	1.08246e+08	5.30044e+07
P58021	Transmembrane 9 superfamily member 2 OS=Mus musculus GN=Tm9sf2 PE=2 SV=1 - [TM9S2_MOUSE]	Transmembrane 9 superfamily member 2 OS	Tm9sf2	Mus musculus	0.1239	7.30545e+07	1.42354e+08	1.32242e+08
Q9ER72	Cysteine--tRNA ligase, cytoplasmic OS=Mus musculus GN=Cars PE=2 SV=2 - [SYCC_MOUSE]	Cysteine--tRNA ligase, cytoplasmic OS	Cars	Mus musculus	0.2792	7.30545e+07	2.20995e+08	1.53943e+08
Q61249	Immunoglobulin-binding protein 1 OS=Mus musculus GN=Igbp1 PE=1 SV=1 - [IGBP1_MOUSE]	Immunoglobulin-binding protein 1 OS	Igbp1	Mus musculus	0.1294	7.3019e+07	0	2.08086e+07
D3YYF6	Cellular nucleic acid-binding protein OS=Mus musculus GN=Cnbp PE=1 SV=1 - [D3YYF6_MOUSE]	Cellular nucleic acid-binding protein OS	Cnbp	Mus musculus	0.4029	7.28594e+07	2.52018e+08	1.86708e+08
Q6NV83	U2 snRNP-associated SURP motif-containing protein OS=Mus musculus GN=U2surp PE=2 SV=3 - [SR140_MOUSE]	U2 snRNP-associated SURP motif-containing protein OS	U2surp	Mus musculus	0.1555	7.2682e+07	2.14991e+08	7.05365e+07
Q8BHD7	Polypyrimidine tract-binding protein 3 OS=Mus musculus GN=Ptbp3 PE=2 SV=1 - [PTBP3_MOUSE]	Polypyrimidine tract-binding protein 3 OS	Ptbp3	Mus musculus	0.1702	7.26287e+07	1.67873e+08	1.24723e+08
P63073	Eukaryotic translation initiation factor 4E OS=Mus musculus GN=Eif4e PE=1 SV=1 - [IF4E_MOUSE]	Eukaryotic translation initiation factor 4E OS	Eif4e	Mus musculus	0.2442	7.25578e+07	1.49693e+08	5.48951e+07
Q6P9P6	Kinesin-like protein KIF11 OS=Mus musculus GN=Kif11 PE=2 SV=1 - [KIF11_MOUSE]	Kinesin-like protein KIF11 OS	Kif11	Mus musculus	0.2082	7.25578e+07	1.51361e+08	4.42276e+07
Q9DBC7	cAMP-dependent protein kinase type I-alpha regulatory subunit OS=Mus musculus GN=Prkar1a PE=1 SV=3 - [KAP0_MOUSE]	cAMP-dependent protein kinase type I-alpha regulatory subunit OS	Prkar1a	Mus musculus	0.2362	7.23981e+07	9.0483e+07	6.20283e+07
P70195	Proteasome subunit beta type-7 OS=Mus musculus GN=Psmb7 PE=1 SV=1 - [PSB7_MOUSE]	Proteasome subunit beta type-7 OS	Psmb7	Mus musculus	0.148	7.2203e+07	8.74808e+07	1.65437e+07
Q6PF96	Electron transfer flavoprotein-ubiquinone oxidoreductase, mitochondrial OS=Mus musculus GN=Etfdh PE=1 SV=1 - [Q6PF96_MOUSE]	Electron transfer flavoprotein-ubiquinone oxidoreductase, mitochondrial OS	Etfdh	Mus musculus	0.3004	7.21498e+07	6.54646e+07	8.14618e+07
Q5SU71	E3 ubiquitin/ISG15 ligase TRIM25 OS=Mus musculus GN=Trim25 PE=4 SV=1 - [Q5SU71_MOUSE]	E3 ubiquitin/ISG15 ligase TRIM25 OS	Trim25	Mus musculus	0.353	7.2132e+07	1.03326e+08	3.20669e+07
O70250	Phosphoglycerate mutase 2 OS=Mus musculus GN=Pgam2 PE=1 SV=3 - [PGAM2_MOUSE]	Phosphoglycerate mutase 2 OS	Pgam2	Mus musculus	0.1897	7.20965e+07	2.34505e+07	0
Q99JR8	SWI/SNF-related matrix-associated actin-dependent regulator of chromatin subfamily D member 2 OS=Mus musculus GN=Smarcd2 PE=2 SV=2 - [SMRD2_MOUSE]	SWI/SNF-related matrix-associated actin-dependent regulator of chromatin subfamily D member 2 OS	Smarcd2	Mus musculus	0.1092	7.20788e+07	6.40636e+07	5.33374e+07
Q8K1J6	CCA tRNA nucleotidyltransferase 1, mitochondrial OS=Mus musculus GN=Trnt1 PE=1 SV=1 - [TRNT1_MOUSE]	CCA tRNA nucleotidyltransferase 1, mitochondrial OS	Trnt1	Mus musculus	0.3134	7.19724e+07	8.86483e+07	5.69148e+07
O35639	Annexin A3 OS=Mus musculus GN=Anxa3 PE=1 SV=4 - [ANXA3_MOUSE]	Annexin A3 OS	Anxa3	Mus musculus	0.4706	7.1795e+07	5.74421e+07	1.13443e+08
Q9DB42	Zinc finger protein 593 OS=Mus musculus GN=Znf593 PE=2 SV=2 - [ZN593_MOUSE]	Zinc finger protein 593 OS	Znf593	Mus musculus	0.1045	7.17772e+07	1.0958e+08	6.87854e+07
Q9CZW4	Long-chain-fatty-acid--CoA ligase 3 OS=Mus musculus GN=Acsl3 PE=1 SV=2 - [ACSL3_MOUSE]	Long-chain-fatty-acid--CoA ligase 3 OS	Acsl3	Mus musculus	0.25	7.16885e+07	6.96344e+07	3.31305e+07
Q9QYY0	GRB2-associated-binding protein 1 OS=Mus musculus GN=Gab1 PE=1 SV=2 - [GAB1_MOUSE]	GRB2-associated-binding protein 1 OS	Gab1	Mus musculus	0.2158	7.1653e+07	2.06151e+07	4.701e+07
E9PZS1	Uncharacterized protein OS=Mus musculus GN=Gm4782 PE=4 SV=1 - [E9PZS1_MOUSE]	Uncharacterized protein OS	Gm4782	Mus musculus	0.3227	7.1653e+07	4.6826e+07	3.11538e+08
Q99M87	DnaJ homolog subfamily A member 3, mitochondrial OS=Mus musculus GN=Dnaja3 PE=1 SV=1 - [DNJA3_MOUSE]	DnaJ homolog subfamily A member 3, mitochondrial OS	Dnaja3	Mus musculus	0.1667	7.16353e+07	7.76319e+07	6.64328e+07
Q8K298	Actin-binding protein anillin OS=Mus musculus GN=Anln PE=1 SV=2 - [ANLN_MOUSE]	Actin-binding protein anillin OS	Anln	Mus musculus	0.2569	7.15998e+07	1.03743e+08	4.57101e+07
Q6NVF9	Cleavage and polyadenylation specificity factor subunit 6 OS=Mus musculus GN=Cpsf6 PE=2 SV=1 - [CPSF6_MOUSE]	Cleavage and polyadenylation specificity factor subunit 6 OS	Cpsf6	Mus musculus	0.2214	7.15998e+07	1.04076e+08	3.62673e+07
Q8BFV2	PCI domain-containing protein 2 OS=Mus musculus GN=Pcid2 PE=2 SV=1 - [PCID2_MOUSE]	PCI domain-containing protein 2 OS	Pcid2	Mus musculus	0.1253	7.15466e+07	5.13877e+07	0
Q8C156	Condensin complex subunit 2 OS=Mus musculus GN=Ncaph PE=2 SV=1 - [CND2_MOUSE]	Condensin complex subunit 2 OS	Ncaph	Mus musculus	0.1587	7.14224e+07	6.5523e+07	6.25762e+07
O88291	DBIRD complex subunit ZNF326 OS=Mus musculus GN=Znf326 PE=2 SV=1 - [ZN326_MOUSE]	DBIRD complex subunit ZNF326 OS	Znf326	Mus musculus	0.1086	7.13692e+07	3.6902e+07	1.16343e+08
Q71RI9	Kynurenine--oxoglutarate transaminase 3 OS=Mus musculus GN=Ccbl2 PE=1 SV=1 - [KAT3_MOUSE]	Kynurenine--oxoglutarate transaminase 3 OS	Ccbl2	Mus musculus	0.1846	7.13692e+07	9.64874e+07	5.90633e+07
G3UXX3	Sepiapterin reductase OS=Mus musculus GN=Spr PE=4 SV=1 - [G3UXX3_MOUSE]	Sepiapterin reductase OS	Spr	Mus musculus	0.2831	7.12982e+07	1.58783e+08	8.24609e+07
Q9JI13	Something about silencing protein 10 OS=Mus musculus GN=Utp3 PE=1 SV=1 - [SAS10_MOUSE]	Something about silencing protein 10 OS	Utp3	Mus musculus	0.2345	7.12095e+07	5.42314e+07	9.22797e+07
E9PUG8	Developmental pluripotency-associated protein 4 OS=Mus musculus GN=Dppa4 PE=4 SV=1 - [E9PUG8_MOUSE]	Developmental pluripotency-associated protein 4 OS	Dppa4	Mus musculus	0.3893	7.11031e+07	4.62839e+07	5.0394e+07
Q8BK35	MCG2065, isoform CRA_c OS=Mus musculus GN=Gltscr2 PE=1 SV=1 - [Q8BK35_MOUSE]	MCG2065, isoform CRA_c OS	Gltscr2	Mus musculus	0.2066	7.10853e+07	2.13907e+07	8.46631e+07
O88952	Protein lin-7 homolog C OS=Mus musculus GN=Lin7c PE=1 SV=2 - [LIN7C_MOUSE]	Protein lin-7 homolog C OS	Lin7c	Mus musculus	0.5279	7.10144e+07	1.30846e+08	1.69627e+08
Q8K2Z4	Condensin complex subunit 1 OS=Mus musculus GN=Ncapd2 PE=1 SV=2 - [CND1_MOUSE]	Condensin complex subunit 1 OS	Ncapd2	Mus musculus	0.268	7.09434e+07	6.0436e+08	4.4754e+08
Q8CI94	Glycogen phosphorylase, brain form OS=Mus musculus GN=Pygb PE=1 SV=3 - [PYGB_MOUSE]	Glycogen phosphorylase, brain form OS	Pygb	Mus musculus	0.1993	7.09079e+07	1.17169e+08	3.00473e+07
Q9CQL5	39S ribosomal protein L18, mitochondrial OS=Mus musculus GN=Mrpl18 PE=2 SV=1 - [RM18_MOUSE]	39S ribosomal protein L18, mitochondrial OS	Mrpl18	Mus musculus	0.2444	7.07128e+07	1.39602e+08	1.15806e+08
O54781	SRSF protein kinase 2 OS=Mus musculus GN=Srpk2 PE=1 SV=2 - [SRPK2_MOUSE]	SRSF protein kinase 2 OS	Srpk2	Mus musculus	0.0749	7.06596e+07	2.24998e+07	0
P32921	Tryptophan--tRNA ligase, cytoplasmic OS=Mus musculus GN=Wars PE=1 SV=2 - [SYWC_MOUSE]	Tryptophan--tRNA ligase, cytoplasmic OS	Wars	Mus musculus	0.3888	7.06241e+07	1.35266e+08	8.50176e+07
Q91YM4	Protein TBRG4 OS=Mus musculus GN=Tbrg4 PE=2 SV=1 - [TBRG4_MOUSE]	Protein TBRG4 OS	Tbrg4	Mus musculus	0.1905	7.05531e+07	1.79215e+08	1.11617e+08
Q6ZQ08	CCR4-NOT transcription complex subunit 1 OS=Mus musculus GN=Cnot1 PE=1 SV=2 - [CNOT1_MOUSE]	CCR4-NOT transcription complex subunit 1 OS	Cnot1	Mus musculus	0.1423	7.04644e+07	7.93498e+07	4.71497e+07
Q9CRD2	ER membrane protein complex subunit 2 OS=Mus musculus GN=Emc2 PE=2 SV=1 - [EMC2_MOUSE]	ER membrane protein complex subunit 2 OS	Emc2	Mus musculus	0.2525	7.03935e+07	5.25552e+07	4.82562e+07
Q8CIN4	Serine/threonine-protein kinase PAK 2 OS=Mus musculus GN=Pak2 PE=1 SV=1 - [PAK2_MOUSE]	Serine/threonine-protein kinase PAK 2 OS	Pak2	Mus musculus	0.4046	7.03402e+07	8.93988e+07	5.04799e+07
Q9CQA3	Succinate dehydrogenase [ubiquinone] iron-sulfur subunit, mitochondrial OS=Mus musculus GN=Sdhb PE=1 SV=1 - [SDHB_MOUSE]	Succinate dehydrogenase [ubiquinone] iron-sulfur subunit, mitochondrial OS	Sdhb	Mus musculus	0.234	7.01628e+07	1.60368e+08	1.55447e+08
Q9Z247	Peptidyl-prolyl cis-trans isomerase FKBP9 OS=Mus musculus GN=Fkbp9 PE=1 SV=1 - [FKBP9_MOUSE]	Peptidyl-prolyl cis-trans isomerase FKBP9 OS	Fkbp9	Mus musculus	0.2175	7.00387e+07	3.98792e+07	5.78172e+07
Q62418	Drebrin-like protein OS=Mus musculus GN=Dbnl PE=1 SV=2 - [DBNL_MOUSE]	Drebrin-like protein OS	Dbnl	Mus musculus	0.2844	7.00387e+07	7.33538e+07	8.58663e+07
Q9CWH0	Developmental pluripotency-associated protein 2 OS=Mus musculus GN=Dppa2 PE=1 SV=1 - [DPPA2_MOUSE]	Developmental pluripotency-associated protein 2 OS	Dppa2	Mus musculus	0.2226	6.99854e+07	1.15168e+08	1.53191e+08
Q61768	Kinesin-1 heavy chain OS=Mus musculus GN=Kif5b PE=1 SV=3 - [KINH_MOUSE]	Kinesin-1 heavy chain OS	Kif5b	Mus musculus	0.3531	6.99322e+07	8.13179e+07	4.84173e+07
P17047	Lysosome-associated membrane glycoprotein 2 OS=Mus musculus GN=Lamp2 PE=2 SV=2 - [LAMP2_MOUSE]	Lysosome-associated membrane glycoprotein 2 OS	Lamp2	Mus musculus	0.0771	6.99145e+07	4.85105e+07	1.34176e+08
Q9DBL1	Short/branched chain specific acyl-CoA dehydrogenase, mitochondrial OS=Mus musculus GN=Acadsb PE=1 SV=1 - [ACDSB_MOUSE]	Short/branched chain specific acyl-CoA dehydrogenase, mitochondrial OS	Acadsb	Mus musculus	0.2338	6.9879e+07	6.22706e+07	6.45958e+07
Q64127	Transcription intermediary factor 1-alpha OS=Mus musculus GN=Trim24 PE=1 SV=1 - [TIF1A_MOUSE]	Transcription intermediary factor 1-alpha OS	Trim24	Mus musculus	0.1313	6.98258e+07	6.70158e+07	6.97738e+07
Q99KQ4	Nicotinamide phosphoribosyltransferase OS=Mus musculus GN=Nampt PE=1 SV=1 - [NAMPT_MOUSE]	Nicotinamide phosphoribosyltransferase OS	Nampt	Mus musculus	0.446	6.9808e+07	1.94976e+08	5.45084e+07
Q922W5	Pyrroline-5-carboxylate reductase 1, mitochondrial OS=Mus musculus GN=Pycr1 PE=2 SV=1 - [P5CR1_MOUSE]	Pyrroline-5-carboxylate reductase 1, mitochondrial OS	Pycr1	Mus musculus	0.1942	6.97548e+07	1.58449e+08	1.45241e+08
Q3UT11	Protein B020031M17Rik OS=Mus musculus GN=B020031M17Rik PE=2 SV=1 - [Q3UT11_MOUSE]	Protein B020031M17Rik OS	B020031M17Rik	Mus musculus	0.1908	6.95597e+07	0	2.7512e+08
Q61035	Histidine--tRNA ligase, cytoplasmic OS=Mus musculus GN=Hars PE=2 SV=2 - [SYHC_MOUSE]	Histidine--tRNA ligase, cytoplasmic OS	Hars	Mus musculus	0.2947	6.95242e+07	1.32097e+08	3.51608e+07
Q3TJ91	Lethal(2) giant larvae protein homolog 2 OS=Mus musculus GN=Llgl2 PE=1 SV=2 - [L2GL2_MOUSE]	Lethal(2) giant larvae protein homolog 2 OS	Llgl2	Mus musculus	0.2639	6.94532e+07	9.54032e+07	3.13472e+07
Q8R080	G2 and S phase-expressed protein 1 OS=Mus musculus GN=Gtse1 PE=1 SV=2 - [GTSE1_MOUSE]	G2 and S phase-expressed protein 1 OS	Gtse1	Mus musculus	0.1444	6.94355e+07	7.94999e+07	6.11796e+07
E9QME5	E3 ubiquitin-protein ligase TRIM33 OS=Mus musculus GN=Trim33 PE=1 SV=1 - [E9QME5_MOUSE]	E3 ubiquitin-protein ligase TRIM33 OS	Trim33	Mus musculus	0.0383	6.92758e+07	5.73087e+07	5.57975e+07
O35621	Phosphomannomutase 1 OS=Mus musculus GN=Pmm1 PE=1 SV=1 - [PMM1_MOUSE]	Phosphomannomutase 1 OS	Pmm1	Mus musculus	0.3511	6.92581e+07	4.59253e+07	6.03739e+07
Q3TIX9	U4/U6.U5 tri-snRNP-associated protein 2 OS=Mus musculus GN=Usp39 PE=2 SV=2 - [SNUT2_MOUSE]	U4/U6.U5 tri-snRNP-associated protein 2 OS	Usp39	Mus musculus	0.2748	6.92581e+07	9.08999e+07	6.73459e+07
O35988	Syndecan-4 OS=Mus musculus GN=Sdc4 PE=1 SV=1 - [SDC4_MOUSE]	Syndecan-4 OS	Sdc4	Mus musculus	0.1515	6.92404e+07	0	1.52761e+08
P60521	Gamma-aminobutyric acid receptor-associated protein-like 2 OS=Mus musculus GN=Gabarapl2 PE=1 SV=1 - [GBRL2_MOUSE]	Gamma-aminobutyric acid receptor-associated protein-like 2 OS	Gabarapl2	Mus musculus	0.3419	6.91339e+07	1.39102e+07	0
P83887	Tubulin gamma-1 chain OS=Mus musculus GN=Tubg1 PE=1 SV=1 - [TBG1_MOUSE]	Tubulin gamma-1 chain OS	Tubg1	Mus musculus	0.1796	6.91162e+07	6.24958e+07	3.30553e+07
Q9D0P7	Proline/serine-rich coiled-coil protein 1 OS=Mus musculus GN=Psrc1 PE=1 SV=2 - [PSRC1_MOUSE]	Proline/serine-rich coiled-coil protein 1 OS	Psrc1	Mus musculus	0.1793	6.8992e+07	5.84261e+07	5.18012e+07
O54833	Casein kinase II subunit alpha' OS=Mus musculus GN=Csnk2a2 PE=2 SV=1 - [CSK22_MOUSE]	Casein kinase II subunit alpha' OS	Csnk2a2	Mus musculus	0.5029	6.8921e+07	7.78737e+07	6.6508e+07
Q8BLN5	Lanosterol synthase OS=Mus musculus GN=Lss PE=2 SV=2 - [ERG7_MOUSE]	Lanosterol synthase OS	Lss	Mus musculus	0.2347	6.88323e+07	5.03619e+07	3.24107e+07
D3Z6W2	Tyrosine-protein phosphatase non-receptor type OS=Mus musculus GN=Ptpn2 PE=3 SV=1 - [D3Z6W2_MOUSE]	Tyrosine-protein phosphatase non-receptor type OS	Ptpn2	Mus musculus	0.1873	6.87259e+07	2.41344e+07	1.88319e+07
Q9JKY0	Cell differentiation protein RCD1 homolog OS=Mus musculus GN=Rqcd1 PE=1 SV=1 - [RCD1_MOUSE]	Cell differentiation protein RCD1 homolog OS	Rqcd1	Mus musculus	0.1338	6.86727e+07	5.78757e+07	3.16587e+07
Q8JZU2	Tricarboxylate transport protein, mitochondrial OS=Mus musculus GN=Slc25a1 PE=2 SV=1 - [TXTP_MOUSE]	Tricarboxylate transport protein, mitochondrial OS	Slc25a1	Mus musculus	0.0772	6.86549e+07	4.98282e+07	2.77161e+07
A2ALB1	RNA exonuclease 4 (Fragment) OS=Mus musculus GN=Rexo4 PE=4 SV=1 - [A2ALB1_MOUSE]	RNA exonuclease 4 (Fragment) OS	Rexo4	Mus musculus	0.2865	6.86372e+07	3.98709e+07	6.70773e+07
Q99LM2	CDK5 regulatory subunit-associated protein 3 OS=Mus musculus GN=Cdk5rap3 PE=2 SV=1 - [CK5P3_MOUSE]	CDK5 regulatory subunit-associated protein 3 OS	Cdk5rap3	Mus musculus	0.0974	6.85662e+07	6.03692e+07	6.89895e+07
Q60854	Serpin B6 OS=Mus musculus GN=Serpinb6 PE=1 SV=1 - [SPB6_MOUSE]	Serpin B6 OS	Serpinb6	Mus musculus	0.2196	6.85662e+07	6.76579e+07	8.40401e+07
Q8R3C6	Probable RNA-binding protein 19 OS=Mus musculus GN=Rbm19 PE=1 SV=1 - [RBM19_MOUSE]	Probable RNA-binding protein 19 OS	Rbm19	Mus musculus	0.2069	6.8513e+07	4.59754e+07	7.44683e+07
Q9QUR6	Prolyl endopeptidase OS=Mus musculus GN=Prep PE=2 SV=1 - [PPCE_MOUSE]	Prolyl endopeptidase OS	Prep	Mus musculus	0.3887	6.83888e+07	1.58199e+08	1.36217e+08
Q3TB82	Pleckstrin homology domain-containing family F member 1 OS=Mus musculus GN=Plekhf1 PE=2 SV=1 - [PKHF1_MOUSE]	Pleckstrin homology domain-containing family F member 1 OS	Plekhf1	Mus musculus	0.1147	6.83533e+07	0	5.27573e+07
A8Y5N8	Pleckstrin homology domain-containing family F member 2 (Fragment) OS=Mus musculus GN=Plekhf2 PE=4 SV=1 - [A8Y5N8_MOUSE]	Pleckstrin homology domain-containing family F member 2 (Fragment) OS	Plekhf2	Mus musculus	0.3198	6.83533e+07	4.18473e+07	3.21958e+07
Q8BW10	RNA-binding protein NOB1 OS=Mus musculus GN=Nob1 PE=1 SV=1 - [NOB1_MOUSE]	RNA-binding protein NOB1 OS	Nob1	Mus musculus	0.1613	6.82824e+07	3.34912e+07	2.21085e+07
O88342	WD repeat-containing protein 1 OS=Mus musculus GN=Wdr1 PE=1 SV=3 - [WDR1_MOUSE]	WD repeat-containing protein 1 OS	Wdr1	Mus musculus	0.4109	6.82824e+07	1.67456e+08	1.24078e+08
Q9QXK7	Cleavage and polyadenylation specificity factor subunit 3 OS=Mus musculus GN=Cpsf3 PE=1 SV=2 - [CPSF3_MOUSE]	Cleavage and polyadenylation specificity factor subunit 3 OS	Cpsf3	Mus musculus	0.2003	6.82292e+07	1.05077e+08	5.22847e+07
Q01730	Ras suppressor protein 1 OS=Mus musculus GN=Rsu1 PE=2 SV=3 - [RSU1_MOUSE]	Ras suppressor protein 1 OS	Rsu1	Mus musculus	0.3285	6.82114e+07	8.05007e+07	3.76424e+07
Q91YW3	DnaJ homolog subfamily C member 3 OS=Mus musculus GN=Dnajc3 PE=1 SV=1 - [DNJC3_MOUSE]	DnaJ homolog subfamily C member 3 OS	Dnajc3	Mus musculus	0.3115	6.8105e+07	4.88858e+07	4.04462e+07
Q4VAA2	Protein CDV3 OS=Mus musculus GN=Cdv3 PE=1 SV=2 - [CDV3_MOUSE]	Protein CDV3 OS	Cdv3	Mus musculus	0.4057	6.8105e+07	9.63206e+07	6.80764e+07
Q8R1N4	NudC domain-containing protein 3 OS=Mus musculus GN=Nudcd3 PE=2 SV=3 - [NUDC3_MOUSE]	NudC domain-containing protein 3 OS	Nudcd3	Mus musculus	0.2369	6.79631e+07	5.09457e+07	4.44532e+07
D3YVL0	Putative helicase MOV-10 OS=Mus musculus GN=Mov10 PE=1 SV=1 - [D3YVL0_MOUSE]	Putative helicase MOV-10 OS	Mov10	Mus musculus	0.2351	6.79453e+07	1.1767e+08	5.15434e+07
P37040	NADPH--cytochrome P450 reductase OS=Mus musculus GN=Por PE=1 SV=2 - [NCPR_MOUSE]	NADPH--cytochrome P450 reductase OS	Por	Mus musculus	0.2124	6.78389e+07	5.88348e+07	8.51466e+07
Q9WVM1	Rac GTPase-activating protein 1 OS=Mus musculus GN=Racgap1 PE=2 SV=1 - [RGAP1_MOUSE]	Rac GTPase-activating protein 1 OS	Racgap1	Mus musculus	0.2596	6.77502e+07	3.78778e+07	4.26162e+07
F6YJC6	Serine/threonine-protein phosphatase PGAM5, mitochondrial (Fragment) OS=Mus musculus GN=Pgam5 PE=4 SV=1 - [F6YJC6_MOUSE]	Serine/threonine-protein phosphatase PGAM5, mitochondrial (Fragment) OS	Pgam5	Mus musculus	0.5172	6.76969e+07	0	2.21407e+08
Q03145	Ephrin type-A receptor 2 OS=Mus musculus GN=Epha2 PE=1 SV=3 - [EPHA2_MOUSE]	Ephrin type-A receptor 2 OS	Epha2	Mus musculus	0.2702	6.76969e+07	7.62309e+07	1.01508e+08
O88509	DNA (cytosine-5)-methyltransferase 3B OS=Mus musculus GN=Dnmt3b PE=1 SV=2 - [DNM3B_MOUSE]	DNA (cytosine-5)-methyltransferase 3B OS	Dnmt3b	Mus musculus	0.0955	6.76615e+07	3.56011e+07	1.0096e+08
Q9ERN0	Secretory carrier-associated membrane protein 2 OS=Mus musculus GN=Scamp2 PE=2 SV=1 - [SCAM2_MOUSE]	Secretory carrier-associated membrane protein 2 OS	Scamp2	Mus musculus	0.0365	6.75728e+07	3.15314e+07	4.2208e+07
Q7TMY8	E3 ubiquitin-protein ligase HUWE1 OS=Mus musculus GN=Huwe1 PE=1 SV=5 - [HUWE1_MOUSE]	E3 ubiquitin-protein ligase HUWE1 OS	Huwe1	Mus musculus	0.1051	6.75728e+07	1.03743e+08	6.00624e+07
A2AQA7	Intron-binding protein aquarius OS=Mus musculus GN=Aqr PE=4 SV=1 - [A2AQA7_MOUSE]	Intron-binding protein aquarius OS	Aqr	Mus musculus	0.1414	6.74486e+07	7.33871e+07	3.37965e+07
Q80Y44	Probable ATP-dependent RNA helicase DDX10 OS=Mus musculus GN=Ddx10 PE=1 SV=2 - [DDX10_MOUSE]	Probable ATP-dependent RNA helicase DDX10 OS	Ddx10	Mus musculus	0.2023	6.74131e+07	2.69281e+07	9.72321e+07
Q8R2N2	Cirhin OS=Mus musculus GN=Cirh1a PE=2 SV=3 - [CIR1A_MOUSE]	Cirhin OS	Cirh1a	Mus musculus	0.1574	6.73599e+07	7.3212e+07	1.30846e+08
P26883	Peptidyl-prolyl cis-trans isomerase FKBP1A OS=Mus musculus GN=Fkbp1a PE=1 SV=2 - [FKB1A_MOUSE]	Peptidyl-prolyl cis-trans isomerase FKBP1A OS	Fkbp1a	Mus musculus	0.2963	6.73067e+07	2.52685e+08	6.85491e+07
Q3UNI1	NAD-dependent protein deacetylase sirtuin-1 OS=Mus musculus GN=Sirt1 PE=2 SV=1 - [Q3UNI1_MOUSE]	NAD-dependent protein deacetylase sirtuin-1 OS	Sirt1	Mus musculus	0.1562	6.7218e+07	6.20538e+07	3.58269e+07
Q80V26	Inositol monophosphatase 3 OS=Mus musculus GN=Impad1 PE=1 SV=1 - [IMPA3_MOUSE]	Inositol monophosphatase 3 OS	Impad1	Mus musculus	0.1124	6.72002e+07	4.06715e+07	4.29493e+07
Q9Z2Q2	Lysine-rich nucleolar protein 1 OS=Mus musculus GN=Knop1 PE=1 SV=2 - [KNOP1_MOUSE]	Lysine-rich nucleolar protein 1 OS	Knop1	Mus musculus	0.272	6.71825e+07	5.26969e+07	8.73595e+07
Q9QZE5	Coatomer subunit gamma-1 OS=Mus musculus GN=Copg1 PE=2 SV=1 - [COPG1_MOUSE]	Coatomer subunit gamma-1 OS	Copg1	Mus musculus	0.3009	6.7076e+07	8.76476e+07	3.72342e+07
F7BUP2	Mothers against decapentaplegic homolog 3 (Fragment) OS=Mus musculus GN=Smad3 PE=4 SV=1 - [F7BUP2_MOUSE]	Mothers against decapentaplegic homolog 3 (Fragment) OS	Smad3	Mus musculus	0.1818	6.70406e+07	5.87514e+07	4.32501e+07
Q3V4D5	N-acetyltransferase ARD1 homolog (S. cerevisiae), isoform CRA_b OS=Mus musculus GN=Naa10 PE=2 SV=1 - [Q3V4D5_MOUSE]	N-acetyltransferase ARD1 homolog (S. cerevisiae), isoform CRA_b OS	Naa10	Mus musculus	0.2889	6.70051e+07	1.15084e+08	0
I7HIK9	Cellular tumor antigen p53 OS=Mus musculus GN=Trp53 PE=1 SV=1 - [I7HIK9_MOUSE]	Cellular tumor antigen p53 OS	Trp53	Mus musculus	0.2831	6.69873e+07	7.25698e+07	6.28662e+07
Q3THG9	Alanyl-tRNA editing protein Aarsd1 OS=Mus musculus GN=Aarsd1 PE=1 SV=2 - [AASD1_MOUSE]	Alanyl-tRNA editing protein Aarsd1 OS	Aarsd1	Mus musculus	0.1869	6.68277e+07	5.38311e+07	8.10858e+07
O09130	NFATC2-interacting protein OS=Mus musculus GN=Nfatc2ip PE=1 SV=1 - [NF2IP_MOUSE]	NFATC2-interacting protein OS	Nfatc2ip	Mus musculus	0.3034	6.67922e+07	7.94582e+07	4.16924e+07
P40336	Vacuolar protein sorting-associated protein 26A OS=Mus musculus GN=Vps26a PE=1 SV=1 - [VP26A_MOUSE]	Vacuolar protein sorting-associated protein 26A OS	Vps26a	Mus musculus	0.2477	6.67212e+07	8.31526e+07	3.65251e+07
A2A5R8	Double-stranded RNA-binding protein Staufen homolog 1 OS=Mus musculus GN=Stau1 PE=4 SV=1 - [A2A5R8_MOUSE]	Double-stranded RNA-binding protein Staufen homolog 1 OS	Stau1	Mus musculus	0.1876	6.66148e+07	2.0907e+07	0
Q8CFA2	Aminomethyltransferase, mitochondrial OS=Mus musculus GN=Amt PE=1 SV=1 - [GCST_MOUSE]	Aminomethyltransferase, mitochondrial OS	Amt	Mus musculus	0.2407	6.65616e+07	3.20902e+07	2.46545e+07
Q80VD1	Protein FAM98B OS=Mus musculus GN=Fam98b PE=2 SV=1 - [FA98B_MOUSE]	Protein FAM98B OS	Fam98b	Mus musculus	0.3427	6.65438e+07	6.57398e+07	2.81136e+07
Q9CQF7	Prefoldin 1 OS=Mus musculus GN=Pfdn1 PE=2 SV=1 - [Q9CQF7_MOUSE]	Prefoldin 1 OS	Pfdn1	Mus musculus	0.1721	6.64196e+07	3.57679e+07	0
Q9JJL8	Serine--tRNA ligase, mitochondrial OS=Mus musculus GN=Sars2 PE=1 SV=2 - [SYSM_MOUSE]	Serine--tRNA ligase, mitochondrial OS	Sars2	Mus musculus	0.2432	6.64196e+07	8.58129e+07	5.39713e+07
Q6ZWQ7	Signal peptidase complex subunit 3 OS=Mus musculus GN=Spcs3 PE=2 SV=1 - [Q6ZWQ7_MOUSE]	Signal peptidase complex subunit 3 OS	Spcs3	Mus musculus	0.1278	6.62422e+07	6.05777e+07	9.42456e+07
F6ZFT1	Acyl carrier protein (Fragment) OS=Mus musculus GN=Ndufab1 PE=1 SV=1 - [F6ZFT1_MOUSE]	Acyl carrier protein (Fragment) OS	Ndufab1	Mus musculus	0.1181	6.61713e+07	4.07882e+08	2.78343e+08
Q99LC2	Cleavage stimulation factor subunit 1 OS=Mus musculus GN=Cstf1 PE=2 SV=1 - [CSTF1_MOUSE]	Cleavage stimulation factor subunit 1 OS	Cstf1	Mus musculus	0.1508	6.60826e+07	6.59567e+07	5.62917e+07
Q9EP71	Ankycorbin OS=Mus musculus GN=Rai14 PE=1 SV=1 - [RAI14_MOUSE]	Ankycorbin OS	Rai14	Mus musculus	0.2094	6.60648e+07	2.72616e+07	6.60031e+07
Q9D0D5	General transcription factor IIE subunit 1 OS=Mus musculus GN=Gtf2e1 PE=2 SV=1 - [T2EA_MOUSE]	General transcription factor IIE subunit 1 OS	Gtf2e1	Mus musculus	0.1205	6.60116e+07	8.4145e+07	5.76453e+07
Q7TSZ8	Nucleus accumbens-associated protein 1 OS=Mus musculus GN=Nacc1 PE=1 SV=1 - [NACC1_MOUSE]	Nucleus accumbens-associated protein 1 OS	Nacc1	Mus musculus	0.1284	6.59761e+07	4.34485e+07	5.1103e+07
A0A087WS29	Kinectin OS=Mus musculus GN=Ktn1 PE=4 SV=1 - [A0A087WS29_MOUSE]	Kinectin OS	Ktn1	Mus musculus	0.2239	6.59052e+07	1.21923e+08	1.12154e+08
Q5SSZ5	Tensin-3 OS=Mus musculus GN=Tns3 PE=1 SV=1 - [TENS3_MOUSE]	Tensin-3 OS	Tns3	Mus musculus	0.1125	6.58165e+07	6.24041e+07	2.21514e+07
Q6PGH2	Hematological and neurological expressed 1-like protein OS=Mus musculus GN=Hn1l PE=1 SV=1 - [HN1L_MOUSE]	Hematological and neurological expressed 1-like protein OS	Hn1l	Mus musculus	0.5579	6.57987e+07	1.01991e+08	3.10356e+07
Q9CQE3	28S ribosomal protein S17, mitochondrial OS=Mus musculus GN=Mrps17 PE=2 SV=1 - [RT17_MOUSE]	28S ribosomal protein S17, mitochondrial OS	Mrps17	Mus musculus	0.5167	6.56923e+07	5.04119e+07	0
Q8CFI7	DNA-directed RNA polymerase II subunit RPB2 OS=Mus musculus GN=Polr2b PE=2 SV=2 - [RPB2_MOUSE]	DNA-directed RNA polymerase II subunit RPB2 OS	Polr2b	Mus musculus	0.2155	6.56391e+07	1.0958e+08	8.35781e+07
P70697	Uroporphyrinogen decarboxylase OS=Mus musculus GN=Urod PE=1 SV=2 - [DCUP_MOUSE]	Uroporphyrinogen decarboxylase OS	Urod	Mus musculus	0.2343	6.54617e+07	7.99419e+07	2.52238e+07
Q80SY5	Pre-mRNA-splicing factor 38B OS=Mus musculus GN=Prpf38b PE=1 SV=1 - [PR38B_MOUSE]	Pre-mRNA-splicing factor 38B OS	Prpf38b	Mus musculus	0.0627	6.54617e+07	1.25342e+08	8.86702e+07
P31938	Dual specificity mitogen-activated protein kinase kinase 1 OS=Mus musculus GN=Map2k1 PE=1 SV=2 - [MP2K1_MOUSE]	Dual specificity mitogen-activated protein kinase kinase 1 OS	Map2k1	Mus musculus	0.369	6.54439e+07	8.10594e+07	2.83177e+07
P12815	Programmed cell death protein 6 OS=Mus musculus GN=Pdcd6 PE=1 SV=2 - [PDCD6_MOUSE]	Programmed cell death protein 6 OS	Pdcd6	Mus musculus	0.3508	6.54262e+07	6.70241e+07	7.57897e+07
Q9ERI2	Ras-related protein Rab-27A OS=Mus musculus GN=Rab27a PE=1 SV=1 - [RB27A_MOUSE]	Ras-related protein Rab-27A OS	Rab27a	Mus musculus	0.1403	6.52488e+07	5.19047e+07	4.86429e+07
Q8CH18	Cell division cycle and apoptosis regulator protein 1 OS=Mus musculus GN=Ccar1 PE=1 SV=1 - [CCAR1_MOUSE]	Cell division cycle and apoptosis regulator protein 1 OS	Ccar1	Mus musculus	0.1099	6.51956e+07	8.78977e+07	5.21772e+07
E9Q7L1	Protein Urb2 OS=Mus musculus GN=Urb2 PE=4 SV=1 - [E9Q7L1_MOUSE]	Protein Urb2 OS	Urb2	Mus musculus	0.0853	6.51601e+07	5.19881e+07	6.95374e+07
Q61550	Double-strand-break repair protein rad21 homolog OS=Mus musculus GN=Rad21 PE=1 SV=3 - [RAD21_MOUSE]	Double-strand-break repair protein rad21 homolog OS	Rad21	Mus musculus	0.2346	6.50182e+07	4.87441e+07	8.83371e+07
Q8VCY6	U3 small nucleolar RNA-associated protein 6 homolog OS=Mus musculus GN=Utp6 PE=2 SV=1 - [UTP6_MOUSE]	U3 small nucleolar RNA-associated protein 6 homolog OS	Utp6	Mus musculus	0.3166	6.50182e+07	1.11665e+08	1.3901e+08
O70152	Dolichol-phosphate mannosyltransferase subunit 1 OS=Mus musculus GN=Dpm1 PE=2 SV=1 - [DPM1_MOUSE]	Dolichol-phosphate mannosyltransferase subunit 1 OS	Dpm1	Mus musculus	0.2615	6.49649e+07	6.82667e+07	1.04935e+08
Q69Z99	Zinc finger protein 512 OS=Mus musculus GN=Znf512 PE=2 SV=2 - [ZN512_MOUSE]	Zinc finger protein 512 OS	Znf512	Mus musculus	0.1708	6.48585e+07	4.06048e+07	5.92352e+07
B2RUM3	AU015836 protein OS=Mus musculus GN=AU015836 PE=2 SV=1 - [B2RUM3_MOUSE]	AU015836 protein OS	AU015836	Mus musculus	0.0989	6.47875e+07	6.10614e+07	1.05869e+08
Q8BH04	Phosphoenolpyruvate carboxykinase [GTP], mitochondrial OS=Mus musculus GN=Pck2 PE=1 SV=1 - [PCKGM_MOUSE]	Phosphoenolpyruvate carboxykinase [GTP], mitochondrial OS	Pck2	Mus musculus	0.3828	6.46811e+07	4.52165e+07	8.17948e+07
F6YBC9	Casein kinase I isoform alpha (Fragment) OS=Mus musculus GN=Csnk1a1 PE=4 SV=1 - [F6YBC9_MOUSE]	Casein kinase I isoform alpha (Fragment) OS	Csnk1a1	Mus musculus	0.0629	6.46279e+07	5.48235e+07	0
Q64669	NAD(P)H dehydrogenase [quinone] 1 OS=Mus musculus GN=Nqo1 PE=1 SV=3 - [NQO1_MOUSE]	NAD(P)H dehydrogenase [quinone] 1 OS	Nqo1	Mus musculus	0.2701	6.46101e+07	7.37707e+07	2.52775e+07
Q8BK58	HSPB1-associated protein 1 OS=Mus musculus GN=Hspbap1 PE=1 SV=2 - [HBAP1_MOUSE]	HSPB1-associated protein 1 OS	Hspbap1	Mus musculus	0.3478	6.45569e+07	5.72586e+07	3.33883e+06
D3Z285	NFU1 iron-sulfur cluster scaffold homolog, mitochondrial (Fragment) OS=Mus musculus GN=Nfu1 PE=4 SV=1 - [D3Z285_MOUSE]	NFU1 iron-sulfur cluster scaffold homolog, mitochondrial (Fragment) OS	Nfu1	Mus musculus	0.2563	6.45392e+07	1.03826e+08	7.69391e+07
P16332	Methylmalonyl-CoA mutase, mitochondrial OS=Mus musculus GN=Mut PE=1 SV=2 - [MUTA_MOUSE]	Methylmalonyl-CoA mutase, mitochondrial OS	Mut	Mus musculus	0.2353	6.45214e+07	7.33621e+07	5.89666e+07
Q8K411	Presequence protease, mitochondrial OS=Mus musculus GN=Pitrm1 PE=1 SV=1 - [PREP_MOUSE]	Presequence protease, mitochondrial OS	Pitrm1	Mus musculus	0.2886	6.45037e+07	6.91006e+07	6.66154e+07
Q3UHX2	28 kDa heat- and acid-stable phosphoprotein OS=Mus musculus GN=Pdap1 PE=1 SV=1 - [HAP28_MOUSE]	28 kDa heat- and acid-stable phosphoprotein OS	Pdap1	Mus musculus	0.326	6.45037e+07	1.2801e+08	6.80764e+07
E0CZE0	NEDD8-activating enzyme E1 regulatory subunit OS=Mus musculus GN=Nae1 PE=1 SV=1 - [E0CZE0_MOUSE]	NEDD8-activating enzyme E1 regulatory subunit OS	Nae1	Mus musculus	0.1412	6.44682e+07	8.84815e+07	5.75593e+07
Q9D1J3	SAP domain-containing ribonucleoprotein OS=Mus musculus GN=Sarnp PE=1 SV=3 - [SARNP_MOUSE]	SAP domain-containing ribonucleoprotein OS	Sarnp	Mus musculus	0.2571	6.43795e+07	7.40626e+07	3.46452e+07
Q60598	Src substrate cortactin OS=Mus musculus GN=Cttn PE=1 SV=2 - [SRC8_MOUSE]	Src substrate cortactin OS	Cttn	Mus musculus	0.1923	6.42198e+07	6.67656e+07	3.90926e+07
Q3TLP5	Enoyl-CoA hydratase domain-containing protein 2, mitochondrial OS=Mus musculus GN=Echdc2 PE=1 SV=2 - [ECHD2_MOUSE]	Enoyl-CoA hydratase domain-containing protein 2, mitochondrial OS	Echdc2	Mus musculus	0.2804	6.41844e+07	1.15835e+08	8.0495e+07
Q8BH76	DNA polymerase delta subunit 3 OS=Mus musculus GN=Pold3 PE=2 SV=1 - [Q8BH76_MOUSE]	DNA polymerase delta subunit 3 OS	Pold3	Mus musculus	0.1063	6.41666e+07	9.19007e+07	5.61843e+07
Q99N96	39S ribosomal protein L1, mitochondrial OS=Mus musculus GN=Mrpl1 PE=1 SV=2 - [RM01_MOUSE]	39S ribosomal protein L1, mitochondrial OS	Mrpl1	Mus musculus	0.2619	6.41489e+07	4.94529e+07	5.07485e+07
Q9CWW6	Peptidyl-prolyl cis-trans isomerase NIMA-interacting 4 OS=Mus musculus GN=Pin4 PE=2 SV=1 - [PIN4_MOUSE]	Peptidyl-prolyl cis-trans isomerase NIMA-interacting 4 OS	Pin4	Mus musculus	0.1069	6.40602e+07	1.91891e+07	0
Q9CX00	IST1 homolog OS=Mus musculus GN=Ist1 PE=2 SV=1 - [IST1_MOUSE]	IST1 homolog OS	Ist1	Mus musculus	0.1354	6.40247e+07	2.54687e+07	0
Q9QZH3	Peptidyl-prolyl cis-trans isomerase E OS=Mus musculus GN=Ppie PE=2 SV=2 - [PPIE_MOUSE]	Peptidyl-prolyl cis-trans isomerase E OS	Ppie	Mus musculus	0.2093	6.39892e+07	8.01838e+07	2.52346e+07
Q7TT37	Elongator complex protein 1 OS=Mus musculus GN=Ikbkap PE=1 SV=2 - [ELP1_MOUSE]	Elongator complex protein 1 OS	Ikbkap	Mus musculus	0.1283	6.39537e+07	4.02712e+07	4.15635e+07
Q91XI1	tRNA-dihydrouridine(47) synthase [NAD(P)(+)]-like OS=Mus musculus GN=Dus3l PE=2 SV=1 - [DUS3L_MOUSE]	tRNA-dihydrouridine(47) synthase [NAD(P)(+)]-like OS	Dus3l	Mus musculus	0.2637	6.38828e+07	7.02431e+07	5.0265e+07
Q9WUD1	STIP1 homology and U box-containing protein 1 OS=Mus musculus GN=Stub1 PE=1 SV=1 - [CHIP_MOUSE]	STIP1 homology and U box-containing protein 1 OS	Stub1	Mus musculus	0.3553	6.3865e+07	4.92444e+07	3.44948e+07
Q5FWK3	Rho GTPase-activating protein 1 OS=Mus musculus GN=Arhgap1 PE=1 SV=1 - [RHG01_MOUSE]	Rho GTPase-activating protein 1 OS	Arhgap1	Mus musculus	0.2232	6.3865e+07	1.08496e+08	5.91063e+07
P54923	[Protein ADP-ribosylarginine] hydrolase OS=Mus musculus GN=Adprh PE=2 SV=1 - [ADPRH_MOUSE]	[Protein ADP-ribosylarginine] hydrolase OS	Adprh	Mus musculus	0.3343	6.38118e+07	1.83218e+08	9.5943e+07
Q9CQJ6	Density-regulated protein OS=Mus musculus GN=Denr PE=2 SV=1 - [DENR_MOUSE]	Density-regulated protein OS	Denr	Mus musculus	0.2273	6.37763e+07	9.19841e+07	2.36876e+07
Q3UGC7	Eukaryotic translation initiation factor 3 subunit J-A OS=Mus musculus GN=Eif3j1 PE=2 SV=1 - [EI3JA_MOUSE]	Eukaryotic translation initiation factor 3 subunit J-A OS	Eif3j1	Mus musculus	0.2452	6.37763e+07	1.45273e+08	5.21987e+07
P47791	Glutathione reductase, mitochondrial OS=Mus musculus GN=Gsr PE=1 SV=3 - [GSHR_MOUSE]	Glutathione reductase, mitochondrial OS	Gsr	Mus musculus	0.198	6.37763e+07	2.64694e+08	1.28483e+08
Q08481	Platelet endothelial cell adhesion molecule OS=Mus musculus GN=Pecam1 PE=1 SV=1 - [PECA1_MOUSE]	Platelet endothelial cell adhesion molecule OS	Pecam1	Mus musculus	0.1692	6.36699e+07	0	1.05203e+08
P54822	Adenylosuccinate lyase OS=Mus musculus GN=Adsl PE=2 SV=2 - [PUR8_MOUSE]	Adenylosuccinate lyase OS	Adsl	Mus musculus	0.3223	6.36344e+07	1.4594e+08	4.21006e+07
Q9Z2C9	Myotubularin-related protein 7 OS=Mus musculus GN=Mtmr7 PE=2 SV=2 - [MTMR7_MOUSE]	Myotubularin-related protein 7 OS	Mtmr7	Mus musculus	0.247	6.35812e+07	5.24551e+07	2.82962e+07
O08553	Dihydropyrimidinase-related protein 2 OS=Mus musculus GN=Dpysl2 PE=1 SV=2 - [DPYL2_MOUSE]	Dihydropyrimidinase-related protein 2 OS	Dpysl2	Mus musculus	0.1521	6.35102e+07	5.26803e+07	2.54065e+07
Q9JMG1	Endothelial differentiation-related factor 1 OS=Mus musculus GN=Edf1 PE=1 SV=1 - [EDF1_MOUSE]	Endothelial differentiation-related factor 1 OS	Edf1	Mus musculus	0.1014	6.3457e+07	3.45503e+08	0
Q9CSU0	Regulation of nuclear pre-mRNA domain-containing protein 1B OS=Mus musculus GN=Rprd1b PE=1 SV=2 - [RPR1B_MOUSE]	Regulation of nuclear pre-mRNA domain-containing protein 1B OS	Rprd1b	Mus musculus	0.2577	6.33861e+07	6.65988e+07	2.72327e+07
Q9DBR7	Protein phosphatase 1 regulatory subunit 12A OS=Mus musculus GN=Ppp1r12a PE=1 SV=2 - [MYPT1_MOUSE]	Protein phosphatase 1 regulatory subunit 12A OS	Ppp1r12a	Mus musculus	0.172	6.33151e+07	6.59483e+07	5.75808e+07
Q9ET26	E3 ubiquitin-protein ligase RNF114 OS=Mus musculus GN=Rnf114 PE=2 SV=2 - [RN114_MOUSE]	E3 ubiquitin-protein ligase RNF114 OS	Rnf114	Mus musculus	0.345	6.32619e+07	6.61651e+07	2.47512e+07
Q9JHI5	Isovaleryl-CoA dehydrogenase, mitochondrial OS=Mus musculus GN=Ivd PE=1 SV=1 - [IVD_MOUSE]	Isovaleryl-CoA dehydrogenase, mitochondrial OS	Ivd	Mus musculus	0.2099	6.31554e+07	7.84241e+07	5.92244e+07
Q99KI3	ER membrane protein complex subunit 3 OS=Mus musculus GN=Emc3 PE=2 SV=3 - [EMC3_MOUSE]	ER membrane protein complex subunit 3 OS	Emc3	Mus musculus	0.1188	6.31377e+07	4.15888e+07	4.24551e+07
Q9CQ49	Nuclear cap-binding protein subunit 2 OS=Mus musculus GN=Ncbp2 PE=1 SV=1 - [NCBP2_MOUSE]	Nuclear cap-binding protein subunit 2 OS	Ncbp2	Mus musculus	0.3333	6.30667e+07	1.08079e+08	5.23706e+07
Q8C7E9	Cleavage stimulation factor subunit 2 tau variant OS=Mus musculus GN=Cstf2t PE=1 SV=2 - [CSTFT_MOUSE]	Cleavage stimulation factor subunit 2 tau variant OS	Cstf2t	Mus musculus	0.1804	6.30313e+07	6.57899e+07	3.88778e+07
Q9R0M6	Ras-related protein Rab-9A OS=Mus musculus GN=Rab9a PE=1 SV=1 - [RAB9A_MOUSE]	Ras-related protein Rab-9A OS	Rab9a	Mus musculus	0.4279	6.29425e+07	0	6.46817e+07
Q922X9	Protein arginine N-methyltransferase 7 OS=Mus musculus GN=Prmt7 PE=1 SV=1 - [ANM7_MOUSE]	Protein arginine N-methyltransferase 7 OS	Prmt7	Mus musculus	0.2298	6.29071e+07	7.97918e+07	5.44332e+07
Q9Z0H3	SWI/SNF-related matrix-associated actin-dependent regulator of chromatin subfamily B member 1 OS=Mus musculus GN=Smarcb1 PE=1 SV=1 - [SNF5_MOUSE]	SWI/SNF-related matrix-associated actin-dependent regulator of chromatin subfamily B member 1 OS	Smarcb1	Mus musculus	0.2571	6.28184e+07	1.03159e+08	1.04021e+08
A2A483	Protein Zmynd8 OS=Mus musculus GN=Zmynd8 PE=1 SV=1 - [A2A483_MOUSE]	Protein Zmynd8 OS	Zmynd8	Mus musculus	0.0416	6.27651e+07	0	4.01454e+07
Q9DAA6	Exosome complex component CSL4 OS=Mus musculus GN=Exosc1 PE=2 SV=1 - [EXOS1_MOUSE]	Exosome complex component CSL4 OS	Exosc1	Mus musculus	0.241	6.26942e+07	4.35069e+07	6.92151e+07
Q60759	Glutaryl-CoA dehydrogenase, mitochondrial OS=Mus musculus GN=Gcdh PE=1 SV=2 - [GCDH_MOUSE]	Glutaryl-CoA dehydrogenase, mitochondrial OS	Gcdh	Mus musculus	0.1301	6.26587e+07	5.47401e+07	3.4151e+07
Q8BIW1	Protein prune homolog OS=Mus musculus GN=Prune PE=2 SV=1 - [PRUNE_MOUSE]	Protein prune homolog OS	Prune	Mus musculus	0.3348	6.26587e+07	1.135e+08	4.58283e+07
A2AE89	Glutathione S-transferase Mu 1 (Fragment) OS=Mus musculus GN=Gstm1 PE=3 SV=1 - [A2AE89_MOUSE]	Glutathione S-transferase Mu 1 (Fragment) OS	Gstm1	Mus musculus	0.4478	6.26232e+07	1.38435e+08	2.41173e+07
Q9CQF3	Cleavage and polyadenylation specificity factor subunit 5 OS=Mus musculus GN=Nudt21 PE=1 SV=1 - [CPSF5_MOUSE]	Cleavage and polyadenylation specificity factor subunit 5 OS	Nudt21	Mus musculus	0.2731	6.26232e+07	1.78631e+08	7.43179e+07
Q6IFX2	Keratin, type I cytoskeletal 42 OS=Mus musculus GN=Krt42 PE=1 SV=1 - [K1C42_MOUSE]	Keratin, type I cytoskeletal 42 OS	Krt42	Mus musculus	0.1482	6.25877e+07	0	1.51257e+08
Q9QWL7	Keratin, type I cytoskeletal 17 OS=Mus musculus GN=Krt17 PE=1 SV=3 - [K1C17_MOUSE]	Keratin, type I cytoskeletal 17 OS	Krt17	Mus musculus	0.1132	6.25877e+07	0	2.21407e+08
Q99KR3	Beta-lactamase-like protein 2 OS=Mus musculus GN=Lactb2 PE=1 SV=1 - [LACB2_MOUSE]	Beta-lactamase-like protein 2 OS	Lactb2	Mus musculus	0.2222	6.25345e+07	1.06328e+08	4.89437e+07
Q8BM55	Transmembrane protein 214 OS=Mus musculus GN=Tmem214 PE=2 SV=1 - [TM214_MOUSE]	Transmembrane protein 214 OS	Tmem214	Mus musculus	0.1514	6.24813e+07	7.0952e+07	4.39483e+07
Q8BYA0	Tubulin-specific chaperone D OS=Mus musculus GN=Tbcd PE=2 SV=1 - [TBCD_MOUSE]	Tubulin-specific chaperone D OS	Tbcd	Mus musculus	0.1446	6.24103e+07	1.42354e+08	4.16172e+07
Q9CQ22	Ragulator complex protein LAMTOR1 OS=Mus musculus GN=Lamtor1 PE=1 SV=1 - [LTOR1_MOUSE]	Ragulator complex protein LAMTOR1 OS	Lamtor1	Mus musculus	0.5901	6.23216e+07	0	1.19674e+08
P09528	Ferritin heavy chain OS=Mus musculus GN=Fth1 PE=1 SV=2 - [FRIH_MOUSE]	Ferritin heavy chain OS	Fth1	Mus musculus	0.6154	6.23216e+07	2.73701e+07	7.20512e+07
Q9D7N3	28S ribosomal protein S9, mitochondrial OS=Mus musculus GN=Mrps9 PE=2 SV=3 - [RT09_MOUSE]	28S ribosomal protein S9, mitochondrial OS	Mrps9	Mus musculus	0.3051	6.22684e+07	3.37331e+07	5.48951e+07
Q9JKF7	39S ribosomal protein L39, mitochondrial OS=Mus musculus GN=Mrpl39 PE=2 SV=4 - [RM39_MOUSE]	39S ribosomal protein L39, mitochondrial OS	Mrpl39	Mus musculus	0.1964	6.22329e+07	4.72013e+07	4.76975e+07
Q9D2R0	Acetoacetyl-CoA synthetase OS=Mus musculus GN=Aacs PE=2 SV=1 - [AACS_MOUSE]	Acetoacetyl-CoA synthetase OS	Aacs	Mus musculus	0.0863	6.21797e+07	3.44669e+07	0
Q8CCP0	Nuclear export mediator factor Nemf OS=Mus musculus GN=Nemf PE=1 SV=2 - [NEMF_MOUSE]	Nuclear export mediator factor Nemf OS	Nemf	Mus musculus	0.0461	6.20733e+07	4.53332e+07	0
Q8BGH2	Sorting and assembly machinery component 50 homolog OS=Mus musculus GN=Samm50 PE=1 SV=1 - [SAM50_MOUSE]	Sorting and assembly machinery component 50 homolog OS	Samm50	Mus musculus	0.2623	6.20023e+07	1.03409e+08	8.06561e+07
Q9JHJ0	Tropomodulin-3 OS=Mus musculus GN=Tmod3 PE=2 SV=1 - [TMOD3_MOUSE]	Tropomodulin-3 OS	Tmod3	Mus musculus	0.2926	6.19314e+07	5.73003e+07	7.06869e+07
Q9CPW4	Actin-related protein 2/3 complex subunit 5 OS=Mus musculus GN=Arpc5 PE=2 SV=3 - [ARPC5_MOUSE]	Actin-related protein 2/3 complex subunit 5 OS	Arpc5	Mus musculus	0.2119	6.18427e+07	1.9139e+08	1.40729e+08
O70400	PDZ and LIM domain protein 1 OS=Mus musculus GN=Pdlim1 PE=2 SV=4 - [PDLI1_MOUSE]	PDZ and LIM domain protein 1 OS	Pdlim1	Mus musculus	0.5413	6.17717e+07	1.17002e+08	4.96849e+07
Q3U821	Protein Wdr75 OS=Mus musculus GN=Wdr75 PE=1 SV=1 - [Q3U821_MOUSE]	Protein Wdr75 OS	Wdr75	Mus musculus	0.2747	6.16652e+07	1.19087e+08	1.71024e+08
Q00422	GA-binding protein alpha chain OS=Mus musculus GN=Gabpa PE=1 SV=2 - [GABPA_MOUSE]	GA-binding protein alpha chain OS	Gabpa	Mus musculus	0.2115	6.1612e+07	6.48892e+07	3.674e+07
Q6NZF1	Zinc finger CCCH domain-containing protein 11A OS=Mus musculus GN=Zc3h11a PE=2 SV=1 - [ZC11A_MOUSE]	Zinc finger CCCH domain-containing protein 11A OS	Zc3h11a	Mus musculus	0.1843	6.15588e+07	4.05297e+07	5.66999e+07
D3Z0V9	SUN domain-containing protein 1 OS=Mus musculus GN=Sun1 PE=2 SV=1 - [D3Z0V9_MOUSE]	SUN domain-containing protein 1 OS	Sun1	Mus musculus	0.2193	6.14346e+07	7.29785e+07	1.19029e+08
Q9DCT8	Cysteine-rich protein 2 OS=Mus musculus GN=Crip2 PE=1 SV=1 - [CRIP2_MOUSE]	Cysteine-rich protein 2 OS	Crip2	Mus musculus	0.2308	6.14346e+07	9.72379e+07	7.27387e+07
Q6P9R1	ATP-dependent RNA helicase DDX51 OS=Mus musculus GN=Ddx51 PE=2 SV=1 - [DDX51_MOUSE]	ATP-dependent RNA helicase DDX51 OS	Ddx51	Mus musculus	0.266	6.14169e+07	7.86243e+07	1.2526e+08
Q07104	Growth/differentiation factor 3 OS=Mus musculus GN=Gdf3 PE=2 SV=2 - [GDF3_MOUSE]	Growth/differentiation factor 3 OS	Gdf3	Mus musculus	0.0792	6.1204e+07	3.44669e+07	7.65631e+07
P62313	U6 snRNA-associated Sm-like protein LSm6 OS=Mus musculus GN=Lsm6 PE=3 SV=1 - [LSM6_MOUSE]	U6 snRNA-associated Sm-like protein LSm6 OS	Lsm6	Mus musculus	0.325	6.11153e+07	7.78237e+07	5.48844e+07
Q9EPU4	Cleavage and polyadenylation specificity factor subunit 1 OS=Mus musculus GN=Cpsf1 PE=1 SV=1 - [CPSF1_MOUSE]	Cleavage and polyadenylation specificity factor subunit 1 OS	Cpsf1	Mus musculus	0.1686	6.10443e+07	1.63787e+08	1.19674e+08
P23591	GDP-L-fucose synthase OS=Mus musculus GN=Tsta3 PE=2 SV=3 - [FCL_MOUSE]	GDP-L-fucose synthase OS	Tsta3	Mus musculus	0.162	6.10266e+07	8.97324e+07	0
P56873	Sjoegren syndrome/scleroderma autoantigen 1 homolog OS=Mus musculus GN=Sssca1 PE=2 SV=1 - [SSA27_MOUSE]	Sjoegren syndrome/scleroderma autoantigen 1 homolog OS	Sssca1	Mus musculus	0.6482	6.09734e+07	7.08519e+07	1.9874e+07
Q8BKZ9	Pyruvate dehydrogenase protein X component, mitochondrial OS=Mus musculus GN=Pdhx PE=1 SV=1 - [ODPX_MOUSE]	Pyruvate dehydrogenase protein X component, mitochondrial OS	Pdhx	Mus musculus	0.2495	6.09556e+07	2.82957e+07	3.49782e+07
P99029	Peroxiredoxin-5, mitochondrial OS=Mus musculus GN=Prdx5 PE=1 SV=2 - [PRDX5_MOUSE]	Peroxiredoxin-5, mitochondrial OS	Prdx5	Mus musculus	0.381	6.08137e+07	1.25592e+08	1.28805e+08
Q9D1N9	39S ribosomal protein L21, mitochondrial OS=Mus musculus GN=Mrpl21 PE=2 SV=1 - [RM21_MOUSE]	39S ribosomal protein L21, mitochondrial OS	Mrpl21	Mus musculus	0.201	6.0725e+07	5.53155e+07	5.24995e+07
Q9JJT0	RNA 3'-terminal phosphate cyclase-like protein OS=Mus musculus GN=Rcl1 PE=2 SV=1 - [RCL1_MOUSE]	RNA 3'-terminal phosphate cyclase-like protein OS	Rcl1	Mus musculus	0.2145	6.07073e+07	9.09833e+07	1.19136e+08
P70280	Vesicle-associated membrane protein 7 OS=Mus musculus GN=Vamp7 PE=1 SV=1 - [VAMP7_MOUSE]	Vesicle-associated membrane protein 7 OS	Vamp7	Mus musculus	0.1273	6.06718e+07	2.83124e+07	1.9079e+07
Q9DBR1	5'-3' exoribonuclease 2 OS=Mus musculus GN=Xrn2 PE=1 SV=1 - [XRN2_MOUSE]	5'-3' exoribonuclease 2 OS	Xrn2	Mus musculus	0.2566	6.06718e+07	7.3287e+07	7.50592e+07
Q8BXV2	BRI3-binding protein OS=Mus musculus GN=Bri3bp PE=2 SV=1 - [BRI3B_MOUSE]	BRI3-binding protein OS	Bri3bp	Mus musculus	0.1304	6.05299e+07	7.95917e+07	1.0443e+08
Q9DCD2	Pre-mRNA-splicing factor SYF1 OS=Mus musculus GN=Xab2 PE=2 SV=1 - [SYF1_MOUSE]	Pre-mRNA-splicing factor SYF1 OS	Xab2	Mus musculus	0.2292	6.04944e+07	6.97011e+07	4.15312e+07
Q9WUU7	Cathepsin Z OS=Mus musculus GN=Ctsz PE=2 SV=1 - [CATZ_MOUSE]	Cathepsin Z OS	Ctsz	Mus musculus	0.2484	6.04944e+07	1.05828e+08	8.67257e+07
A2BGI8	Peptidyl-prolyl cis-trans isomerase (Fragment) OS=Mus musculus GN=Ppih PE=3 SV=1 - [A2BGI8_MOUSE]	Peptidyl-prolyl cis-trans isomerase (Fragment) OS	Ppih	Mus musculus	0.1772	6.03879e+07	8.97324e+07	4.39698e+07
Q9CYX7	RRP15-like protein OS=Mus musculus GN=Rrp15 PE=1 SV=2 - [RRP15_MOUSE]	RRP15-like protein OS	Rrp15	Mus musculus	0.1068	6.03525e+07	0	2.84252e+07
Q9CQU1	Microfibrillar-associated protein 1 OS=Mus musculus GN=Mfap1 PE=1 SV=1 - [MFAP1_MOUSE]	Microfibrillar-associated protein 1 OS	Mfap1	Mus musculus	0.1253	6.03525e+07	5.3189e+07	6.9054e+07
Q62419	Endophilin-A2 OS=Mus musculus GN=Sh3gl1 PE=1 SV=1 - [SH3G1_MOUSE]	Endophilin-A2 OS	Sh3gl1	Mus musculus	0.3696	6.03347e+07	3.93038e+07	2.79954e+08
Q8R3N6	THO complex subunit 1 OS=Mus musculus GN=Thoc1 PE=1 SV=1 - [THOC1_MOUSE]	THO complex subunit 1 OS	Thoc1	Mus musculus	0.1081	6.02815e+07	2.25832e+07	3.89315e+07
P11157	Ribonucleoside-diphosphate reductase subunit M2 OS=Mus musculus GN=Rrm2 PE=1 SV=1 - [RIR2_MOUSE]	Ribonucleoside-diphosphate reductase subunit M2 OS	Rrm2	Mus musculus	0.4308	6.02815e+07	5.42814e+08	5.85906e+07
P97770	THUMP domain-containing protein 3 OS=Mus musculus GN=Thumpd3 PE=2 SV=1 - [THUM3_MOUSE]	THUMP domain-containing protein 3 OS	Thumpd3	Mus musculus	0.2297	6.0246e+07	6.4564e+07	4.25625e+07
P32883	GTPase KRas OS=Mus musculus GN=Kras PE=1 SV=1 - [RASK_MOUSE]	GTPase KRas OS	Kras	Mus musculus	0.4127	5.99444e+07	4.52832e+07	1.23971e+08
A2AN08	E3 ubiquitin-protein ligase UBR4 OS=Mus musculus GN=Ubr4 PE=1 SV=1 - [UBR4_MOUSE]	E3 ubiquitin-protein ligase UBR4 OS	Ubr4	Mus musculus	0.1046	5.98912e+07	5.59577e+07	2.83714e+07
O88532	Zinc finger RNA-binding protein OS=Mus musculus GN=Zfr PE=1 SV=2 - [ZFR_MOUSE]	Zinc finger RNA-binding protein OS	Zfr	Mus musculus	0.23	5.97493e+07	4.35569e+07	5.88484e+07
Q64368	Deleted in azoospermia-like OS=Mus musculus GN=Dazl PE=1 SV=1 - [DAZL_MOUSE]	Deleted in azoospermia-like OS	Dazl	Mus musculus	0.1443	5.97138e+07	5.91183e+07	5.34126e+07
Q9DBG9	Tax1-binding protein 3 OS=Mus musculus GN=Tax1bp3 PE=1 SV=1 - [TX1B3_MOUSE]	Tax1-binding protein 3 OS	Tax1bp3	Mus musculus	0.1371	5.96251e+07	7.82407e+07	5.22954e+07
Q8BWQ5	Serine/threonine-protein kinase DCLK3 OS=Mus musculus GN=Dclk3 PE=2 SV=2 - [DCLK3_MOUSE]	Serine/threonine-protein kinase DCLK3 OS	Dclk3	Mus musculus	0.0354	5.96074e+07	0	1.42663e+07
Q4FZF3	Probable ATP-dependent RNA helicase DDX49 OS=Mus musculus GN=Ddx49 PE=2 SV=1 - [DDX49_MOUSE]	Probable ATP-dependent RNA helicase DDX49 OS	Ddx49	Mus musculus	0.225	5.96074e+07	4.25145e+07	4.41525e+07
A2AMY5	Ubiquitin-associated protein 2 OS=Mus musculus GN=Ubap2 PE=1 SV=1 - [A2AMY5_MOUSE]	Ubiquitin-associated protein 2 OS	Ubap2	Mus musculus	0.1008	5.94122e+07	6.17369e+07	0
Q5SWU9	Acetyl-CoA carboxylase 1 OS=Mus musculus GN=Acaca PE=1 SV=1 - [ACACA_MOUSE]	Acetyl-CoA carboxylase 1 OS	Acaca	Mus musculus	0.1348	5.93058e+07	7.44379e+07	1.23111e+07
Q8BRF7	Sec1 family domain-containing protein 1 OS=Mus musculus GN=Scfd1 PE=1 SV=1 - [SCFD1_MOUSE]	Sec1 family domain-containing protein 1 OS	Scfd1	Mus musculus	0.2003	5.9288e+07	1.18087e+08	9.38481e+07
Q9CPX7	28S ribosomal protein S16, mitochondrial OS=Mus musculus GN=Mrps16 PE=2 SV=1 - [RT16_MOUSE]	28S ribosomal protein S16, mitochondrial OS	Mrps16	Mus musculus	0.1926	5.92526e+07	3.8203e+07	0
Q99LH1	Nucleolar GTP-binding protein 2 OS=Mus musculus GN=Gnl2 PE=2 SV=2 - [NOG2_MOUSE]	Nucleolar GTP-binding protein 2 OS	Gnl2	Mus musculus	0.147	5.91993e+07	7.7832e+07	1.07234e+08
O55126	Protein NipSnap homolog 2 OS=Mus musculus GN=Gbas PE=2 SV=1 - [NIPS2_MOUSE]	Protein NipSnap homolog 2 OS	Gbas	Mus musculus	0.1601	5.91639e+07	1.80799e+07	4.38731e+07
Q9CQF9	Prenylcysteine oxidase OS=Mus musculus GN=Pcyox1 PE=1 SV=1 - [PCYOX_MOUSE]	Prenylcysteine oxidase OS	Pcyox1	Mus musculus	0.2238	5.8951e+07	6.47558e+07	1.11187e+08
Q7TNC4	Putative RNA-binding protein Luc7-like 2 OS=Mus musculus GN=Luc7l2 PE=1 SV=1 - [LC7L2_MOUSE]	Putative RNA-binding protein Luc7-like 2 OS	Luc7l2	Mus musculus	0.1709	5.8951e+07	1.30512e+08	5.21128e+07
Q9CXW2	28S ribosomal protein S22, mitochondrial OS=Mus musculus GN=Mrps22 PE=2 SV=1 - [RT22_MOUSE]	28S ribosomal protein S22, mitochondrial OS	Mrps22	Mus musculus	0.2507	5.88623e+07	3.34162e+07	7.12563e+06
Q8BVE3	V-type proton ATPase subunit H OS=Mus musculus GN=Atp6v1h PE=1 SV=1 - [VATH_MOUSE]	V-type proton ATPase subunit H OS	Atp6v1h	Mus musculus	0.2298	5.88445e+07	8.97324e+07	7.74548e+07
P62342	Selenoprotein T OS=Mus musculus GN=Selt PE=2 SV=2 - [SELT_MOUSE]	Selenoprotein T OS	Selt	Mus musculus	0.2256	5.88091e+07	3.11979e+07	1.1774e+08
P97742	Carnitine O-palmitoyltransferase 1, liver isoform OS=Mus musculus GN=Cpt1a PE=1 SV=4 - [CPT1A_MOUSE]	Carnitine O-palmitoyltransferase 1, liver isoform OS	Cpt1a	Mus musculus	0.1294	5.87736e+07	1.43105e+08	1.1022e+08
Q9JK38	Glucosamine 6-phosphate N-acetyltransferase OS=Mus musculus GN=Gnpnat1 PE=2 SV=1 - [GNA1_MOUSE]	Glucosamine 6-phosphate N-acetyltransferase OS	Gnpnat1	Mus musculus	0.4239	5.87736e+07	2.15408e+08	1.14195e+08
Q8R332	Nucleoporin p58/p45 OS=Mus musculus GN=Nupl1 PE=1 SV=1 - [NUPL1_MOUSE]	Nucleoporin p58/p45 OS	Nupl1	Mus musculus	0.0852	5.87558e+07	1.59283e+08	1.31061e+08
Q9D186	Apolipoprotein O OS=Mus musculus GN=Apoo PE=2 SV=1 - [Q9D186_MOUSE]	Apolipoprotein O OS	Apoo	Mus musculus	0.2195	5.86317e+07	3.00303e+08	5.09203e+07
Q00612	Glucose-6-phosphate 1-dehydrogenase X OS=Mus musculus GN=G6pdx PE=1 SV=3 - [G6PD1_MOUSE]	Glucose-6-phosphate 1-dehydrogenase X OS	G6pdx	Mus musculus	0.2252	5.85784e+07	6.25292e+07	4.40021e+07
Q9D903	Probable rRNA-processing protein EBP2 OS=Mus musculus GN=Ebna1bp2 PE=2 SV=1 - [EBP2_MOUSE]	Probable rRNA-processing protein EBP2 OS	Ebna1bp2	Mus musculus	0.2745	5.8401e+07	1.68624e+08	2.84466e+08
Q924B0	Inositol (Myo)-1(Or 4)-monophosphatase 1 OS=Mus musculus GN=Impa1 PE=2 SV=1 - [Q924B0_MOUSE]	Inositol (Myo)-1(Or 4)-monophosphatase 1 OS	Impa1	Mus musculus	0.361	5.82769e+07	2.47431e+08	9.30209e+07
G5E8C4	MCG142017, isoform CRA_a OS=Mus musculus GN=Tmtc3 PE=4 SV=1 - [G5E8C4_MOUSE]	MCG142017, isoform CRA_a OS	Tmtc3	Mus musculus	0.1065	5.80107e+07	3.88451e+08	2.57502e+08
Q9D0G0	28S ribosomal protein S30, mitochondrial OS=Mus musculus GN=Mrps30 PE=2 SV=1 - [RT30_MOUSE]	28S ribosomal protein S30, mitochondrial OS	Mrps30	Mus musculus	0.2353	5.79043e+07	2.70281e+07	2.46437e+07
Q76KJ5	DNA-directed RNA polymerase I subunit RPA34 OS=Mus musculus GN=Cd3eap PE=1 SV=2 - [RPA34_MOUSE]	DNA-directed RNA polymerase I subunit RPA34 OS	Cd3eap	Mus musculus	0.2757	5.78688e+07	0	5.38531e+07
Q80Y81	Zinc phosphodiesterase ELAC protein 2 OS=Mus musculus GN=Elac2 PE=1 SV=1 - [RNZ2_MOUSE]	Zinc phosphodiesterase ELAC protein 2 OS	Elac2	Mus musculus	0.2912	5.78333e+07	8.23687e+07	6.60353e+07
Q6PAL7	AT-hook DNA-binding motif-containing protein 1 OS=Mus musculus GN=Ahdc1 PE=1 SV=1 - [AHDC1_MOUSE]	AT-hook DNA-binding motif-containing protein 1 OS	Ahdc1	Mus musculus	0.1205	5.77269e+07	9.93228e+06	4.33897e+07
E9Q5G3	Kinesin-like protein KIF23 OS=Mus musculus GN=Kif23 PE=1 SV=1 - [KIF23_MOUSE]	Kinesin-like protein KIF23 OS	Kif23	Mus musculus	0.1207	5.76914e+07	4.35152e+07	5.63669e+07
F7BJB9	Protein Morc3 OS=Mus musculus GN=Morc3 PE=4 SV=1 - [F7BJB9_MOUSE]	Protein Morc3 OS	Morc3	Mus musculus	0.189	5.76737e+07	7.60224e+07	2.16358e+07
F6YC07	Torsin-1A-interacting protein 1 (Fragment) OS=Mus musculus GN=Tor1aip1 PE=1 SV=1 - [F6YC07_MOUSE]	Torsin-1A-interacting protein 1 (Fragment) OS	Tor1aip1	Mus musculus	0.2516	5.7585e+07	2.03566e+07	6.70022e+07
Q9D0J4	ADP-ribosylation factor-like protein 2 OS=Mus musculus GN=Arl2 PE=1 SV=1 - [ARL2_MOUSE]	ADP-ribosylation factor-like protein 2 OS	Arl2	Mus musculus	0.2065	5.75495e+07	4.22059e+07	3.48493e+07
P42227	Signal transducer and activator of transcription 3 OS=Mus musculus GN=Stat3 PE=1 SV=2 - [STAT3_MOUSE]	Signal transducer and activator of transcription 3 OS	Stat3	Mus musculus	0.313	5.74253e+07	1.64454e+08	0
Q8BJW5	Nucleolar protein 11 OS=Mus musculus GN=Nol11 PE=2 SV=1 - [NOL11_MOUSE]	Nucleolar protein 11 OS	Nol11	Mus musculus	0.1909	5.74076e+07	5.76339e+07	1.13765e+08
Q8K0V4	CCR4-NOT transcription complex subunit 3 OS=Mus musculus GN=Cnot3 PE=1 SV=1 - [CNOT3_MOUSE]	CCR4-NOT transcription complex subunit 3 OS	Cnot3	Mus musculus	0.0626	5.73898e+07	0	3.11323e+07
G3X8R5	Glutamine-rich protein 1 OS=Mus musculus GN=Qrich1 PE=4 SV=1 - [G3X8R5_MOUSE]	Glutamine-rich protein 1 OS	Qrich1	Mus musculus	0.1454	5.73544e+07	1.10831e+08	2.6137e+07
A0A087WSG5	CDK-activating kinase assembly factor MAT1 OS=Mus musculus GN=Mnat1 PE=4 SV=1 - [A0A087WSG5_MOUSE]	CDK-activating kinase assembly factor MAT1 OS	Mnat1	Mus musculus	0.2008	5.72834e+07	2.61608e+07	1.57703e+07
Q9QXY6	EH domain-containing protein 3 OS=Mus musculus GN=Ehd3 PE=1 SV=2 - [EHD3_MOUSE]	EH domain-containing protein 3 OS	Ehd3	Mus musculus	0.3495	5.72834e+07	4.57669e+07	0
Q3UDD3	Polymerase delta-interacting protein 3 OS=Mus musculus GN=Poldip3 PE=1 SV=1 - [Q3UDD3_MOUSE]	Polymerase delta-interacting protein 3 OS	Poldip3	Mus musculus	0.1969	5.72302e+07	2.18243e+07	4.4088e+07
P53395	Lipoamide acyltransferase component of branched-chain alpha-keto acid dehydrogenase complex, mitochondrial OS=Mus musculus GN=Dbt PE=1 SV=2 - [ODB2_MOUSE]	Lipoamide acyltransferase component of branched-chain alpha-keto acid dehydrogenase complex, mitochondrial OS	Dbt	Mus musculus	0.2365	5.71947e+07	4.13386e+07	3.77606e+07
Q9ES00	Ubiquitin conjugation factor E4 B OS=Mus musculus GN=Ube4b PE=1 SV=3 - [UBE4B_MOUSE]	Ubiquitin conjugation factor E4 B OS	Ube4b	Mus musculus	0.2208	5.71947e+07	7.12772e+07	3.64392e+07
Q8BTW3	Exosome complex component MTR3 OS=Mus musculus GN=Exosc6 PE=1 SV=1 - [EXOS6_MOUSE]	Exosome complex component MTR3 OS	Exosc6	Mus musculus	0.2161	5.7106e+07	5.57909e+07	2.62766e+07
G5E823	Histidyl-tRNA synthetase-like, isoform CRA_a OS=Mus musculus GN=Hars2 PE=4 SV=1 - [G5E823_MOUSE]	Histidyl-tRNA synthetase-like, isoform CRA_a OS	Hars2	Mus musculus	0.1344	5.70528e+07	1.11415e+08	8.81867e+06
Q62384	Zinc finger protein ZPR1 OS=Mus musculus GN=Zpr1 PE=1 SV=1 - [ZPR1_MOUSE]	Zinc finger protein ZPR1 OS	Zpr1	Mus musculus	0.2636	5.69641e+07	5.57408e+07	3.23892e+07
P35821	Tyrosine-protein phosphatase non-receptor type 1 OS=Mus musculus GN=Ptpn1 PE=1 SV=2 - [PTN1_MOUSE]	Tyrosine-protein phosphatase non-receptor type 1 OS	Ptpn1	Mus musculus	0.2778	5.69286e+07	2.67029e+07	3.64607e+07
Q9Z0G0	PDZ domain-containing protein GIPC1 OS=Mus musculus GN=Gipc1 PE=1 SV=1 - [GIPC1_MOUSE]	PDZ domain-containing protein GIPC1 OS	Gipc1	Mus musculus	0.3063	5.68399e+07	4.97364e+07	2.44826e+07
Q91X76	5'-nucleotidase domain containing 2 OS=Mus musculus GN=Nt5dc2 PE=2 SV=1 - [Q91X76_MOUSE]	5'-nucleotidase domain containing 2 OS	Nt5dc2	Mus musculus	0.1462	5.68044e+07	7.90663e+07	5.87088e+07
Q8VI84	Nucleolar complex protein 3 homolog OS=Mus musculus GN=Noc3l PE=2 SV=2 - [NOC3L_MOUSE]	Nucleolar complex protein 3 homolog OS	Noc3l	Mus musculus	0.1524	5.67157e+07	6.07362e+07	1.71238e+08
Q8K0Z7	Translational activator of cytochrome c oxidase 1 OS=Mus musculus GN=Taco1 PE=1 SV=1 - [TACO1_MOUSE]	Translational activator of cytochrome c oxidase 1 OS	Taco1	Mus musculus	0.1429	5.6698e+07	4.16055e+07	9.56422e+07
Q8CHT0	Delta-1-pyrroline-5-carboxylate dehydrogenase, mitochondrial OS=Mus musculus GN=Aldh4a1 PE=1 SV=3 - [AL4A1_MOUSE]	Delta-1-pyrroline-5-carboxylate dehydrogenase, mitochondrial OS	Aldh4a1	Mus musculus	0.1335	5.66625e+07	6.41804e+07	6.18779e+07
Q8BHJ5	F-box-like/WD repeat-containing protein TBL1XR1 OS=Mus musculus GN=Tbl1xr1 PE=1 SV=1 - [TBL1R_MOUSE]	F-box-like/WD repeat-containing protein TBL1XR1 OS	Tbl1xr1	Mus musculus	0.1265	5.66093e+07	1.55114e+07	7.19868e+06
Q9QXE7	F-box-like/WD repeat-containing protein TBL1X OS=Mus musculus GN=Tbl1x PE=2 SV=2 - [TBL1X_MOUSE]	F-box-like/WD repeat-containing protein TBL1X OS	Tbl1x	Mus musculus	0.1082	5.66093e+07	2.41344e+07	7.19868e+06
Q8CIL4	Uncharacterized protein C1orf131 homolog OS=Mus musculus PE=2 SV=1 - [CA131_MOUSE]	Uncharacterized protein C1orf131 homolog OS	2	Mus musculus PE	0.3701	5.66093e+07	3.03973e+07	5.1436e+07
G3X9U9	Fission 1 (Mitochondrial outer membrane) homolog (Yeast), isoform CRA_c OS=Mus musculus GN=Fis1 PE=4 SV=1 - [G3X9U9_MOUSE]	Fission 1 (Mitochondrial outer membrane) homolog (Yeast), isoform CRA_c OS	Fis1	Mus musculus	0.1655	5.66093e+07	7.30202e+07	2.99828e+07
Q8C5L7	RNA-binding protein 34 OS=Mus musculus GN=Rbm34 PE=1 SV=1 - [RBM34_MOUSE]	RNA-binding protein 34 OS	Rbm34	Mus musculus	0.3733	5.65383e+07	7.20111e+07	1.23004e+08
D3Z7V3	Sarcolemmal membrane-associated protein OS=Mus musculus GN=Slmap PE=4 SV=1 - [D3Z7V3_MOUSE]	Sarcolemmal membrane-associated protein OS	Slmap	Mus musculus	0.1051	5.64496e+07	5.61912e+06	0
Q6ZQI3	Malectin OS=Mus musculus GN=Mlec PE=2 SV=2 - [MLEC_MOUSE]	Malectin OS	Mlec	Mus musculus	0.3093	5.64496e+07	6.20121e+07	1.32457e+08
Q8BGR9	Ubiquitin-like domain-containing CTD phosphatase 1 OS=Mus musculus GN=Ublcp1 PE=1 SV=1 - [UBCP1_MOUSE]	Ubiquitin-like domain-containing CTD phosphatase 1 OS	Ublcp1	Mus musculus	0.1164	5.63609e+07	2.12656e+07	0
Q6P6L6	Gem (Nuclear organelle) associated protein 4 OS=Mus musculus GN=Gemin4 PE=2 SV=1 - [Q6P6L6_MOUSE]	Gem (Nuclear organelle) associated protein 4 OS	Gemin4	Mus musculus	0.1087	5.63609e+07	3.96958e+07	0
Q571H0	Nucleolar pre-ribosomal-associated protein 1 OS=Mus musculus GN=Urb1 PE=2 SV=2 - [NPA1P_MOUSE]	Nucleolar pre-ribosomal-associated protein 1 OS	Urb1	Mus musculus	0.1398	5.63609e+07	6.61651e+07	8.7757e+07
Q7TML3	Solute carrier family 35 member F2 OS=Mus musculus GN=Slc35f2 PE=2 SV=2 - [S35F2_MOUSE]	Solute carrier family 35 member F2 OS	Slc35f2	Mus musculus	0.136	5.63077e+07	6.53812e+07	7.18256e+07
Q8WTY4	Anamorsin OS=Mus musculus GN=Ciapin1 PE=1 SV=1 - [CPIN1_MOUSE]	Anamorsin OS	Ciapin1	Mus musculus	0.343	5.62899e+07	8.0117e+07	1.22252e+08
Q9D902	General transcription factor IIE subunit 2 OS=Mus musculus GN=Gtf2e2 PE=1 SV=2 - [T2EB_MOUSE]	General transcription factor IIE subunit 2 OS	Gtf2e2	Mus musculus	0.2226	5.62367e+07	9.53198e+07	0
Q5SSW2	Proteasome activator complex subunit 4 OS=Mus musculus GN=Psme4 PE=1 SV=1 - [PSME4_MOUSE]	Proteasome activator complex subunit 4 OS	Psme4	Mus musculus	0.076	5.61303e+07	4.32901e+07	1.19029e+07
Q9CVB6	Actin-related protein 2/3 complex subunit 2 OS=Mus musculus GN=Arpc2 PE=1 SV=3 - [ARPC2_MOUSE]	Actin-related protein 2/3 complex subunit 2 OS	Arpc2	Mus musculus	0.37	5.60948e+07	1.11832e+08	5.39283e+07
Q9D0B6	Protein PBDC1 OS=Mus musculus GN=Pbdc1 PE=2 SV=1 - [PBDC1_MOUSE]	Protein PBDC1 OS	Pbdc1	Mus musculus	0.3182	5.60593e+07	1.1817e+08	7.74011e+07
E9PUB7	Protein misato homolog 1 OS=Mus musculus GN=Msto1 PE=4 SV=1 - [E9PUB7_MOUSE]	Protein misato homolog 1 OS	Msto1	Mus musculus	0.2734	5.59884e+07	6.17119e+07	1.55017e+07
Q9WUV0	Origin recognition complex subunit 5 OS=Mus musculus GN=Orc5 PE=2 SV=1 - [ORC5_MOUSE]	Origin recognition complex subunit 5 OS	Orc5	Mus musculus	0.1425	5.59884e+07	6.90172e+07	8.63282e+07
Q9EQ20	Methylmalonate-semialdehyde dehydrogenase [acylating], mitochondrial OS=Mus musculus GN=Aldh6a1 PE=1 SV=1 - [MMSA_MOUSE]	Methylmalonate-semialdehyde dehydrogenase [acylating], mitochondrial OS	Aldh6a1	Mus musculus	0.3514	5.59706e+07	4.29898e+07	5.46266e+07
Q9QZ23	NFU1 iron-sulfur cluster scaffold homolog, mitochondrial OS=Mus musculus GN=Nfu1 PE=1 SV=2 - [NFU1_MOUSE]	NFU1 iron-sulfur cluster scaffold homolog, mitochondrial OS	Nfu1	Mus musculus	0.2627	5.58819e+07	1.14501e+08	8.62638e+07
Q99L04	Dehydrogenase/reductase SDR family member 1 OS=Mus musculus GN=Dhrs1 PE=2 SV=1 - [DHRS1_MOUSE]	Dehydrogenase/reductase SDR family member 1 OS	Dhrs1	Mus musculus	0.1917	5.58287e+07	4.44909e+07	4.62473e+07
Q9CZX5	PIN2/TERF1-interacting telomerase inhibitor 1 OS=Mus musculus GN=Pinx1 PE=2 SV=2 - [PINX1_MOUSE]	PIN2/TERF1-interacting telomerase inhibitor 1 OS	Pinx1	Mus musculus	0.1325	5.5811e+07	7.47047e+07	8.0119e+07
Q9JHI7	Exosome complex component RRP45 OS=Mus musculus GN=Exosc9 PE=2 SV=1 - [EXOS9_MOUSE]	Exosome complex component RRP45 OS	Exosc9	Mus musculus	0.089	5.5669e+07	9.08165e+06	9.40522e+06
P61924	Coatomer subunit zeta-1 OS=Mus musculus GN=Copz1 PE=2 SV=1 - [COPZ1_MOUSE]	Coatomer subunit zeta-1 OS	Copz1	Mus musculus	0.1921	5.5669e+07	1.24925e+08	7.90769e+07
Q9D7B6	Isobutyryl-CoA dehydrogenase, mitochondrial OS=Mus musculus GN=Acad8 PE=1 SV=2 - [ACAD8_MOUSE]	Isobutyryl-CoA dehydrogenase, mitochondrial OS	Acad8	Mus musculus	0.2179	5.55271e+07	3.44919e+07	5.90848e+07
Q8CBM2	Aspartyl/asparaginyl beta-hydroxylase OS=Mus musculus GN=Asph PE=2 SV=1 - [Q8CBM2_MOUSE]	Aspartyl/asparaginyl beta-hydroxylase OS	Asph	Mus musculus	0.2371	5.55094e+07	7.58639e+07	1.08501e+08
Q99KX1	Myeloid leukemia factor 2 OS=Mus musculus GN=Mlf2 PE=1 SV=1 - [MLF2_MOUSE]	Myeloid leukemia factor 2 OS	Mlf2	Mus musculus	0.1862	5.54029e+07	3.15565e+07	2.08086e+07
Q9Z1N2	Origin recognition complex subunit 1 OS=Mus musculus GN=Orc1 PE=1 SV=2 - [ORC1_MOUSE]	Origin recognition complex subunit 1 OS	Orc1	Mus musculus	0.2464	5.54029e+07	5.79341e+07	8.91428e+07
Q9CQS2	H/ACA ribonucleoprotein complex subunit 3 OS=Mus musculus GN=Nop10 PE=3 SV=1 - [NOP10_MOUSE]	H/ACA ribonucleoprotein complex subunit 3 OS	Nop10	Mus musculus	0.4531	5.53674e+07	1.31847e+08	1.54158e+08
Q03147	Cyclin-dependent kinase 7 OS=Mus musculus GN=Cdk7 PE=2 SV=2 - [CDK7_MOUSE]	Cyclin-dependent kinase 7 OS	Cdk7	Mus musculus	0.1387	5.5332e+07	3.67936e+07	1.42663e+07
G3UWN0	Phosphatidylserine synthase 2 (Fragment) OS=Mus musculus GN=Ptdss2 PE=4 SV=3 - [G3UWN0_MOUSE]	Phosphatidylserine synthase 2 (Fragment) OS	Ptdss2	Mus musculus	0.0419	5.52965e+07	4.92277e+07	0
F6RPJ9	Insulin-degrading enzyme (Fragment) OS=Mus musculus GN=Ide PE=1 SV=1 - [F6RPJ9_MOUSE]	Insulin-degrading enzyme (Fragment) OS	Ide	Mus musculus	0.1854	5.52433e+07	1.19421e+08	4.65266e+07
Q6PAV2	Probable E3 ubiquitin-protein ligase HERC4 OS=Mus musculus GN=Herc4 PE=2 SV=2 - [HERC4_MOUSE]	Probable E3 ubiquitin-protein ligase HERC4 OS	Herc4	Mus musculus	0.1069	5.51368e+07	5.48318e+07	9.85427e+06
Q9D4H8	Cullin-2 OS=Mus musculus GN=Cul2 PE=1 SV=2 - [CUL2_MOUSE]	Cullin-2 OS	Cul2	Mus musculus	0.1919	5.51368e+07	7.38791e+07	3.36461e+07
Q9JHW2	Omega-amidase NIT2 OS=Mus musculus GN=Nit2 PE=1 SV=1 - [NIT2_MOUSE]	Omega-amidase NIT2 OS	Nit2	Mus musculus	0.3188	5.50481e+07	1.49693e+08	5.70222e+07
P70388	DNA repair protein RAD50 OS=Mus musculus GN=Rad50 PE=1 SV=1 - [RAD50_MOUSE]	DNA repair protein RAD50 OS	Rad50	Mus musculus	0.1684	5.50304e+07	8.58963e+07	3.39147e+07
Q8CIB5	Fermitin family homolog 2 OS=Mus musculus GN=Fermt2 PE=1 SV=1 - [FERM2_MOUSE]	Fermitin family homolog 2 OS	Fermt2	Mus musculus	0.2529	5.49772e+07	9.25678e+07	4.64729e+07
E9PUQ7	tRNA (uracil-5-)-methyltransferase homolog A OS=Mus musculus GN=Trmt2a PE=4 SV=1 - [E9PUQ7_MOUSE]	tRNA (uracil-5-)-methyltransferase homolog A OS	Trmt2a	Mus musculus	0.2561	5.49062e+07	5.28721e+07	3.39899e+07
A0A087WST2	Retinoblastoma-binding protein 5 OS=Mus musculus GN=Rbbp5 PE=4 SV=1 - [A0A087WST2_MOUSE]	Retinoblastoma-binding protein 5 OS	Rbbp5	Mus musculus	0.1073	5.4853e+07	0	5.52282e+07
Q05816	Fatty acid-binding protein, epidermal OS=Mus musculus GN=Fabp5 PE=1 SV=3 - [FABP5_MOUSE]	Fatty acid-binding protein, epidermal OS	Fabp5	Mus musculus	0.5704	5.47643e+07	1.45106e+08	1.37399e+08
P52432	DNA-directed RNA polymerases I and III subunit RPAC1 OS=Mus musculus GN=Polr1c PE=1 SV=3 - [RPAC1_MOUSE]	DNA-directed RNA polymerases I and III subunit RPAC1 OS	Polr1c	Mus musculus	0.2861	5.47465e+07	7.272e+07	8.5211e+07
F8WHU7	Cohesin subunit SA-1 OS=Mus musculus GN=Stag1 PE=4 SV=1 - [F8WHU7_MOUSE]	Cohesin subunit SA-1 OS	Stag1	Mus musculus	0.0541	5.45869e+07	4.16805e+07	4.35186e+07
Q9Z2Z9	Glutamine--fructose-6-phosphate aminotransferase [isomerizing] 2 OS=Mus musculus GN=Gfpt2 PE=2 SV=3 - [GFPT2_MOUSE]	Glutamine--fructose-6-phosphate aminotransferase [isomerizing] 2 OS	Gfpt2	Mus musculus	0.1041	5.45514e+07	6.4097e+07	6.4628e+07
O70126	Aurora kinase B OS=Mus musculus GN=Aurkb PE=1 SV=2 - [AURKB_MOUSE]	Aurora kinase B OS	Aurkb	Mus musculus	0.2145	5.45337e+07	3.84949e+07	7.09447e+07
A2BFF8	Cytoplasmic dynein 1 intermediate chain 2 OS=Mus musculus GN=Dync1i2 PE=1 SV=1 - [A2BFF8_MOUSE]	Cytoplasmic dynein 1 intermediate chain 2 OS	Dync1i2	Mus musculus	0.162	5.45337e+07	9.17339e+07	2.65452e+07
Q9DCS3	Trans-2-enoyl-CoA reductase, mitochondrial OS=Mus musculus GN=Mecr PE=1 SV=2 - [MECR_MOUSE]	Trans-2-enoyl-CoA reductase, mitochondrial OS	Mecr	Mus musculus	0.0885	5.42321e+07	0	4.92445e+07
Q8K3X4	Interferon regulatory factor 2-binding protein-like OS=Mus musculus GN=Irf2bpl PE=1 SV=1 - [I2BPL_MOUSE]	Interferon regulatory factor 2-binding protein-like OS	Irf2bpl	Mus musculus	0.311	5.42321e+07	3.0539e+07	6.35e+07
Q8CHW4	Translation initiation factor eIF-2B subunit epsilon OS=Mus musculus GN=Eif2b5 PE=1 SV=1 - [EI2BE_MOUSE]	Translation initiation factor eIF-2B subunit epsilon OS	Eif2b5	Mus musculus	0.1548	5.41966e+07	6.03192e+07	0
Q8VCQ8	Caldesmon 1 OS=Mus musculus GN=Cald1 PE=1 SV=1 - [Q8VCQ8_MOUSE]	Caldesmon 1 OS	Cald1	Mus musculus	0.2094	5.39837e+07	4.31399e+07	1.97558e+08
Q8K2H2	OTU domain-containing protein 6B OS=Mus musculus GN=Otud6b PE=2 SV=1 - [OTU6B_MOUSE]	OTU domain-containing protein 6B OS	Otud6b	Mus musculus	0.1973	5.39482e+07	2.73784e+07	2.85326e+07
P47941	Crk-like protein OS=Mus musculus GN=Crkl PE=1 SV=2 - [CRKL_MOUSE]	Crk-like protein OS	Crkl	Mus musculus	0.297	5.38773e+07	3.28991e+08	2.76302e+07
Q8CIG8	Protein arginine N-methyltransferase 5 OS=Mus musculus GN=Prmt5 PE=1 SV=3 - [ANM5_MOUSE]	Protein arginine N-methyltransferase 5 OS	Prmt5	Mus musculus	0.2229	5.38418e+07	1.4077e+08	8.43408e+07
Q5F2E7	Nuclear fragile X mental retardation-interacting protein 2 OS=Mus musculus GN=Nufip2 PE=1 SV=1 - [NUFP2_MOUSE]	Nuclear fragile X mental retardation-interacting protein 2 OS	Nufip2	Mus musculus	0.2139	5.37886e+07	6.86169e+07	4.41202e+07
Q62348	Translin OS=Mus musculus GN=Tsn PE=1 SV=1 - [TSN_MOUSE]	Translin OS	Tsn	Mus musculus	0.1096	5.37886e+07	7.38708e+07	0
G5E8T3	Signal recognition particle 19 kDa protein OS=Mus musculus GN=Srp19 PE=4 SV=1 - [G5E8T3_MOUSE]	Signal recognition particle 19 kDa protein OS	Srp19	Mus musculus	0.1167	5.36644e+07	6.77663e+07	6.37793e+07
Q8BH24	Transmembrane 9 superfamily member 4 OS=Mus musculus GN=Tm9sf4 PE=2 SV=1 - [TM9S4_MOUSE]	Transmembrane 9 superfamily member 4 OS	Tm9sf4	Mus musculus	0.1275	5.35579e+07	6.40219e+07	9.87146e+07
Q9R099	Transducin beta-like protein 2 OS=Mus musculus GN=Tbl2 PE=2 SV=2 - [TBL2_MOUSE]	Transducin beta-like protein 2 OS	Tbl2	Mus musculus	0.1855	5.35225e+07	3.7711e+07	3.14653e+07
Q9CQT1	Methylthioribose-1-phosphate isomerase OS=Mus musculus GN=Mri1 PE=2 SV=1 - [MTNA_MOUSE]	Methylthioribose-1-phosphate isomerase OS	Mri1	Mus musculus	0.3523	5.33983e+07	7.31286e+07	1.61033e+07
Q8VCW8	Acyl-CoA synthetase family member 2, mitochondrial OS=Mus musculus GN=Acsf2 PE=1 SV=1 - [ACSF2_MOUSE]	Acyl-CoA synthetase family member 2, mitochondrial OS	Acsf2	Mus musculus	0.1333	5.33805e+07	3.54009e+07	6.55734e+07
Q3ULD5	Methylcrotonoyl-CoA carboxylase beta chain, mitochondrial OS=Mus musculus GN=Mccc2 PE=1 SV=1 - [MCCB_MOUSE]	Methylcrotonoyl-CoA carboxylase beta chain, mitochondrial OS	Mccc2	Mus musculus	0.2629	5.33805e+07	5.86596e+07	2.82425e+07
Q8K4Z3	NAD(P)H-hydrate epimerase OS=Mus musculus GN=Apoa1bp PE=1 SV=1 - [NNRE_MOUSE]	NAD(P)H-hydrate epimerase OS	Apoa1bp	Mus musculus	0.2021	5.33628e+07	6.92174e+07	5.3273e+07
E9Q9H3	DnaJ homolog subfamily C member 2 OS=Mus musculus GN=Dnajc2 PE=1 SV=1 - [E9Q9H3_MOUSE]	DnaJ homolog subfamily C member 2 OS	Dnajc2	Mus musculus	0.2084	5.32031e+07	7.39375e+07	3.703e+07
P48036	Annexin A5 OS=Mus musculus GN=Anxa5 PE=1 SV=1 - [ANXA5_MOUSE]	Annexin A5 OS	Anxa5	Mus musculus	0.3668	5.30435e+07	5.89432e+07	7.7906e+07
Q3TM89	PEST proteolytic signal-containing nuclear protein OS=Mus musculus GN=Pcnp PE=1 SV=1 - [Q3TM89_MOUSE]	PEST proteolytic signal-containing nuclear protein OS	Pcnp	Mus musculus	0.1633	5.29193e+07	4.87441e+07	0
P59326	YTH domain-containing family protein 1 OS=Mus musculus GN=Ythdf1 PE=2 SV=1 - [YTHD1_MOUSE]	YTH domain-containing family protein 1 OS	Ythdf1	Mus musculus	0.1288	5.29193e+07	8.57295e+07	0
Q99KE1	NAD-dependent malic enzyme, mitochondrial OS=Mus musculus GN=Me2 PE=2 SV=1 - [MAOM_MOUSE]	NAD-dependent malic enzyme, mitochondrial OS	Me2	Mus musculus	0.2649	5.27951e+07	1.01991e+08	9.35688e+07
Q8C796	REST corepressor 2 OS=Mus musculus GN=Rcor2 PE=2 SV=1 - [RCOR2_MOUSE]	REST corepressor 2 OS	Rcor2	Mus musculus	0.1721	5.27774e+07	5.37477e+07	4.02636e+07
Q9CWI3	BRCA2 and CDKN1A-interacting protein OS=Mus musculus GN=Bccip PE=2 SV=1 - [BCCIP_MOUSE]	BRCA2 and CDKN1A-interacting protein OS	Bccip	Mus musculus	0.2658	5.27419e+07	9.80719e+07	2.61907e+07
Q9D1P4	Cysteine and histidine-rich domain-containing protein 1 OS=Mus musculus GN=Chordc1 PE=1 SV=1 - [CHRD1_MOUSE]	Cysteine and histidine-rich domain-containing protein 1 OS	Chordc1	Mus musculus	0.3021	5.27241e+07	9.51531e+07	0
Q8BIJ6	Isoleucine--tRNA ligase, mitochondrial OS=Mus musculus GN=Iars2 PE=1 SV=1 - [SYIM_MOUSE]	Isoleucine--tRNA ligase, mitochondrial OS	Iars2	Mus musculus	0.1344	5.27064e+07	3.60598e+07	5.18227e+07
E9Q5K9	YTH domain-containing protein 1 OS=Mus musculus GN=Ythdc1 PE=2 SV=2 - [YTDC1_MOUSE]	YTH domain-containing protein 1 OS	Ythdc1	Mus musculus	0.0652	5.26887e+07	0	4.49796e+07
Q8K366	Exosc10 protein OS=Mus musculus GN=Exosc10 PE=2 SV=1 - [Q8K366_MOUSE]	Exosc10 protein OS	Exosc10	Mus musculus	0.2807	5.26887e+07	5.42898e+07	4.96849e+07
Q8BG51	Mitochondrial Rho GTPase 1 OS=Mus musculus GN=Rhot1 PE=2 SV=1 - [MIRO1_MOUSE]	Mitochondrial Rho GTPase 1 OS	Rhot1	Mus musculus	0.2504	5.26709e+07	8.7731e+07	8.89817e+07
B1B1D8	39S ribosomal protein L2, mitochondrial OS=Mus musculus GN=Mrpl2 PE=4 SV=1 - [B1B1D8_MOUSE]	39S ribosomal protein L2, mitochondrial OS	Mrpl2	Mus musculus	0.1842	5.24935e+07	0	3.18198e+07
P63154	Crooked neck-like protein 1 OS=Mus musculus GN=Crnkl1 PE=1 SV=1 - [CRNL1_MOUSE]	Crooked neck-like protein 1 OS	Crnkl1	Mus musculus	0.1797	5.22806e+07	4.65675e+07	3.13149e+08
Q9WU62	Inner centromere protein OS=Mus musculus GN=Incenp PE=1 SV=2 - [INCE_MOUSE]	Inner centromere protein OS	Incenp	Mus musculus	0.1534	5.21387e+07	4.76099e+07	1.12261e+08
D3Z131	THO complex subunit 6 homolog OS=Mus musculus GN=Thoc6 PE=4 SV=1 - [D3Z131_MOUSE]	THO complex subunit 6 homolog OS	Thoc6	Mus musculus	0.1757	5.21032e+07	6.58733e+07	5.40357e+07
Q6PD26	GPI transamidase component PIG-S OS=Mus musculus GN=Pigs PE=1 SV=3 - [PIGS_MOUSE]	GPI transamidase component PIG-S OS	Pigs	Mus musculus	0.1153	5.19258e+07	6.68823e+07	5.87947e+07
Q99LD9	Translation initiation factor eIF-2B subunit beta OS=Mus musculus GN=Eif2b2 PE=2 SV=1 - [EI2BB_MOUSE]	Translation initiation factor eIF-2B subunit beta OS	Eif2b2	Mus musculus	0.1567	5.19081e+07	8.7314e+07	5.25747e+07
D3Z016	Proteasome assembly chaperone 4 OS=Mus musculus GN=Psmg4 PE=4 SV=1 - [D3Z016_MOUSE]	Proteasome assembly chaperone 4 OS	Psmg4	Mus musculus	0.1829	5.18549e+07	4.42574e+07	0
Q9QXK3	Coatomer subunit gamma-2 OS=Mus musculus GN=Copg2 PE=2 SV=1 - [COPG2_MOUSE]	Coatomer subunit gamma-2 OS	Copg2	Mus musculus	0.1757	5.17484e+07	7.98335e+07	2.67815e+07
Q9WVA2	Mitochondrial import inner membrane translocase subunit Tim8 A OS=Mus musculus GN=Timm8a1 PE=1 SV=1 - [TIM8A_MOUSE]	Mitochondrial import inner membrane translocase subunit Tim8 A OS	Timm8a1	Mus musculus	0.2268	5.16065e+07	1.12749e+08	1.02646e+08
Q6NZD2	Sorting nexin 1 OS=Mus musculus GN=Snx1 PE=1 SV=1 - [Q6NZD2_MOUSE]	Sorting nexin 1 OS	Snx1	Mus musculus	0.2591	5.15888e+07	1.39019e+08	1.94658e+07
Q8BIZ6	Smad nuclear-interacting protein 1 OS=Mus musculus GN=Snip1 PE=1 SV=1 - [SNIP1_MOUSE]	Smad nuclear-interacting protein 1 OS	Snip1	Mus musculus	0.1958	5.1571e+07	0	1.58347e+07
Q8K0C4	Lanosterol 14-alpha demethylase OS=Mus musculus GN=Cyp51a1 PE=2 SV=1 - [CP51A_MOUSE]	Lanosterol 14-alpha demethylase OS	Cyp51a1	Mus musculus	0.2584	5.1571e+07	7.8716e+07	9.23442e+07
P60670	Nuclear protein localization protein 4 homolog OS=Mus musculus GN=Nploc4 PE=1 SV=3 - [NPL4_MOUSE]	Nuclear protein localization protein 4 homolog OS	Nploc4	Mus musculus	0.1299	5.15533e+07	7.69981e+07	4.918e+07
P00493	Hypoxanthine-guanine phosphoribosyltransferase OS=Mus musculus GN=Hprt1 PE=1 SV=3 - [HPRT_MOUSE]	Hypoxanthine-guanine phosphoribosyltransferase OS	Hprt1	Mus musculus	0.4817	5.15533e+07	1.64787e+08	4.79446e+07
A2RTL5	Arginine/serine-rich coiled-coil protein 2 OS=Mus musculus GN=Rsrc2 PE=2 SV=1 - [RSRC2_MOUSE]	Arginine/serine-rich coiled-coil protein 2 OS	Rsrc2	Mus musculus	0.133	5.15178e+07	2.75952e+07	0
H3BJI7	Protein Methig1 OS=Mus musculus GN=Methig1 PE=4 SV=1 - [H3BJI7_MOUSE]	Protein Methig1 OS	Methig1	Mus musculus	0.1492	5.14291e+07	0	1.40837e+08
Q60631	Growth factor receptor-bound protein 2 OS=Mus musculus GN=Grb2 PE=1 SV=1 - [GRB2_MOUSE]	Growth factor receptor-bound protein 2 OS	Grb2	Mus musculus	0.2995	5.13581e+07	5.58743e+07	0
Q9D0L8	mRNA cap guanine-N7 methyltransferase OS=Mus musculus GN=Rnmt PE=1 SV=1 - [MCES_MOUSE]	mRNA cap guanine-N7 methyltransferase OS	Rnmt	Mus musculus	0.2882	5.13404e+07	6.05277e+07	3.58484e+07
E9PUG7	Eukaryotic translation initiation factor 2D OS=Mus musculus GN=Eif2d PE=4 SV=1 - [E9PUG7_MOUSE]	Eukaryotic translation initiation factor 2D OS	Eif2d	Mus musculus	0.2319	5.13404e+07	6.86253e+07	3.69011e+07
Q9CXF4	TBC1 domain family member 15 OS=Mus musculus GN=Tbc1d15 PE=1 SV=1 - [TBC15_MOUSE]	TBC1 domain family member 15 OS	Tbc1d15	Mus musculus	0.234	5.11985e+07	4.71345e+07	3.63318e+07
Q6ZWQ5	Sorting nexin 12, isoform CRA_c OS=Mus musculus GN=Snx12 PE=1 SV=1 - [Q6ZWQ5_MOUSE]	Sorting nexin 12, isoform CRA_c OS	Snx12	Mus musculus	0.0988	5.11985e+07	7.80072e+07	7.72184e+07
Q61749	Translation initiation factor eIF-2B subunit delta OS=Mus musculus GN=Eif2b4 PE=2 SV=2 - [EI2BD_MOUSE]	Translation initiation factor eIF-2B subunit delta OS	Eif2b4	Mus musculus	0.2443	5.11275e+07	4.70845e+07	2.4257e+07
Z4YL78	Cytoskeleton-associated protein 5 OS=Mus musculus GN=Ckap5 PE=4 SV=1 - [Z4YL78_MOUSE]	Cytoskeleton-associated protein 5 OS	Ckap5	Mus musculus	0.1207	5.11275e+07	5.3706e+07	7.71325e+07
M0QWP1	Agrin OS=Mus musculus GN=Agrn PE=1 SV=1 - [M0QWP1_MOUSE]	Agrin OS	Agrn	Mus musculus	0.3535	5.10566e+07	4.31233e+07	9.14525e+07
Q9CZI9	Apoptosis-enhancing nuclease OS=Mus musculus GN=Aen PE=2 SV=1 - [AEN_MOUSE]	Apoptosis-enhancing nuclease OS	Aen	Mus musculus	0.1607	5.10566e+07	7.90913e+07	1.34391e+08
Q5RJG1	Nucleolar protein 10 OS=Mus musculus GN=Nol10 PE=2 SV=1 - [NOL10_MOUSE]	Nucleolar protein 10 OS	Nol10	Mus musculus	0.198	5.10211e+07	8.49789e+07	1.26656e+08
Q9D938	Transmembrane protein 160 OS=Mus musculus GN=Tmem160 PE=2 SV=1 - [TM160_MOUSE]	Transmembrane protein 160 OS	Tmem160	Mus musculus	0.1064	5.10033e+07	0	8.27187e+06
Q921I9	Exosome complex component RRP41 OS=Mus musculus GN=Exosc4 PE=2 SV=3 - [EXOS4_MOUSE]	Exosome complex component RRP41 OS	Exosc4	Mus musculus	0.2163	5.09501e+07	1.37267e+07	4.70207e+07
Q8VE10	N-alpha-acetyltransferase 40 OS=Mus musculus GN=Naa40 PE=2 SV=1 - [NAA40_MOUSE]	N-alpha-acetyltransferase 40 OS	Naa40	Mus musculus	0.1224	5.07905e+07	5.89765e+07	5.13178e+07
Q9R1R8	Retinol dehydrogenase 11 OS=Mus musculus GN=Rdh11 PE=2 SV=1 - [Q9R1R8_MOUSE]	Retinol dehydrogenase 11 OS	Rdh11	Mus musculus	0.2967	5.0755e+07	8.43952e+07	7.03109e+07
Q8BQM4	HEAT repeat-containing protein 3 OS=Mus musculus GN=Heatr3 PE=2 SV=1 - [HEAT3_MOUSE]	HEAT repeat-containing protein 3 OS	Heatr3	Mus musculus	0.1149	5.05598e+07	3.84198e+07	2.47512e+07
Q9EPK7	Exportin-7 OS=Mus musculus GN=Xpo7 PE=2 SV=3 - [XPO7_MOUSE]	Exportin-7 OS	Xpo7	Mus musculus	0.0846	5.05066e+07	7.28367e+07	0
Q91VM9	Inorganic pyrophosphatase 2, mitochondrial OS=Mus musculus GN=Ppa2 PE=1 SV=1 - [IPYR2_MOUSE]	Inorganic pyrophosphatase 2, mitochondrial OS	Ppa2	Mus musculus	0.3152	5.04889e+07	2.48682e+07	4.54738e+07
Q07832	Serine/threonine-protein kinase PLK1 OS=Mus musculus GN=Plk1 PE=1 SV=2 - [PLK1_MOUSE]	Serine/threonine-protein kinase PLK1 OS	Plk1	Mus musculus	0.2521	5.04889e+07	2.82624e+07	2.80062e+07
Q3U1G5	Interferon-stimulated 20 kDa exonuclease-like 2 OS=Mus musculus GN=Isg20l2 PE=2 SV=2 - [I20L2_MOUSE]	Interferon-stimulated 20 kDa exonuclease-like 2 OS	Isg20l2	Mus musculus	0.1495	5.03824e+07	4.15471e+07	5.29937e+07
P61087	Ubiquitin-conjugating enzyme E2 K OS=Mus musculus GN=Ube2k PE=1 SV=3 - [UBE2K_MOUSE]	Ubiquitin-conjugating enzyme E2 K OS	Ube2k	Mus musculus	0.3	5.03647e+07	2.6436e+08	1.14624e+08
Q61739	Integrin alpha-6 OS=Mus musculus GN=Itga6 PE=1 SV=3 - [ITA6_MOUSE]	Integrin alpha-6 OS	Itga6	Mus musculus	0.3153	5.0276e+07	6.29044e+07	8.51358e+07
Q91YJ3	Thymocyte nuclear protein 1 OS=Mus musculus GN=Thyn1 PE=1 SV=1 - [THYN1_MOUSE]	Thymocyte nuclear protein 1 OS	Thyn1	Mus musculus	0.2345	5.0205e+07	6.5548e+07	3.48923e+07
P21278	Guanine nucleotide-binding protein subunit alpha-11 OS=Mus musculus GN=Gna11 PE=1 SV=1 - [GNA11_MOUSE]	Guanine nucleotide-binding protein subunit alpha-11 OS	Gna11	Mus musculus	0.3036	5.00276e+07	4.42908e+07	4.89007e+07
P59328	WD repeat and HMG-box DNA-binding protein 1 OS=Mus musculus GN=Wdhd1 PE=1 SV=2 - [WDHD1_MOUSE]	WD repeat and HMG-box DNA-binding protein 1 OS	Wdhd1	Mus musculus	0.1235	5.00276e+07	5.08789e+07	1.244e+07
G3X9X5	Zinc finger CCCH type, antiviral 1, isoform CRA_b OS=Mus musculus GN=Zc3hav1 PE=1 SV=1 - [G3X9X5_MOUSE]	Zinc finger CCCH type, antiviral 1, isoform CRA_b OS	Zc3hav1	Mus musculus	0.0579	4.99921e+07	2.10821e+07	0
Q8BHG9	CGG triplet repeat-binding protein 1 OS=Mus musculus GN=Cggbp1 PE=2 SV=1 - [CGBP1_MOUSE]	CGG triplet repeat-binding protein 1 OS	Cggbp1	Mus musculus	0.2036	4.99744e+07	4.97198e+07	4.52375e+07
Q8BMP6	Golgi resident protein GCP60 OS=Mus musculus GN=Acbd3 PE=1 SV=3 - [GCP60_MOUSE]	Golgi resident protein GCP60 OS	Acbd3	Mus musculus	0.1714	4.99212e+07	5.20882e+07	2.86615e+07
Q9ESW4	Acylglycerol kinase, mitochondrial OS=Mus musculus GN=Agk PE=1 SV=1 - [AGK_MOUSE]	Acylglycerol kinase, mitochondrial OS	Agk	Mus musculus	0.2565	4.98502e+07	6.75745e+07	3.13149e+07
Q9QY81	Nuclear pore membrane glycoprotein 210 OS=Mus musculus GN=Nup210 PE=1 SV=2 - [PO210_MOUSE]	Nuclear pore membrane glycoprotein 210 OS	Nup210	Mus musculus	0.1559	4.98325e+07	3.58596e+07	5.26929e+07
Q8BFQ4	WD repeat-containing protein 82 OS=Mus musculus GN=Wdr82 PE=1 SV=1 - [WDR82_MOUSE]	WD repeat-containing protein 82 OS	Wdr82	Mus musculus	0.1534	4.9797e+07	5.59076e+07	4.07148e+07
Q8BT60	Copine-3 OS=Mus musculus GN=Cpne3 PE=2 SV=2 - [CPNE3_MOUSE]	Copine-3 OS	Cpne3	Mus musculus	0.1463	4.97438e+07	4.02211e+07	6.40372e+07
B1ARU1	Microtubule-actin cross-linking factor 1 OS=Mus musculus GN=Macf1 PE=1 SV=1 - [B1ARU1_MOUSE]	Microtubule-actin cross-linking factor 1 OS	Macf1	Mus musculus	0.134	4.97438e+07	2.4126e+08	1.68016e+08
F7ACR9	Microtubule-actin cross-linking factor 1 (Fragment) OS=Mus musculus GN=Macf1 PE=1 SV=1 - [F7ACR9_MOUSE]	Microtubule-actin cross-linking factor 1 (Fragment) OS	Macf1	Mus musculus	0.2031	4.97438e+07	2.51601e+08	1.68016e+08
Q8JZQ2	AFG3-like protein 2 OS=Mus musculus GN=Afg3l2 PE=1 SV=1 - [AFG32_MOUSE]	AFG3-like protein 2 OS	Afg3l2	Mus musculus	0.1446	4.96373e+07	3.26489e+07	6.21572e+07
Q99NF7	Ppm1b protein OS=Mus musculus GN=Ppm1b PE=2 SV=1 - [Q99NF7_MOUSE]	Ppm1b protein OS	Ppm1b	Mus musculus	0.1971	4.96196e+07	8.26105e+07	4.61613e+07
V9GXI7	39S ribosomal protein L20, mitochondrial OS=Mus musculus GN=Mrpl20 PE=4 SV=1 - [V9GXI7_MOUSE]	39S ribosomal protein L20, mitochondrial OS	Mrpl20	Mus musculus	0.1875	4.95664e+07	6.52061e+07	6.6422e+07
P32233	Developmentally-regulated GTP-binding protein 1 OS=Mus musculus GN=Drg1 PE=1 SV=1 - [DRG1_MOUSE]	Developmentally-regulated GTP-binding protein 1 OS	Drg1	Mus musculus	0.3379	4.95664e+07	6.60401e+07	2.40314e+07
Q3V1V3	ESF1 homolog OS=Mus musculus GN=Esf1 PE=1 SV=1 - [ESF1_MOUSE]	ESF1 homolog OS	Esf1	Mus musculus	0.1243	4.95486e+07	4.84772e+07	6.76252e+07
Q80UZ2	Protein SDA1 homolog OS=Mus musculus GN=Sdad1 PE=1 SV=1 - [SDA1_MOUSE]	Protein SDA1 homolog OS	Sdad1	Mus musculus	0.0946	4.94777e+07	6.14617e+07	4.38517e+07
Q5XKN4	Protein jagunal homolog 1 OS=Mus musculus GN=Jagn1 PE=2 SV=2 - [JAGN1_MOUSE]	Protein jagunal homolog 1 OS	Jagn1	Mus musculus	0.0656	4.94067e+07	7.40876e+07	9.37514e+07
P97427	Dihydropyrimidinase-related protein 1 OS=Mus musculus GN=Crmp1 PE=1 SV=1 - [DPYL1_MOUSE]	Dihydropyrimidinase-related protein 1 OS	Crmp1	Mus musculus	0.1871	4.9389e+07	4.74431e+07	2.98539e+07
D3YWU4	Protein spinster homolog 1 (Fragment) OS=Mus musculus GN=Spns1 PE=4 SV=1 - [D3YWU4_MOUSE]	Protein spinster homolog 1 (Fragment) OS	Spns1	Mus musculus	0.1046	4.9389e+07	6.34965e+07	6.85276e+07
Q91YP2	Neurolysin, mitochondrial OS=Mus musculus GN=Nln PE=2 SV=1 - [NEUL_MOUSE]	Neurolysin, mitochondrial OS	Nln	Mus musculus	0.2543	4.93535e+07	7.30869e+07	3.6697e+07
Q9D0D4	Probable dimethyladenosine transferase OS=Mus musculus GN=Dimt1 PE=2 SV=1 - [DIM1_MOUSE]	Probable dimethyladenosine transferase OS	Dimt1	Mus musculus	0.2492	4.9318e+07	6.68406e+07	4.97816e+07
Q9CQQ4	Gem-associated protein 2 OS=Mus musculus GN=Gemin2 PE=2 SV=1 - [GEMI2_MOUSE]	Gem-associated protein 2 OS	Gemin2	Mus musculus	0.1152	4.92293e+07	0	2.22911e+07
Q3TC93	HCLS1-binding protein 3 OS=Mus musculus GN=Hs1bp3 PE=1 SV=2 - [H1BP3_MOUSE]	HCLS1-binding protein 3 OS	Hs1bp3	Mus musculus	0.2734	4.92293e+07	4.67593e+07	2.34835e+07
E9QKZ2	Importin-9 OS=Mus musculus GN=Ipo9 PE=4 SV=1 - [E9QKZ2_MOUSE]	Importin-9 OS	Ipo9	Mus musculus	0.1365	4.91229e+07	5.47735e+07	0
D3Z2J3	Putative ATP-dependent RNA helicase DHX30 OS=Mus musculus GN=Dhx30 PE=4 SV=1 - [D3Z2J3_MOUSE]	Putative ATP-dependent RNA helicase DHX30 OS	Dhx30	Mus musculus	0.1981	4.91229e+07	1.51278e+08	3.83836e+07
Q9CPN8	Insulin-like growth factor 2 mRNA-binding protein 3 OS=Mus musculus GN=Igf2bp3 PE=1 SV=1 - [IF2B3_MOUSE]	Insulin-like growth factor 2 mRNA-binding protein 3 OS	Igf2bp3	Mus musculus	0.1623	4.90164e+07	5.6825e+07	2.70179e+07
Q99LI7	Cleavage stimulation factor subunit 3 OS=Mus musculus GN=Cstf3 PE=1 SV=1 - [CSTF3_MOUSE]	Cleavage stimulation factor subunit 3 OS	Cstf3	Mus musculus	0.1771	4.89987e+07	4.21392e+07	4.5882e+07
Q99M46	DNA-directed RNA polymerase II subunit RPB3 OS=Mus musculus GN=Polr2c PE=1 SV=1 - [Q99M46_MOUSE]	DNA-directed RNA polymerase II subunit RPB3 OS	Polr2c	Mus musculus	0.3527	4.8839e+07	6.47224e+07	6.57345e+07
O88958	Glucosamine-6-phosphate isomerase 1 OS=Mus musculus GN=Gnpda1 PE=2 SV=3 - [GNPI1_MOUSE]	Glucosamine-6-phosphate isomerase 1 OS	Gnpda1	Mus musculus	0.4152	4.8839e+07	9.34852e+07	6.20927e+07
Q8BP40	Lysophosphatidic acid phosphatase type 6 OS=Mus musculus GN=Acp6 PE=2 SV=1 - [PPA6_MOUSE]	Lysophosphatidic acid phosphatase type 6 OS	Acp6	Mus musculus	0.2943	4.88213e+07	1.78464e+08	0
Q61235	Beta-2-syntrophin OS=Mus musculus GN=Sntb2 PE=1 SV=2 - [SNTB2_MOUSE]	Beta-2-syntrophin OS	Sntb2	Mus musculus	0.275	4.87681e+07	3.53175e+07	8.61027e+07
Q8VDG3	Poly(A)-specific ribonuclease PARN OS=Mus musculus GN=Parn PE=1 SV=1 - [PARN_MOUSE]	Poly(A)-specific ribonuclease PARN OS	Parn	Mus musculus	0.1699	4.86261e+07	6.38134e+07	3.62136e+07
E0CYE2	Inosine-5'-monophosphate dehydrogenase OS=Mus musculus GN=Impdh1 PE=3 SV=1 - [E0CYE2_MOUSE]	Inosine-5'-monophosphate dehydrogenase OS	Impdh1	Mus musculus	0.0838	4.84842e+07	1.40686e+08	1.18492e+08
Q8CGF7	Transcription elongation regulator 1 OS=Mus musculus GN=Tcerg1 PE=1 SV=2 - [TCRG1_MOUSE]	Transcription elongation regulator 1 OS	Tcerg1	Mus musculus	0.1545	4.84842e+07	1.61869e+08	7.33618e+07
Q8VEJ4	Notchless protein homolog 1 OS=Mus musculus GN=Nle1 PE=1 SV=4 - [NLE1_MOUSE]	Notchless protein homolog 1 OS	Nle1	Mus musculus	0.1711	4.84133e+07	6.97761e+07	4.96097e+07
G3UY52	Probable ubiquitin carboxyl-terminal hydrolase FAF-X (Fragment) OS=Mus musculus GN=Usp9x PE=4 SV=1 - [G3UY52_MOUSE]	Probable ubiquitin carboxyl-terminal hydrolase FAF-X (Fragment) OS	Usp9x	Mus musculus	0.3103	4.83245e+07	1.73377e+07	0
Q80UK8	Integrator complex subunit 2 OS=Mus musculus GN=Ints2 PE=2 SV=2 - [INT2_MOUSE]	Integrator complex subunit 2 OS	Ints2	Mus musculus	0.0326	4.81649e+07	2.44179e+07	1.9036e+07
P47809	Dual specificity mitogen-activated protein kinase kinase 4 OS=Mus musculus GN=Map2k4 PE=1 SV=2 - [MP2K4_MOUSE]	Dual specificity mitogen-activated protein kinase kinase 4 OS	Map2k4	Mus musculus	0.2242	4.81294e+07	6.84585e+07	0
Q3UDE2	Tubulin--tyrosine ligase-like protein 12 OS=Mus musculus GN=Ttll12 PE=2 SV=1 - [TTL12_MOUSE]	Tubulin--tyrosine ligase-like protein 12 OS	Ttll12	Mus musculus	0.3005	4.81294e+07	9.84054e+07	5.04369e+07
F7BX26	Serine/threonine-protein phosphatase (Fragment) OS=Mus musculus GN=Ppp5c PE=3 SV=1 - [F7BX26_MOUSE]	Serine/threonine-protein phosphatase (Fragment) OS	Ppp5c	Mus musculus	0.1597	4.80939e+07	9.43191e+07	5.65925e+07
B1AZI6	THO complex subunit 2 OS=Mus musculus GN=Thoc2 PE=1 SV=1 - [THOC2_MOUSE]	THO complex subunit 2 OS	Thoc2	Mus musculus	0.074	4.8023e+07	5.39062e+07	4.0371e+07
Q64514	Tripeptidyl-peptidase 2 OS=Mus musculus GN=Tpp2 PE=1 SV=3 - [TPP2_MOUSE]	Tripeptidyl-peptidase 2 OS	Tpp2	Mus musculus	0.4113	4.79875e+07	1.10164e+08	6.23398e+07
P70441	Na(+)/H(+) exchange regulatory cofactor NHE-RF1 OS=Mus musculus GN=Slc9a3r1 PE=1 SV=3 - [NHRF1_MOUSE]	Na(+)/H(+) exchange regulatory cofactor NHE-RF1 OS	Slc9a3r1	Mus musculus	0.2986	4.79165e+07	8.95656e+07	0
Q80X85	28S ribosomal protein S7, mitochondrial OS=Mus musculus GN=Mrps7 PE=2 SV=1 - [RT07_MOUSE]	28S ribosomal protein S7, mitochondrial OS	Mrps7	Mus musculus	0.2231	4.78278e+07	3.78694e+07	4.65266e+07
Q9D826	Peroxisomal sarcosine oxidase OS=Mus musculus GN=Pipox PE=1 SV=1 - [SOX_MOUSE]	Peroxisomal sarcosine oxidase OS	Pipox	Mus musculus	0.2	4.78278e+07	4.67676e+07	9.68453e+07
Q9JK30	Origin recognition complex subunit 3 OS=Mus musculus GN=Orc3 PE=1 SV=1 - [ORC3_MOUSE]	Origin recognition complex subunit 3 OS	Orc3	Mus musculus	0.1497	4.78278e+07	5.24468e+07	6.81838e+07
P61967	AP-1 complex subunit sigma-1A OS=Mus musculus GN=Ap1s1 PE=1 SV=1 - [AP1S1_MOUSE]	AP-1 complex subunit sigma-1A OS	Ap1s1	Mus musculus	0.2215	4.78278e+07	7.7782e+07	2.25919e+07
Q02395	Metal-response element-binding transcription factor 2 OS=Mus musculus GN=Mtf2 PE=1 SV=2 - [MTF2_MOUSE]	Metal-response element-binding transcription factor 2 OS	Mtf2	Mus musculus	0.118	4.76504e+07	4.30232e+07	7.18686e+07
F6V6T4	Transmembrane emp24 domain-containing protein 2 (Fragment) OS=Mus musculus GN=Tmed2 PE=3 SV=1 - [F6V6T4_MOUSE]	Transmembrane emp24 domain-containing protein 2 (Fragment) OS	Tmed2	Mus musculus	0.2102	4.7544e+07	2.4985e+07	0
[truncated: 1,259 more rows]
[truncated: 3 more columns]

## Sheet: iPS cell replicates
						iPS_cells_R1	iPS_cells_R2	iPS_cells_R3
Accession	Description - all	Description	Gene Symbol	Species	Sum(Coverage)	D4: Area	E4: Area	F4: Area
P62806	Histone H4 OS=Mus musculus GN=Hist1h4a PE=1 SV=2 - [H4_MOUSE]	Histone H4 OS	Hist1h4a	Mus musculus	0.5437	8.95182e+10	7.52237e+10	5.0983e+10
P10853	Histone H2B type 1-F/J/L OS=Mus musculus GN=Hist1h2bf PE=1 SV=2 - [H2B1F_MOUSE]	Histone H2B type 1-F/J/L OS	Hist1h2bf	Mus musculus	0.5	5.25733e+10	4.91447e+10	3.2204e+10
P60710	Actin, cytoplasmic 1 OS=Mus musculus GN=Actb PE=1 SV=1 - [ACTB_MOUSE]	Actin, cytoplasmic 1 OS	Actb	Mus musculus	0.7013	3.55494e+10	3.77244e+10	4.06463e+10
Q64524	Histone H2B type 2-E OS=Mus musculus GN=Hist2h2be PE=1 SV=3 - [H2B2E_MOUSE]	Histone H2B type 2-E OS	Hist2h2be	Mus musculus	0.4365	3.48185e+10	3.76984e+10	2.40189e+10
Q8BFZ3	Beta-actin-like protein 2 OS=Mus musculus GN=Actbl2 PE=1 SV=1 - [ACTBL_MOUSE]	Beta-actin-like protein 2 OS	Actbl2	Mus musculus	0.3112	2.95426e+10	3.33779e+10	3.4613e+10
P68033	Actin, alpha cardiac muscle 1 OS=Mus musculus GN=Actc1 PE=1 SV=1 - [ACTC_MOUSE]	Actin, alpha cardiac muscle 1 OS	Actc1	Mus musculus	0.6127	2.30174e+10	2.57066e+10	2.31039e+10
P70696	Histone H2B type 1-A OS=Mus musculus GN=Hist1h2ba PE=1 SV=3 - [H2B1A_MOUSE]	Histone H2B type 1-A OS	Hist1h2ba	Mus musculus	0.4173	3.32504e+10	2.61569e+10	2.93946e+10
P43277	Histone H1.3 OS=Mus musculus GN=Hist1h1d PE=1 SV=2 - [H13_MOUSE]	Histone H1.3 OS	Hist1h1d	Mus musculus	0.2986	1.85787e+10	1.20784e+10	7.51307e+09
P16858	Glyceraldehyde-3-phosphate dehydrogenase OS=Mus musculus GN=Gapdh PE=1 SV=2 - [G3P_MOUSE]	Glyceraldehyde-3-phosphate dehydrogenase OS	Gapdh	Mus musculus	0.5315	1.41268e+10	1.35763e+10	1.61699e+10
P07901	Heat shock protein HSP 90-alpha OS=Mus musculus GN=Hsp90aa1 PE=1 SV=4 - [HS90A_MOUSE]	Heat shock protein HSP 90-alpha OS	Hsp90aa1	Mus musculus	0.6016	8.46542e+09	7.53449e+09	1.43971e+10
P11499	Heat shock protein HSP 90-beta OS=Mus musculus GN=Hsp90ab1 PE=1 SV=3 - [HS90B_MOUSE]	Heat shock protein HSP 90-beta OS	Hsp90ab1	Mus musculus	0.6133	8.76443e+09	7.6635e+09	1.43971e+10
P43274	Histone H1.4 OS=Mus musculus GN=Hist1h1e PE=1 SV=2 - [H14_MOUSE]	Histone H1.4 OS	Hist1h1e	Mus musculus	0.2603	1.50304e+10	8.74493e+09	5.69234e+09
P84228	Histone H3.2 OS=Mus musculus GN=Hist1h3b PE=1 SV=2 - [H32_MOUSE]	Histone H3.2 OS	Hist1h3b	Mus musculus	0.375	1.60803e+10	4.62529e+09	1.62771e+09
P10126	Elongation factor 1-alpha 1 OS=Mus musculus GN=Eef1a1 PE=1 SV=3 - [EF1A1_MOUSE]	Elongation factor 1-alpha 1 OS	Eef1a1	Mus musculus	0.684	4.77492e+09	7.42106e+09	1.23526e+10
E0CZ27	Histone H3 (Fragment) OS=Mus musculus GN=H3f3a PE=3 SV=1 - [E0CZ27_MOUSE]	Histone H3 (Fragment) OS	H3f3a	Mus musculus	0.4286	1.28217e+10	4.27549e+09	1.5162e+09
P68433	Histone H3.1 OS=Mus musculus GN=Hist1h3a PE=1 SV=2 - [H31_MOUSE]	Histone H3.1 OS	Hist1h3a	Mus musculus	0.375	1.30237e+10	3.90231e+09	1.26814e+09
P05214	Tubulin alpha-3 chain OS=Mus musculus GN=Tuba3a PE=1 SV=1 - [TBA3_MOUSE]	Tubulin alpha-3 chain OS	Tuba3a	Mus musculus	0.5267	8.42422e+09	6.75957e+09	1.04797e+10
P68373	Tubulin alpha-1C chain OS=Mus musculus GN=Tuba1c PE=1 SV=1 - [TBA1C_MOUSE]	Tubulin alpha-1C chain OS	Tuba1c	Mus musculus	0.5479	8.42422e+09	6.75957e+09	1.04797e+10
Q07133	Histone H1t OS=Mus musculus GN=Hist1h1t PE=1 SV=4 - [H1T_MOUSE]	Histone H1t OS	Hist1h1t	Mus musculus	0.1779	1.14449e+10	5.45562e+09	3.4277e+09
P17742	Peptidyl-prolyl cis-trans isomerase A OS=Mus musculus GN=Ppia PE=1 SV=2 - [PPIA_MOUSE]	Peptidyl-prolyl cis-trans isomerase A OS	Ppia	Mus musculus	0.5854	1.68644e+09	4.26423e+09	6.98694e+09
P99024	Tubulin beta-5 chain OS=Mus musculus GN=Tubb5 PE=1 SV=1 - [TBB5_MOUSE]	Tubulin beta-5 chain OS	Tubb5	Mus musculus	0.6081	6.89593e+09	5.89114e+09	9.35023e+09
Q61937	Nucleophosmin OS=Mus musculus GN=Npm1 PE=1 SV=1 - [NPM_MOUSE]	Nucleophosmin OS	Npm1	Mus musculus	0.6096	1.70637e+09	5.38549e+09	2.82937e+09
P68368	Tubulin alpha-4A chain OS=Mus musculus GN=Tuba4a PE=1 SV=1 - [TBA4A_MOUSE]	Tubulin alpha-4A chain OS	Tuba4a	Mus musculus	0.5491	6.05337e+09	6.11712e+09	9.22155e+09
P63017	Heat shock cognate 71 kDa protein OS=Mus musculus GN=Hspa8 PE=1 SV=1 - [HSP7C_MOUSE]	Heat shock cognate 71 kDa protein OS	Hspa8	Mus musculus	0.6084	5.58957e+09	4.70321e+09	9.0214e+09
P68372	Tubulin beta-4B chain OS=Mus musculus GN=Tubb4b PE=1 SV=1 - [TBB4B_MOUSE]	Tubulin beta-4B chain OS	Tubb4b	Mus musculus	0.6067	5.98294e+09	5.37337e+09	8.5496e+09
Q7TMM9	Tubulin beta-2A chain OS=Mus musculus GN=Tubb2a PE=1 SV=1 - [TBB2A_MOUSE]	Tubulin beta-2A chain OS	Tubb2a	Mus musculus	0.6067	5.98294e+09	5.37337e+09	8.5496e+09
Q9CWF2	Tubulin beta-2B chain OS=Mus musculus GN=Tubb2b PE=1 SV=1 - [TBB2B_MOUSE]	Tubulin beta-2B chain OS	Tubb2b	Mus musculus	0.6157	5.98294e+09	5.37337e+09	8.5496e+09
Q9CQN1	Heat shock protein 75 kDa, mitochondrial OS=Mus musculus GN=Trap1 PE=1 SV=1 - [TRAP1_MOUSE]	Heat shock protein 75 kDa, mitochondrial OS	Trap1	Mus musculus	0.483	4.17955e+09	3.55165e+09	5.83889e+09
Q9ERD7	Tubulin beta-3 chain OS=Mus musculus GN=Tubb3 PE=1 SV=1 - [TBB3_MOUSE]	Tubulin beta-3 chain OS	Tubb3	Mus musculus	0.42	5.17494e+09	5.32488e+09	8.5496e+09
P62631	Elongation factor 1-alpha 2 OS=Mus musculus GN=Eef1a2 PE=1 SV=1 - [EF1A2_MOUSE]	Elongation factor 1-alpha 2 OS	Eef1a2	Mus musculus	0.3283	2.59544e+09	3.24948e+09	5.57011e+09
Q922F4	Tubulin beta-6 chain OS=Mus musculus GN=Tubb6 PE=1 SV=1 - [TBB6_MOUSE]	Tubulin beta-6 chain OS	Tubb6	Mus musculus	0.4385	4.22872e+09	4.04604e+09	6.75961e+09
P07724	Serum albumin OS=Mus musculus GN=Alb PE=1 SV=3 - [ALBU_MOUSE]	Serum albumin OS	Alb	Mus musculus	0.2632	6.66735e+08	2.25983e+09	2.00015e+09
P43275	Histone H1.1 OS=Mus musculus GN=Hist1h1a PE=1 SV=2 - [H11_MOUSE]	Histone H1.1 OS	Hist1h1a	Mus musculus	0.2066	4.25929e+09	3.16462e+09	2.31254e+09
P09405	Nucleolin OS=Mus musculus GN=Ncl PE=1 SV=2 - [NUCL_MOUSE]	Nucleolin OS	Ncl	Mus musculus	0.3465	3.87522e+09	3.83911e+09	3.69649e+09
P62983	Ubiquitin-40S ribosomal protein S27a OS=Mus musculus GN=Rps27a PE=1 SV=2 - [RS27A_MOUSE]	Ubiquitin-40S ribosomal protein S27a OS	Rps27a	Mus musculus	0.5641	6.63944e+09	3.0512e+09	3.73652e+09
P56480	ATP synthase subunit beta, mitochondrial OS=Mus musculus GN=Atp5b PE=1 SV=2 - [ATPB_MOUSE]	ATP synthase subunit beta, mitochondrial OS	Atp5b	Mus musculus	0.7353	4.82276e+09	4.77681e+09	4.28981e+09
P35700	Peroxiredoxin-1 OS=Mus musculus GN=Prdx1 PE=1 SV=1 - [PRDX1_MOUSE]	Peroxiredoxin-1 OS	Prdx1	Mus musculus	0.598	2.28314e+09	3.11527e+09	5.28274e+09
Q03265	ATP synthase subunit alpha, mitochondrial OS=Mus musculus GN=Atp5a1 PE=1 SV=1 - [ATPA_MOUSE]	ATP synthase subunit alpha, mitochondrial OS	Atp5a1	Mus musculus	0.4611	4.51445e+09	4.32398e+09	4.12825e+09
P16627	Heat shock 70 kDa protein 1-like OS=Mus musculus GN=Hspa1l PE=2 SV=4 - [HS71L_MOUSE]	Heat shock 70 kDa protein 1-like OS	Hspa1l	Mus musculus	0.1529	2.36952e+09	3.00791e+09	5.57082e+09
P43276	Histone H1.5 OS=Mus musculus GN=Hist1h1b PE=1 SV=2 - [H15_MOUSE]	Histone H1.5 OS	Hist1h1b	Mus musculus	0.2646	4.65797e+09	3.21224e+09	1.57767e+09
G3XA10	Heterogeneous nuclear ribonucleoprotein U, isoform CRA_b OS=Mus musculus GN=Hnrpu PE=1 SV=1 - [G3XA10_MOUSE]	Heterogeneous nuclear ribonucleoprotein U, isoform CRA_b OS	Hnrpu	Mus musculus	0.3329	3.04463e+09	3.86249e+09	2.7779e+09
A2AL12	Heterogeneous nuclear ribonucleoprotein A3 OS=Mus musculus GN=Hnrnpa3 PE=4 SV=1 - [A2AL12_MOUSE]	Heterogeneous nuclear ribonucleoprotein A3 OS	Hnrnpa3	Mus musculus	0.4874	3.47654e+09	3.97764e+09	2.47624e+09
P63038	60 kDa heat shock protein, mitochondrial OS=Mus musculus GN=Hspd1 PE=1 SV=1 - [CH60_MOUSE]	60 kDa heat shock protein, mitochondrial OS	Hspd1	Mus musculus	0.7452	3.24264e+09	4.86685e+09	4.78163e+09
P17182	Alpha-enolase OS=Mus musculus GN=Eno1 PE=1 SV=3 - [ENOA_MOUSE]	Alpha-enolase OS	Eno1	Mus musculus	0.735	2.01469e+09	2.9828e+09	4.60148e+09
Q60932	Voltage-dependent anion-selective channel protein 1 OS=Mus musculus GN=Vdac1 PE=1 SV=3 - [VDAC1_MOUSE]	Voltage-dependent anion-selective channel protein 1 OS	Vdac1	Mus musculus	0.625	3.47521e+09	3.40446e+09	3.49776e+09
P62827	GTP-binding nuclear protein Ran OS=Mus musculus GN=Ran PE=1 SV=3 - [RAN_MOUSE]	GTP-binding nuclear protein Ran OS	Ran	Mus musculus	0.3843	2.22732e+09	2.59404e+09	3.50562e+09
P08113	Endoplasmin OS=Mus musculus GN=Hsp90b1 PE=1 SV=2 - [ENPL_MOUSE]	Endoplasmin OS	Hsp90b1	Mus musculus	0.4638	2.36022e+09	3.17415e+09	4.58504e+09
P14211	Calreticulin OS=Mus musculus GN=Calr PE=1 SV=1 - [CALR_MOUSE]	Calreticulin OS	Calr	Mus musculus	0.5505	3.60677e+09	3.67373e+09	4.41205e+09
P35980	60S ribosomal protein L18 OS=Mus musculus GN=Rpl18 PE=2 SV=3 - [RL18_MOUSE]	60S ribosomal protein L18 OS	Rpl18	Mus musculus	0.1968	2.66056e+09	2.2884e+09	2.80364e+09
Q61696	Heat shock 70 kDa protein 1A OS=Mus musculus GN=Hspa1a PE=1 SV=2 - [HS71A_MOUSE]	Heat shock 70 kDa protein 1A OS	Hspa1a	Mus musculus	0.1654	2.04127e+09	1.82258e+09	3.46059e+09
P20029	78 kDa glucose-regulated protein OS=Mus musculus GN=Hspa5 PE=1 SV=3 - [GRP78_MOUSE]	78 kDa glucose-regulated protein OS	Hspa5	Mus musculus	0.5115	2.65524e+09	2.75335e+09	4.174e+09
P14602	Heat shock protein beta-1 OS=Mus musculus GN=Hspb1 PE=1 SV=3 - [HSPB1_MOUSE]	Heat shock protein beta-1 OS	Hspb1	Mus musculus	0.6364	1.58278e+09	2.19922e+09	2.2289e+09
P62242	40S ribosomal protein S8 OS=Mus musculus GN=Rps8 PE=1 SV=2 - [RS8_MOUSE]	40S ribosomal protein S8 OS	Rps8	Mus musculus	0.4231	2.69113e+09	1.90051e+09	2.95876e+09
P0C0S6	Histone H2A.Z OS=Mus musculus GN=H2afz PE=1 SV=2 - [H2AZ_MOUSE]	Histone H2A.Z OS	H2afz	Mus musculus	0.4688	1.74624e+09	2.07454e+09	1.53192e+09
P14148	60S ribosomal protein L7 OS=Mus musculus GN=Rpl7 PE=1 SV=2 - [RL7_MOUSE]	60S ribosomal protein L7 OS	Rpl7	Mus musculus	0.4593	2.8413e+09	1.63643e+09	2.00515e+09
E9PZF0	Nucleoside diphosphate kinase OS=Mus musculus GN=Gm20390 PE=3 SV=1 - [E9PZF0_MOUSE]	Nucleoside diphosphate kinase OS	Gm20390	Mus musculus	0.6292	9.65084e+08	1.46499e+09	3.15749e+09
Q99020	Heterogeneous nuclear ribonucleoprotein A/B OS=Mus musculus GN=Hnrnpab PE=1 SV=1 - [ROAA_MOUSE]	Heterogeneous nuclear ribonucleoprotein A/B OS	Hnrnpab	Mus musculus	0.2737	1.9097e+09	2.0503e+09	1.8872e+09
P20152	Vimentin OS=Mus musculus GN=Vim PE=1 SV=3 - [VIME_MOUSE]	Vimentin OS	Vim	Mus musculus	0.6202	3.54564e+09	5.10929e+09	7.62029e+08
P62908	40S ribosomal protein S3 OS=Mus musculus GN=Rps3 PE=1 SV=1 - [RS3_MOUSE]	40S ribosomal protein S3 OS	Rps3	Mus musculus	0.6584	1.7994e+09	1.78708e+09	3.06599e+09
P27773	Protein disulfide-isomerase A3 OS=Mus musculus GN=Pdia3 PE=1 SV=2 - [PDIA3_MOUSE]	Protein disulfide-isomerase A3 OS	Pdia3	Mus musculus	0.5723	2.40274e+09	3.04081e+09	3.67718e+09
Q7TPV4	Myb-binding protein 1A OS=Mus musculus GN=Mybbp1a PE=1 SV=2 - [MBB1A_MOUSE]	Myb-binding protein 1A OS	Mybbp1a	Mus musculus	0.4479	1.59341e+09	1.66413e+09	1.01366e+09
P08249	Malate dehydrogenase, mitochondrial OS=Mus musculus GN=Mdh2 PE=1 SV=3 - [MDHM_MOUSE]	Malate dehydrogenase, mitochondrial OS	Mdh2	Mus musculus	0.5385	2.19676e+09	2.99319e+09	3.22897e+09
Q62318	Transcription intermediary factor 1-beta OS=Mus musculus GN=Trim28 PE=1 SV=3 - [TIF1B_MOUSE]	Transcription intermediary factor 1-beta OS	Trim28	Mus musculus	0.3669	2.12898e+09	1.70743e+09	2.01802e+09
P12970	60S ribosomal protein L7a OS=Mus musculus GN=Rpl7a PE=1 SV=2 - [RL7A_MOUSE]	60S ribosomal protein L7a OS	Rpl7a	Mus musculus	0.3684	2.86788e+09	1.64076e+09	1.99443e+09
P15532	Nucleoside diphosphate kinase A OS=Mus musculus GN=Nme1 PE=1 SV=1 - [NDKA_MOUSE]	Nucleoside diphosphate kinase A OS	Nme1	Mus musculus	0.5197	7.47668e+08	1.42689e+09	2.84438e+09
P14206	40S ribosomal protein SA OS=Mus musculus GN=Rpsa PE=1 SV=4 - [RSSA_MOUSE]	40S ribosomal protein SA OS	Rpsa	Mus musculus	0.4271	1.22117e+09	1.81479e+09	3.03382e+09
P45591	Cofilin-2 OS=Mus musculus GN=Cfl2 PE=1 SV=1 - [COF2_MOUSE]	Cofilin-2 OS	Cfl2	Mus musculus	0.3373	2.3642e+09	1.91782e+09	2.86369e+09
P61358	60S ribosomal protein L27 OS=Mus musculus GN=Rpl27 PE=1 SV=2 - [RL27_MOUSE]	60S ribosomal protein L27 OS	Rpl27	Mus musculus	0.4779	1.63461e+09	1.81565e+09	2.1953e+09
P62962	Profilin-1 OS=Mus musculus GN=Pfn1 PE=1 SV=2 - [PROF1_MOUSE]	Profilin-1 OS	Pfn1	Mus musculus	0.6286	6.31518e+08	1.40092e+09	2.6621e+09
G5E924	Heterogeneous nuclear ribonucleoprotein L (Fragment) OS=Mus musculus GN=Hnrnpl PE=4 SV=1 - [G5E924_MOUSE]	Heterogeneous nuclear ribonucleoprotein L (Fragment) OS	Hnrnpl	Mus musculus	0.5317	2.5981e+09	2.0425e+09	1.16234e+09
Q9D8E6	60S ribosomal protein L4 OS=Mus musculus GN=Rpl4 PE=1 SV=3 - [RL4_MOUSE]	60S ribosomal protein L4 OS	Rpl4	Mus musculus	0.315	1.28855e+09	1.70223e+09	2.1374e+09
[truncated: 3,798 more rows]

## Sheet: ES EVs replicates
						ES_EVs_R1	ES_EVs_R2	ES_EVs_R3
[truncated: 3,870 more rows]

[truncated: 1 more sheets: iPS EV replicates]
